# Supplementary material for: Comparative Proteomic Analysis of Dipsacus asperoides Roots from Different Habitats in China
Source: Molecules. 2020 Aug 8;25(16):3605. doi: 10.3390/molecules25163605 (PMC7464434; doi:10.3390/molecules25163605)
Supplement: Supplementary file 1 [file molecules-25-03605-s001.zip]

Archive with 4 entries (3 files):
- supplementary files/Table S1 Raw data of identification and analysis of the Dipsacus asperoides proteome.xls
- supplementary files/Table S2 Information on 202 screened differentially expressed proteins.xls
- supplementary files/Table S3 String_protein_annotations.xls
- supplementary files/
