# Supplementary material for: Comparative Proteomic Analysis of Dipsacus asperoides Roots from Different Habitats in China
Source: Molecules. 2020 Aug 8;25(16):3605. doi: 10.3390/molecules25163605 (PMC7464434; doi:10.3390/molecules25163605)
Supplement: Supplementary file 1 [file molecules-25-03605-s001.zip › supplementary files/Table S1 Raw data of identification and analysis of the Dipsacus asperoides proteome.xls]

## Sheet: BPI_15890_itraq_chuanxuduan1_un
Accession	Description	Score	Coverage	# Proteins	# Unique Peptides	# Peptides	# PSMs	# AAs	MW [kDa]	calc. pI
A0A251UWR3	Mitochondrial pyruvate carrier OS=Helianthus annuus OX=4232 GN=HannXRQ_Chr04g0100341 PE=3 SV=1 - [A0A251UWR3_HELAN]	16.51	0.1818	5	1	1	10	55	5.9	8.22
A0A251TVC8	Putative ribosomal protein S28e OS=Helianthus annuus OX=4232 GN=HannXRQ_Chr07g0198151 PE=4 SV=1 - [A0A251TVC8_HELAN]	8.74	0.2308	8	1	1	7	52	6.1	11.41
A0A2J6K8G9	Uncharacterized protein OS=Lactuca sativa OX=4236 GN=LSAT_0X38140 PE=4 SV=1 - [A0A2J6K8G9_LACSA]	0	0.1746	7	1	1	1	63	6.7	10.15
A0A251TQB4	40S ribosomal protein S30 OS=Helianthus annuus OX=4232 GN=HannXRQ_Chr06g0172161 PE=3 SV=1 - [A0A251TQB4_HELAN]	17.5	0.1774	3	2	2	9	62	6.9	12.03
A0A162A4E9	Uncharacterized protein OS=Daucus carota subsp. sativus OX=79200 GN=DCAR_018402 PE=4 SV=1 - [A0A162A4E9_DAUCA]	0	0.2203	5	1	1	1	59	6.9	6.52
A0A164SJD2	Uncharacterized protein OS=Daucus carota subsp. sativus OX=79200 GN=DCAR_023319 PE=4 SV=1 - [A0A164SJD2_DAUCA]	2.03	0.1061	1	1	1	1	66	7	4.82
A0A251VNE8	Putative rossmann-like alpha/beta/alpha sandwich fold protein OS=Helianthus annuus OX=4232 GN=HannXRQ_Chr01g0012901 PE=4 SV=1 - [A0A251VNE8_HELAN]	14.22	0.1493	2	1	1	5	67	7.4	8.54
A0A164TBH2	Uncharacterized protein OS=Daucus carota subsp. sativus OX=79200 GN=DCAR_024440 PE=3 SV=1 - [A0A164TBH2_DAUCA]	5.85	0.2063	6	1	1	6	63	7.4	9.95
A0A118JVU3	Mss4-like protein (Fragment) OS=Cynara cardunculus var. scolymus OX=59895 GN=Ccrd_004385 PE=3 SV=1 - [A0A118JVU3_CYNCS]	84.61	0.3824	17	2	4	35	68	7.6	4.49
A0A251S8N2	Putative ribosomal protein L31e OS=Helianthus annuus OX=4232 GN=HannXRQ_Chr15g0480661 PE=4 SV=1 - [A0A251S8N2_HELAN]	5.85	0.125	12	1	1	3	64	7.7	10.43
A0A103YNQ8	Uncharacterized protein OS=Cynara cardunculus var. scolymus OX=59895 GN=Ccrd_009097 PE=4 SV=1 - [A0A103YNQ8_CYNCS]	1.77	0.169	2	1	1	2	71	7.7	4.3
A0A251T406	Putative SKP1 component, dimerization OS=Helianthus annuus OX=4232 GN=HannXRQ_Chr12g0374721 PE=4 SV=1 - [A0A251T406_HELAN]	13.5	0.4242	12	2	2	11	66	7.8	4.77
A0A2J6L1G6	Uncharacterized protein OS=Lactuca sativa OX=4236 GN=LSAT_9X19861 PE=4 SV=1 - [A0A2J6L1G6_LACSA]	1.91	0.1111	3	1	1	1	72	7.9	5.78
A0A251VSB4	Putative ribosomal protein S17e OS=Helianthus annuus OX=4232 GN=HannXRQ_Chr01g0027581 PE=3 SV=1 - [A0A251VSB4_HELAN]	64.93	0.1644	16	2	2	24	73	8.5	11.37
A0A118JY32	Protein transport protein Sec61 subunit beta OS=Cynara cardunculus var. scolymus OX=59895 GN=Ccrd_000796 PE=3 SV=1 - [A0A118JY32_CYNCS]	3.8	0.1325	4	1	1	2	83	8.5	10.96
A0A251RPT3	Uncharacterized protein OS=Helianthus annuus OX=4232 GN=HannXRQ_Chr17g0544121 PE=4 SV=1 - [A0A251RPT3_HELAN]	12.42	0.2667	5	2	2	7	75	8.6	10.46
A0A103XPE1	Like-Sm (LSM) domain-containing protein OS=Cynara cardunculus var. scolymus OX=59895 GN=Ccrd_003455 PE=4 SV=1 - [A0A103XPE1_CYNCS]	5.89	0.1184	8	1	1	3	76	8.8	10.55
A0A251U6T7	Putative small nuclear ribonucleoprotein G OS=Helianthus annuus OX=4232 GN=RUXG PE=4 SV=1 - [A0A251U6T7_HELAN]	1.73	0.1875	1	1	1	1	80	8.9	6.7
A0A166BVT4	Uncharacterized protein OS=Daucus carota subsp. sativus OX=79200 GN=DCAR_011698 PE=4 SV=1 - [A0A166BVT4_DAUCA]	4.96	0.2125	1	1	1	2	80	8.9	8.43
A0A103XBR9	Ribosomal protein L13 OS=Cynara cardunculus var. scolymus OX=59895 GN=Ccrd_024918 PE=4 SV=1 - [A0A103XBR9_CYNCS]	2.47	0.0886	11	1	1	1	79	8.9	7.5
A0A166AJL1	Uncharacterized protein OS=Daucus carota subsp. sativus OX=79200 GN=DCAR_010114 PE=4 SV=1 - [A0A166AJL1_DAUCA]	2.37	0.1463	8	1	1	1	82	9	4.84
A0A118K1M2	Peptidyl-prolyl cis-trans isomerase OS=Cynara cardunculus var. scolymus OX=59895 GN=Ccrd_018764 PE=4 SV=1 - [A0A118K1M2_CYNCS]	1.82	0.0964	6	1	1	1	83	9	9.72
A0A118JW75	40S ribosomal protein S21 OS=Cynara cardunculus var. scolymus OX=59895 GN=Ccrd_002942 PE=3 SV=1 - [A0A118JW75_CYNCS]	2.21	0.1852	5	1	1	2	81	9.1	8
A0A118IN58	Ubiquitin-fold modifier 1 OS=Cynara cardunculus var. scolymus OX=59895 GN=Ccrd_025851 PE=3 SV=1 - [A0A118IN58_CYNCS]	15.35	0.1685	3	1	1	6	89	9.3	9.61
A0A251RTD1	Uncharacterized protein OS=Helianthus annuus OX=4232 GN=HannXRQ_Chr17g0563801 PE=4 SV=1 - [A0A251RTD1_HELAN]	5.2	0.0988	1	1	1	2	81	9.5	10.1
A0A166GFS2	Uncharacterized protein OS=Daucus carota subsp. sativus OX=79200 GN=DCAR_001565 PE=4 SV=1 - [A0A166GFS2_DAUCA]	7.37	0.2289	7	2	2	3	83	9.5	10.81
A0A118HH80	Actin-related protein OS=Cynara cardunculus var. scolymus OX=59895 GN=Ccrd_026389 PE=4 SV=1 - [A0A118HH80_CYNCS]	15.37	0.1839	2	1	2	7	87	9.5	6.54
A0A251RMF3	40S ribosomal protein S27 OS=Helianthus annuus OX=4232 GN=HannXRQ_Chr12g0362521 PE=3 SV=1 - [A0A251RMF3_HELAN]	10.62	0.1512	4	1	1	5	86	9.6	8.75
A0A161YM08	Uncharacterized protein OS=Daucus carota subsp. sativus OX=79200 GN=DCAR_001813 PE=3 SV=1 - [A0A161YM08_DAUCA]	2.54	0.1463	1	1	1	1	82	9.6	10.52
A0A2J6MHS8	Uncharacterized protein OS=Lactuca sativa OX=4236 GN=LSAT_5X59200 PE=4 SV=1 - [A0A2J6MHS8_LACSA]	34.16	0.1685	2	1	1	12	89	9.8	6.09
A0A161ZXX1	Uncharacterized protein OS=Daucus carota subsp. sativus OX=79200 GN=DCAR_020605 PE=4 SV=1 - [A0A161ZXX1_DAUCA]	12.51	0.3556	1	1	2	8	90	9.8	4.53
A0A2J6JPF8	Uncharacterized protein OS=Lactuca sativa OX=4236 GN=LSAT_7X82720 PE=4 SV=1 - [A0A2J6JPF8_LACSA]	9.37	0.125	1	1	1	3	88	9.8	5.91
Q8RVT5	Acyl-CoA-binding protein OS=Panax ginseng OX=4054 GN=ACBP PE=2 SV=1 - [Q8RVT5_PANGI]	15.33	0.092	3	1	1	6	87	9.9	5.5
A0A165Z149	Uncharacterized protein OS=Daucus carota subsp. sativus OX=79200 GN=DCAR_013150 PE=3 SV=1 - [A0A165Z149_DAUCA]	4.51	0.125	2	1	1	2	88	9.9	8.75
A0A251RX17	Uncharacterized protein OS=Helianthus annuus OX=4232 GN=HannXRQ_Chr16g0504081 PE=4 SV=1 - [A0A251RX17_HELAN]	0	0.1209	1	1	1	1	91	10.1	9.1
A0A251S2J9	Putative ribosomal protein L37ae, Zinc-binding ribosomal protein OS=Helianthus annuus OX=4232 GN=HannXRQ_Chr03g0089601 PE=3 SV=1 - [A0A251S2J9_HELAN]	13.85	0.2717	9	3	3	10	92	10.2	10.29
A0A251TNY2	Putative small nuclear ribonucleoprotein family protein OS=Helianthus annuus OX=4232 GN=HannXRQ_Chr10g0311551 PE=4 SV=1 - [A0A251TNY2_HELAN]	5.75	0.1034	5	1	1	2	87	10.2	9.99
A0A175YER4	Cysteine proteinase inhibitor OS=Daucus carota subsp. sativus OX=79200 GN=DCAR_031843 PE=3 SV=1 - [A0A175YER4_DAUCA]	5.03	0.1064	3	1	1	3	94	10.3	6.79
A0A251T1C9	Putative 10 kDa chaperonin OS=Helianthus annuus OX=4232 GN=CH10 PE=3 SV=1 - [A0A251T1C9_HELAN]	14	0.3505	5	1	3	18	97	10.4	7.5
A0A166EER5	Uncharacterized protein OS=Daucus carota subsp. sativus OX=79200 GN=DCAR_007304 PE=3 SV=1 - [A0A166EER5_DAUCA]	38.65	0.3505	3	2	3	33	97	10.4	8.4
A0A2J6JGC0	Uncharacterized protein OS=Lactuca sativa OX=4236 GN=LSAT_6X44980 PE=4 SV=1 - [A0A2J6JGC0_LACSA]	3.83	0.0805	1	1	1	2	87	10.4	7.43
A0A251TBC5	Putative stomatin family OS=Helianthus annuus OX=4232 GN=HannXRQ_Chr11g0335311 PE=4 SV=1 - [A0A251TBC5_HELAN]	2.35	0.1915	8	1	2	2	94	10.5	4.65
A0A096XFB4	NADH-ubiquinone oxidoreductase chain 1 OS=Panax ginseng OX=4054 GN=orf108b PE=3 SV=1 - [A0A096XFB4_PANGI]	2.83	0.1919	5	1	1	1	99	10.6	9.7
A0A165XL81	Uncharacterized protein OS=Daucus carota subsp. sativus OX=79200 GN=DCAR_014361 PE=4 SV=1 - [A0A165XL81_DAUCA]	10.96	0.1313	1	1	1	5	99	10.6	6.51
V9VAD6	Glyceraldehyde-3-phosphate dehydrogenase (Fragment) OS=Tragopogon caricifolius OX=500728 GN=gapC PE=4 SV=1 - [V9VAD6_9ASTR]	231.85	0.47	11	1	4	129	100	10.6	6.76
A0A251UFZ9	Putative lumazine-binding protein OS=Helianthus annuus OX=4232 GN=HannXRQ_Chr06g0169731 PE=4 SV=1 - [A0A251UFZ9_HELAN]	1.97	0.1042	8	1	1	1	96	10.8	8.09
A0A251U2H4	Uncharacterized protein OS=Helianthus annuus OX=4232 GN=HannXRQ_Chr08g0213481 PE=4 SV=1 - [A0A251U2H4_HELAN]	3.45	0.12	1	1	1	2	100	10.8	9.57
A0A103Y6U8	Tim10/DDP family zinc finger OS=Cynara cardunculus var. scolymus OX=59895 GN=Ccrd_018096 PE=3 SV=1 - [A0A103Y6U8_CYNCS]	0	0.1183	2	1	1	1	93	10.8	7.06
A0A251URB8	Putative class II aldolase/adducin N-terminal, Methylthioribulose-1-phosphate dehydratase OS=Helianthus annuus OX=4232 GN=HannXRQ_Chr05g0153011 PE=4 SV=1 - [A0A251URB8_HELAN]	2.61	0.2347	5	1	1	1	98	10.9	4.83
A0A164XKU7	Uncharacterized protein OS=Daucus carota subsp. sativus OX=79200 GN=DCAR_016548 PE=4 SV=1 - [A0A164XKU7_DAUCA]	12.49	0.3402	12	2	3	13	97	10.9	11.4
A0A103Y7U3	Peptidyl-prolyl cis-trans isomerase OS=Cynara cardunculus var. scolymus OX=59895 GN=Ccrd_017592 PE=3 SV=1 - [A0A103Y7U3_CYNCS]	232.46	0.5524	6	1	5	95	105	10.9	7.88
A0A2J6KPJ8	Protein transport protein Sec61 subunit beta OS=Lactuca sativa OX=4236 GN=LSAT_6X46540 PE=3 SV=1 - [A0A2J6KPJ8_LACSA]	12.91	0.0935	1	1	1	5	107	11	11.65
A0A166EJ60	Uncharacterized protein OS=Daucus carota subsp. sativus OX=79200 GN=DCAR_007471 PE=4 SV=1 - [A0A166EJ60_DAUCA]	0	0.0947	2	1	1	1	95	11.1	5.92
A0A103XJ51	40S ribosomal protein S24 OS=Cynara cardunculus var. scolymus OX=59895 GN=Ccrd_006275 PE=3 SV=1 - [A0A103XJ51_CYNCS]	20.07	0.2526	12	1	2	9	95	11.1	9.91
A0A103YMA2	Like-Sm (LSM) domain-containing protein OS=Cynara cardunculus var. scolymus OX=59895 GN=Ccrd_009790 PE=4 SV=1 - [A0A103YMA2_CYNCS]	1.83	0.1237	4	1	1	1	97	11.2	4.88
A0A251V1F6	Uncharacterized protein OS=Helianthus annuus OX=4232 GN=HannXRQ_Chr04g0115411 PE=4 SV=1 - [A0A251V1F6_HELAN]	2.19	0.1089	2	1	1	1	101	11.2	5
A0A175YNJ0	Histone H4 OS=Daucus carota subsp. sativus OX=79200 GN=DCAR_027651 PE=3 SV=1 - [A0A175YNJ0_DAUCA]	259.46	0.53	28	1	6	129	100	11.2	11.47
A0A2J6JYF9	Small ubiquitin-related modifier OS=Lactuca sativa OX=4236 GN=LSAT_9X92540 PE=3 SV=1 - [A0A2J6JYF9_LACSA]	16.2	0.2673	13	3	3	9	101	11.3	5.1
A0A2J6KCD4	Uncharacterized protein OS=Lactuca sativa OX=4236 GN=LSAT_4X183261 PE=4 SV=1 - [A0A2J6KCD4_LACSA]	33.9	0.2243	8	2	2	12	107	11.3	7.34
Q5YB43	Pathogenesis-related protein 2 (Fragment) OS=Apium graveolens Dulce Group OX=117781 PE=2 SV=1 - [Q5YB43_APIGR]	0	0.0943	2	1	1	1	106	11.4	4.72
A0A103XB50	Histone H4 OS=Cynara cardunculus var. scolymus OX=59895 GN=Ccrd_025293 PE=3 SV=1 - [A0A103XB50_CYNCS]	196.21	0.4757	1	1	6	97	103	11.4	11.47
P41099	60S acidic ribosomal protein P2 OS=Parthenium argentatum OX=35935 PE=3 SV=1 - [RLA2_PARAR]	59.28	0.1842	5	2	3	31	114	11.5	4.27
A0A251UDT4	Putative ribosomal protein L35A, Translation protein, beta-barrel domain protein OS=Helianthus annuus OX=4232 GN=HannXRQ_Chr07g0202261 PE=3 SV=1 - [A0A251UDT4_HELAN]	4.09	0.09	1	1	1	2	100	11.5	10.56
A0A103XH98	Ribosomal protein 60S OS=Cynara cardunculus var. scolymus OX=59895 GN=Ccrd_007292 PE=3 SV=1 - [A0A103XH98_CYNCS]	73.35	0.1826	4	3	3	36	115	11.5	4.49
A0A251TET9	Putative alpha/Beta hydrolase fold protein OS=Helianthus annuus OX=4232 GN=HannXRQ_Chr11g0349761 PE=4 SV=1 - [A0A251TET9_HELAN]	2.29	0.1717	4	1	1	1	99	11.6	5.83
A0A251S5V0	Histone H2A OS=Helianthus annuus OX=4232 GN=HannXRQ_Chr15g0466941 PE=3 SV=1 - [A0A251S5V0_HELAN]	56.01	0.3056	80	2	3	33	108	11.6	10.33
A0A118K3B3	Ribosomal protein S11 OS=Cynara cardunculus var. scolymus OX=59895 GN=Ccrd_015917 PE=3 SV=1 - [A0A118K3B3_CYNCS]	73.74	0.5182	14	1	5	31	110	11.8	11.12
A0A251SJJ6	Nascent polypeptide-associated complex subunit beta OS=Helianthus annuus OX=4232 GN=HannXRQ_Chr14g0451771 PE=3 SV=1 - [A0A251SJJ6_HELAN]	0	0.1743	1	1	1	1	109	12	9.99
A0A164SM85	Uncharacterized protein OS=Daucus carota subsp. sativus OX=79200 GN=DCAR_023459 PE=3 SV=1 - [A0A164SM85_DAUCA]	2.21	0.0952	10	1	1	1	105	12	10.32
P00062	Cytochrome c OS=Sambucus nigra OX=4202 PE=1 SV=1 - [CYC_SAMNI]	45.09	0.3063	11	3	3	16	111	12.1	9.54
A0A166BBA9	Uncharacterized protein OS=Daucus carota subsp. sativus OX=79200 GN=DCAR_011353 PE=4 SV=1 - [A0A166BBA9_DAUCA]	1.74	0.0762	1	1	1	1	105	12.2	7.03
A0A124SET7	Mitochondrial pyruvate carrier OS=Cynara cardunculus var. scolymus OX=59895 GN=Ccrd_020623 PE=3 SV=1 - [A0A124SET7_CYNCS]	20.25	0.4352	8	4	4	15	108	12.2	9.52
A0A103XZ85	Histidine triad (HIT) protein (Fragment) OS=Cynara cardunculus var. scolymus OX=59895 GN=Ccrd_022178 PE=4 SV=1 - [A0A103XZ85_CYNCS]	5.67	0.2832	4	2	2	4	113	12.2	6.3
A0A103XBA8	Uncharacterized protein OS=Cynara cardunculus var. scolymus OX=59895 GN=Ccrd_025166 PE=4 SV=1 - [A0A103XBA8_CYNCS]	12.78	0.25	11	1	2	6	104	12.2	10.32
A0A251SPE4	Uncharacterized protein OS=Helianthus annuus OX=4232 GN=HannXRQ_Chr13g0393031 PE=4 SV=1 - [A0A251SPE4_HELAN]	2.36	0.0702	5	1	1	1	114	12.3	6.49
A0A251T0C9	Putative endosulphine OS=Helianthus annuus OX=4232 GN=HannXRQ_Chr12g0362061 PE=3 SV=1 - [A0A251T0C9_HELAN]	19.08	0.1071	7	1	1	7	112	12.3	5.63
A0A103Y934	Ribosomal protein L30e OS=Cynara cardunculus var. scolymus OX=59895 GN=Ccrd_016909 PE=4 SV=1 - [A0A103Y934_CYNCS]	81.75	0.5268	10	6	6	42	112	12.3	9.47
A0A251V5Q1	Putative carbon-nitrogen hydrolase OS=Helianthus annuus OX=4232 GN=HannXRQ_Chr03g0069691 PE=4 SV=1 - [A0A251V5Q1_HELAN]	2.3	0.1316	4	1	1	2	114	12.4	7.12
A0A103XZI8	Uncharacterized protein OS=Cynara cardunculus var. scolymus OX=59895 GN=Ccrd_021990 PE=4 SV=1 - [A0A103XZI8_CYNCS]	4.85	0.1053	3	1	1	2	114	12.6	5.11
A0A166CFB6	Glutathione peroxidase OS=Daucus carota subsp. sativus OX=79200 GN=DCAR_012460 PE=3 SV=1 - [A0A166CFB6_DAUCA]	9.3	0.0926	8	1	1	4	108	12.6	7.83
A0A164VBT5	Uncharacterized protein OS=Daucus carota subsp. sativus OX=79200 GN=DCAR_022531 PE=4 SV=1 - [A0A164VBT5_DAUCA]	2	0.115	1	1	1	1	113	12.7	8.44
A0A251UQU0	Putative exocyst complex protein Exo70, Cullin repeat-like-containing domain protein OS=Helianthus annuus OX=4232 GN=HannXRQ_Chr05g0147271 PE=4 SV=1 - [A0A251UQU0_HELAN]	0	0.1062	11	1	1	1	113	12.8	8.48
A0A251RWF1	Putative RING-box protein 1A OS=Helianthus annuus OX=4232 GN=RBX1A PE=4 SV=1 - [A0A251RWF1_HELAN]	0	0.1239	8	1	1	2	113	12.8	6.65
A0A103XSU5	Chaperonin Cpn10 OS=Cynara cardunculus var. scolymus OX=59895 GN=Ccrd_001673 PE=3 SV=1 - [A0A103XSU5_CYNCS]	10.41	0.1624	2	1	2	15	117	12.8	8.12
A0A118K457	Ribosomal protein L35A OS=Cynara cardunculus var. scolymus OX=59895 GN=Ccrd_014648 PE=3 SV=1 - [A0A118K457_CYNCS]	15.5	0.1607	5	1	1	12	112	13	10.8
A0A251SNI3	Putative 40S ribosomal protein S20 OS=Helianthus annuus OX=4232 GN=RS20 PE=3 SV=1 - [A0A251SNI3_HELAN]	40.79	0.2137	8	2	2	27	117	13.1	9.63
A0A251TRI7	Putative enoyl-CoA hydratase/isomerase, HIBYL-CoA-H type OS=Helianthus annuus OX=4232 GN=HannXRQ_Chr10g0317691 PE=3 SV=1 - [A0A251TRI7_HELAN]	0	0.0917	7	1	1	1	120	13.2	6.1
A0A162A4Q6	Uncharacterized protein OS=Daucus carota subsp. sativus OX=79200 GN=DCAR_018582 PE=4 SV=1 - [A0A162A4Q6_DAUCA]	63.78	0.175	3	1	2	23	120	13.2	10.96
A0A103XN94	Uncharacterized protein OS=Cynara cardunculus var. scolymus OX=59895 GN=Ccrd_004064 PE=4 SV=1 - [A0A103XN94_CYNCS]	109.97	0.1905	3	3	3	37	126	13.3	4.82
A0A118JU61	Ribosomal protein L14b/L23e OS=Cynara cardunculus var. scolymus OX=59895 GN=Ccrd_006958 PE=3 SV=1 - [A0A118JU61_CYNCS]	30.35	0.288	5	3	3	14	125	13.4	10.05
A0A2J6JUJ5	Uncharacterized protein OS=Lactuca sativa OX=4236 GN=LSAT_4X108300 PE=4 SV=1 - [A0A2J6JUJ5_LACSA]	2.01	0.175	5	1	2	5	120	13.8	11.6
A0A166H0B8	Cysteine proteinase inhibitor OS=Daucus carota subsp. sativus OX=79200 GN=DCAR_002225 PE=3 SV=1 - [A0A166H0B8_DAUCA]	0	0.0984	1	1	1	1	122	13.8	9.17
A0A103YJS3	Calcium-binding EF-hand OS=Cynara cardunculus var. scolymus OX=59895 GN=Ccrd_011221 PE=4 SV=1 - [A0A103YJS3_CYNCS]	0	0.0565	7	1	1	1	124	13.8	5
A0A103XTE5	Small GTPase superfamily OS=Cynara cardunculus var. scolymus OX=59895 GN=Ccrd_001395 PE=4 SV=1 - [A0A103XTE5_CYNCS]	0	0.065	8	1	1	1	123	13.8	9.44
A0A103YFU5	Ubiquitin-conjugating enzyme, E2 OS=Cynara cardunculus var. scolymus OX=59895 GN=Ccrd_013288 PE=3 SV=1 - [A0A103YFU5_CYNCS]	2.36	0.0826	4	1	1	1	121	13.8	8.02
A0A2J6LLX0	Uncharacterized protein OS=Lactuca sativa OX=4236 GN=LSAT_2X4001 PE=4 SV=1 - [A0A2J6LLX0_LACSA]	10.58	0.0781	1	1	1	5	128	13.8	10.51
A0A251UHE4	Putative ribosomal protein L22e OS=Helianthus annuus OX=4232 GN=HannXRQ_Chr06g0163741 PE=4 SV=1 - [A0A251UHE4_HELAN]	27.13	0.1803	15	2	2	18	122	13.9	9.45
A0A251SW06	Putative nucleotide-binding alpha-beta plait domain-containing protein OS=Helianthus annuus OX=4232 GN=HannXRQ_Chr13g0405311 PE=4 SV=1 - [A0A251SW06_HELAN]	5.82	0.1371	4	1	1	2	124	14	10.46
A0A124SFI9	Nascent polypeptide-associated complex NAC domain-containing protein OS=Cynara cardunculus var. scolymus OX=59895 GN=Ccrd_018296 PE=4 SV=1 - [A0A124SFI9_CYNCS]	65.77	0.3462	3	2	3	33	130	14	4.34
A0A164XG89	Uncharacterized protein OS=Daucus carota subsp. sativus OX=79200 GN=DCAR_016383 PE=4 SV=1 - [A0A164XG89_DAUCA]	13.29	0.189	2	1	2	7	127	14	5.45
A0A165Z0V9	Uncharacterized protein OS=Daucus carota subsp. sativus OX=79200 GN=DCAR_013157 PE=4 SV=1 - [A0A165Z0V9_DAUCA]	0	0.0781	1	1	1	1	128	14	9.91
A0A2J6JI32	Uncharacterized protein OS=Lactuca sativa OX=4236 GN=LSAT_1X70041 PE=4 SV=1 - [A0A2J6JI32_LACSA]	14.07	0.1111	5	1	1	4	126	14.1	6.79
A0A251S512	40S ribosomal protein S24 OS=Helianthus annuus OX=4232 GN=HannXRQ_Chr15g0466781 PE=3 SV=1 - [A0A251S512_HELAN]	19.77	0.1967	9	1	2	9	122	14.1	10.54
A0A2J6L0Q6	Profilin OS=Lactuca sativa OX=4236 GN=LSAT_8X87220 PE=3 SV=1 - [A0A2J6L0Q6_LACSA]	2.11	0.0687	12	1	1	2	131	14.1	4.81
A0A2J6LZZ6	Uncharacterized protein OS=Lactuca sativa OX=4236 GN=LSAT_1X107261 PE=4 SV=1 - [A0A2J6LZZ6_LACSA]	4.33	0.1092	6	1	1	2	119	14.1	4.98
A0A2J6KBC6	Cytochrome b-c1 complex subunit 7 OS=Lactuca sativa OX=4236 GN=LSAT_8X57600 PE=3 SV=1 - [A0A2J6KBC6_LACSA]	0	0.0656	5	1	1	1	122	14.2	9.44
Q9ARG7	EGF receptor-like protein (Fragment) OS=Helianthus annuus OX=4232 PE=2 SV=1 - [Q9ARG7_HELAN]	3.36	0.1085	8	1	1	2	129	14.2	4.7
A0A103Y003	Nucleic acid-binding, OB-fold OS=Cynara cardunculus var. scolymus OX=59895 GN=Ccrd_021773 PE=3 SV=1 - [A0A103Y003_CYNCS]	50.34	0.2403	6	4	4	17	129	14.2	10.87
A0A2J6K2M0	Uncharacterized protein OS=Lactuca sativa OX=4236 GN=LSAT_4X68341 PE=4 SV=1 - [A0A2J6K2M0_LACSA]	1.88	0.093	1	1	1	1	129	14.3	5.47
A0A2J6JZA7	Uncharacterized protein OS=Lactuca sativa OX=4236 GN=LSAT_0X33020 PE=4 SV=1 - [A0A2J6JZA7_LACSA]	2.77	0.1119	1	1	1	1	134	14.4	4.74
A0A0A0V4Z9	Glyceraldehyde 3-phosphate dehydrogenase (Fragment) OS=Lonicera maackii OX=51255 GN=gapdh PE=4 SV=1 - [A0A0A0V4Z9_9DIPS]	13.05	0.2409	2	2	3	7	137	14.4	5.96
A0A162BA60	40S ribosomal protein S26 OS=Daucus carota subsp. sativus OX=79200 GN=DCAR_004529 PE=3 SV=1 - [A0A162BA60_DAUCA]	22.72	0.1905	14	2	2	10	126	14.4	10.77
A0A103YI03	Uncharacterized protein OS=Cynara cardunculus var. scolymus OX=59895 GN=Ccrd_012135 PE=4 SV=1 - [A0A103YI03_CYNCS]	2.78	0.112	6	1	1	1	125	14.5	9.55
A0A251TBS8	Putative prefoldin OS=Helianthus annuus OX=4232 GN=PFD6 PE=4 SV=1 - [A0A251TBS8_HELAN]	17.07	0.4252	6	5	5	8	127	14.6	9.04
A0A251TB60	Putative ubiquitin-conjugating enzyme/RWD-like protein OS=Helianthus annuus OX=4232 GN=HannXRQ_Chr11g0338261 PE=3 SV=1 - [A0A251TB60_HELAN]	32.2	0.2231	26	2	2	22	130	14.6	7.33
A0A175YEP0	Uncharacterized protein OS=Daucus carota subsp. sativus OX=79200 GN=DCAR_029251 PE=4 SV=1 - [A0A175YEP0_DAUCA]	7.26	0.1544	5	1	2	4	136	14.6	7.4
A0A118JT40	Acyl carrier protein OS=Cynara cardunculus var. scolymus OX=59895 GN=Ccrd_008171 PE=3 SV=1 - [A0A118JT40_CYNCS]	2.07	0.1079	4	1	1	1	139	14.6	5.27
B5KV77	40S ribosomal protein S16 (Fragment) OS=Helianthus annuus OX=4232 GN=RS16 PE=3 SV=1 - [B5KV77_HELAN]	58.42	0.3411	11	4	4	25	129	14.7	10.21
A0A103Y197	Uncharacterized protein OS=Cynara cardunculus var. scolymus OX=59895 GN=Ccrd_021066 PE=4 SV=1 - [A0A103Y197_CYNCS]	0	0.1094	1	1	1	4	128	14.7	7.28
A0A251S688	Putative ribosomal protein L11/L12 OS=Helianthus annuus OX=4232 GN=HannXRQ_Chr15g0464941 PE=3 SV=1 - [A0A251S688_HELAN]	0	0.097	1	1	1	1	134	14.7	9.16
A0A166J474	Uncharacterized protein OS=Daucus carota subsp. sativus OX=79200 GN=DCAR_004435 PE=4 SV=1 - [A0A166J474_DAUCA]	3.93	0.1333	5	2	2	3	135	14.7	9.99
A0A103Y2H9	DNA/RNA-binding protein Alba-like protein OS=Cynara cardunculus var. scolymus OX=59895 GN=Ccrd_020430 PE=4 SV=1 - [A0A103Y2H9_CYNCS]	1.94	0.0538	4	1	1	1	130	14.7	6.01
A0A164ZML8	40S ribosomal protein S12 OS=Daucus carota subsp. sativus OX=79200 GN=DCAR_019380 PE=3 SV=1 - [A0A164ZML8_DAUCA]	48.84	0.2042	8	1	2	22	142	14.8	5.76
A0A103D5J7	Uncharacterized protein OS=Cynara cardunculus var. scolymus OX=59895 GN=Ccrd_024130 PE=4 SV=1 - [A0A103D5J7_CYNCS]	4.44	0.0769	3	1	1	2	130	14.8	5.55
A0A118K1Z8	Ribosomal protein S8 OS=Cynara cardunculus var. scolymus OX=59895 GN=Ccrd_018104 PE=3 SV=1 - [A0A118K1Z8_CYNCS]	79.21	0.2385	9	3	3	32	130	14.8	9.79
A0A2J6K0P6	Prefoldin subunit 4 OS=Lactuca sativa OX=4236 GN=LSAT_5X68360 PE=3 SV=1 - [A0A2J6K0P6_LACSA]	45.63	0.0945	1	1	1	12	127	14.8	4.6
A0A251SZX5	Putative prefoldin OS=Helianthus annuus OX=4232 GN=PFD1 PE=4 SV=1 - [A0A251SZX5_HELAN]	1.74	0.155	3	2	2	2	129	14.9	5.38
Q39737	Glycine cleavage system H protein (Fragment) OS=Flaveria brownii OX=33111 PE=2 SV=1 - [Q39737_FLABR]	6.75	0.0638	12	1	1	5	141	15	5.73
A0A251S1F2	Putative groES-like family protein OS=Helianthus annuus OX=4232 GN=HannXRQ_Chr16g0522961 PE=3 SV=1 - [A0A251S1F2_HELAN]	1.9	0.0638	1	1	1	1	141	15	8.41
A0A251U0X9	40S ribosomal protein S12 OS=Helianthus annuus OX=4232 GN=HannXRQ_Chr09g0274481 PE=3 SV=1 - [A0A251U0X9_HELAN]	37.78	0.1901	10	1	2	15	142	15	6
A0A251U413	Histone H2B OS=Helianthus annuus OX=4232 GN=HTB1 PE=3 SV=1 - [A0A251U413_HELAN]	140.53	0.4532	61	7	7	66	139	15	10.15
A0A166H647	Uncharacterized protein OS=Daucus carota subsp. sativus OX=79200 GN=DCAR_002428 PE=4 SV=1 - [A0A166H647_DAUCA]	0	0.1241	1	1	1	1	137	15	6.77
I0E1Y5	Superoxide dismutase [Cu-Zn] OS=Eleutherococcus senticosus OX=82096 GN=SOD PE=2 SV=1 - [I0E1Y5_9APIA]	2.71	0.1513	1	1	1	5	152	15.2	5.62
Q5MD72	Superoxide dismutase [Cu-Zn] OS=Codonopsis lanceolata OX=103999 GN=SODCc PE=2 SV=1 - [Q5MD72_9ASTR]	106.82	0.1513	10	2	2	78	152	15.2	6.04
A0A103XVL7	Uncharacterized protein OS=Cynara cardunculus var. scolymus OX=59895 GN=Ccrd_000174 PE=4 SV=1 - [A0A103XVL7_CYNCS]	11.55	0.0479	2	1	1	5	146	15.2	5.01
A0A164Y0C2	Uncharacterized protein OS=Daucus carota subsp. sativus OX=79200 GN=DCAR_017048 PE=4 SV=1 - [A0A164Y0C2_DAUCA]	1.84	0.0872	2	1	1	1	149	15.2	6.6
A0A251RTF6	Putative ribosomal protein L4/L1e OS=Helianthus annuus OX=4232 GN=HannXRQ_Chr17g0562631 PE=4 SV=1 - [A0A251RTF6_HELAN]	14.76	0.1579	2	1	2	5	133	15.3	10.4
A0A2J6KX26	Uncharacterized protein OS=Lactuca sativa OX=4236 GN=LSAT_5X126601 PE=4 SV=1 - [A0A2J6KX26_LACSA]	0	0.1702	1	1	1	1	141	15.4	9.95
A0A2J6KCJ3	Superoxide dismutase [Cu-Zn] OS=Lactuca sativa OX=4236 GN=LSAT_6X16060 PE=3 SV=1 - [A0A2J6KCJ3_LACSA]	15.55	0.0654	1	1	1	8	153	15.4	6.05
R4UUZ6	Glyceraldehyde-3-phosphate dehydrogenase (Fragment) OS=Stevia rebaudiana OX=55670 PE=4 SV=1 - [R4UUZ6_STERE]	273.43	0.3154	4	1	3	132	149	15.5	9.09
Q5MFD0	ATPase subunit 8 (Fragment) OS=Lonicera sp. Bergthorsson 0301 OX=232617 GN=atp8 PE=4 SV=1 - [Q5MFD0_9DIPS]	6.67	0.25	32	3	3	6	136	15.5	8.84
A0A251SKM6	Putative NAC domain, Histidine phosphatase superfamily OS=Helianthus annuus OX=4232 GN=HannXRQ_Chr14g0441141 PE=4 SV=1 - [A0A251SKM6_HELAN]	2.7	0.0797	4	1	1	1	138	15.5	7.87
A0A164Z4F4	Uncharacterized protein OS=Daucus carota subsp. sativus OX=79200 GN=DCAR_018555 PE=4 SV=1 - [A0A164Z4F4_DAUCA]	13.45	0.069	1	1	1	5	145	15.5	4.7
A0A175YQ44	Uncharacterized protein OS=Daucus carota subsp. sativus OX=79200 GN=DCAR_027327 PE=4 SV=1 - [A0A175YQ44_DAUCA]	39.01	0.2313	11	1	3	18	134	15.5	10.17
A0A124SIF1	Glutathione peroxidase OS=Cynara cardunculus var. scolymus OX=59895 GN=Ccrd_009134 PE=4 SV=1 - [A0A124SIF1_CYNCS]	4.69	0.0719	4	1	1	2	139	15.5	9.33
A0A2J6KHZ6	Uncharacterized protein OS=Lactuca sativa OX=4236 GN=LSAT_5X13621 PE=3 SV=1 - [A0A2J6KHZ6_LACSA]	12.21	0.1387	7	2	3	10	137	15.6	10.14
A0A164T6K8	Uncharacterized protein OS=Daucus carota subsp. sativus OX=79200 GN=DCAR_024262 PE=4 SV=1 - [A0A164T6K8_DAUCA]	41.13	0.2239	1	2	4	21	134	15.6	10.1
A0A124SDG7	Translation initiation factor IF6 OS=Cynara cardunculus var. scolymus OX=59895 GN=Ccrd_001039 PE=4 SV=1 - [A0A124SDG7_CYNCS]	6.3	0.0993	3	1	1	2	141	15.6	4.46
Q03878	Glycine-rich RNA-binding protein OS=Daucus carota OX=4039 PE=2 SV=1 - [GRP1_DAUCA]	67.12	0.3694	6	1	6	30	157	15.7	5.38
A0A097PT24	Regulatory particle non-ATPase 13 (Fragment) OS=Artemisia annua OX=35608 PE=2 SV=1 - [A0A097PT24_ARTAN]	0	0.102	5	1	1	1	147	15.7	4.3
A0A2J6JL46	Histone H2A OS=Lactuca sativa OX=4236 GN=LSAT_9X22420 PE=3 SV=1 - [A0A2J6JL46_LACSA]	73.21	0.26	67	2	3	36	150	15.7	10.87
E0WCL8	Uncharacterized protein OS=Carthamus tinctorius OX=4222 PE=2 SV=1 - [E0WCL8_CARTI]	17.63	0.2263	8	2	3	17	137	15.8	5.3
L7UXE6	B-actin (Fragment) OS=Bidens laevis OX=171344 PE=2 SV=1 - [L7UXE6_9ASTR]	127.65	0.4275	2	1	3	58	138	15.8	5.5
A0A251SG53	Putative actin depolymerizing factor 11 OS=Helianthus annuus OX=4232 GN=ADF11 PE=3 SV=1 - [A0A251SG53_HELAN]	0	0.1533	1	1	1	2	137	15.8	5.4
A0A164TMI5	Uncharacterized protein OS=Daucus carota subsp. sativus OX=79200 GN=DCAR_024836 PE=4 SV=1 - [A0A164TMI5_DAUCA]	0	0.0863	4	1	1	1	139	15.9	7.43
Q93YG5	Superoxide dismutase (Fragment) OS=Lactuca sativa OX=4236 GN=Mn-sod I PE=2 SV=1 - [Q93YG5_LACSA]	8.53	0.1973	5	1	2	9	147	15.9	6.27
A0A161ZTB6	Uncharacterized protein OS=Daucus carota subsp. sativus OX=79200 GN=DCAR_021583 PE=3 SV=1 - [A0A161ZTB6_DAUCA]	12.67	0.0903	2	1	1	5	144	16	10.46
A0A103XUH8	Calcium-binding EF-hand OS=Cynara cardunculus var. scolymus OX=59895 GN=Ccrd_000757 PE=4 SV=1 - [A0A103XUH8_CYNCS]	1.95	0.0556	1	1	1	1	144	16	4.68
A0A103YCB8	Ribosomal protein S19e OS=Cynara cardunculus var. scolymus OX=59895 GN=Ccrd_015198 PE=4 SV=1 - [A0A103YCB8_CYNCS]	37.74	0.4028	13	5	5	29	144	16	10.04
A0A251U867	Peptidylprolyl isomerase OS=Helianthus annuus OX=4232 GN=FKBP15-2 PE=4 SV=1 - [A0A251U867_HELAN]	35.94	0.2763	8	2	3	17	152	16.1	7.37
A0A103YKM2	Nucleotide-binding, alpha-beta plait OS=Cynara cardunculus var. scolymus OX=59895 GN=Ccrd_010883 PE=4 SV=1 - [A0A103YKM2_CYNCS]	80.07	0.2733	6	2	5	33	161	16.1	5.34
A0A2J6M7F9	Uncharacterized protein OS=Lactuca sativa OX=4236 GN=LSAT_9X100680 PE=3 SV=1 - [A0A2J6M7F9_LACSA]	0	0.1053	6	1	1	2	152	16.1	6.28
A0A124SEL7	Nucleoside diphosphate kinase OS=Cynara cardunculus var. scolymus OX=59895 GN=Ccrd_021214 PE=3 SV=1 - [A0A124SEL7_CYNCS]	15.31	0.0608	7	1	1	10	148	16.2	6.8
A0A118JUZ7	Nucleotide-binding, alpha-beta plait OS=Cynara cardunculus var. scolymus OX=59895 GN=Ccrd_004724 PE=4 SV=1 - [A0A118JUZ7_CYNCS]	116.6	0.3851	13	3	6	66	161	16.2	5.64
A0A2J6JN44	Uncharacterized protein OS=Lactuca sativa OX=4236 GN=LSAT_7X1560 PE=3 SV=1 - [A0A2J6JN44_LACSA]	0	0.1111	7	1	1	3	144	16.2	5.34
P59272	Ubiquitin-40S ribosomal protein S27a (Fragment) OS=Daucus carota OX=4039 PE=2 SV=2 - [RS27A_DAUCA]	198.29	0.3846	45	2	6	92	143	16.3	9.91
A0A251RNQ9	Putative ubiquitin-conjugating enzyme/RWD-like protein OS=Helianthus annuus OX=4232 GN=HannXRQ_Chr15g0474161 PE=3 SV=1 - [A0A251RNQ9_HELAN]	16.91	0.1888	9	2	2	8	143	16.3	4.94
A0A166ESF8	Uncharacterized protein OS=Daucus carota subsp. sativus OX=79200 GN=DCAR_007758 PE=3 SV=1 - [A0A166ESF8_DAUCA]	39.52	0.38	6	1	5	19	150	16.3	10.7
A0A103YNN7	Glycolipid transfer protein domain-containing protein OS=Cynara cardunculus var. scolymus OX=59895 GN=Ccrd_009224 PE=4 SV=1 - [A0A103YNN7_CYNCS]	6.15	0.0743	2	1	1	2	148	16.3	4.83
A0A2J6LSV4	Uncharacterized protein OS=Lactuca sativa OX=4236 GN=LSAT_8X133460 PE=4 SV=1 - [A0A2J6LSV4_LACSA]	2.08	0.0861	13	1	1	1	151	16.3	8
A0A2J6KJ27	Uncharacterized protein OS=Lactuca sativa OX=4236 GN=LSAT_2X41880 PE=4 SV=1 - [A0A2J6KJ27_LACSA]	2.25	0.0699	2	1	1	2	143	16.3	9.77
A0A103X7P2	Calcium-binding EF-hand OS=Cynara cardunculus var. scolymus OX=59895 GN=Ccrd_025429 PE=4 SV=1 - [A0A103X7P2_CYNCS]	4.19	0.2313	11	3	3	4	147	16.4	5.05
A0A166G8W8	Nascent polypeptide-associated complex subunit beta OS=Daucus carota subsp. sativus OX=79200 GN=DCAR_001214 PE=3 SV=1 - [A0A166G8W8_DAUCA]	50.57	0.4444	12	4	4	18	153	16.4	5.22
A0A166CZN3	Uncharacterized protein OS=Daucus carota subsp. sativus OX=79200 GN=DCAR_005371 PE=3 SV=1 - [A0A166CZN3_DAUCA]	3.78	0.069	2	1	1	2	145	16.5	5.15
A0A118K3G4	mRNA splicing factor, thioredoxin-like U5 snRNP OS=Cynara cardunculus var. scolymus OX=59895 GN=Ccrd_015774 PE=4 SV=1 - [A0A118K3G4_CYNCS]	3.28	0.0986	2	1	1	1	142	16.6	5.33
A0A251SYA5	Putative peptidase M3A/M3B, Neurolysin/Thimet oligopeptidase, domain 2 OS=Helianthus annuus OX=4232 GN=HannXRQ_Chr12g0355791 PE=3 SV=1 - [A0A251SYA5_HELAN]	2.38	0.1042	1	1	1	1	144	16.6	5.19
A0A161ZV81	Uncharacterized protein OS=Daucus carota subsp. sativus OX=79200 GN=DCAR_020723 PE=3 SV=1 - [A0A161ZV81_DAUCA]	2.49	0.0753	2	1	1	1	146	16.6	6.68
Q8W0Q0	Calmodulin OS=Stevia rebaudiana OX=55670 PE=2 SV=1 - [Q8W0Q0_STERE]	241.21	0.4257	26	1	7	135	148	16.7	4.22
A0A2J6LQF8	Uncharacterized protein OS=Lactuca sativa OX=4236 GN=LSAT_4X96020 PE=4 SV=1 - [A0A2J6LQF8_LACSA]	22.32	0.0667	1	1	1	14	150	16.7	10.45
A0A164TKP7	Uncharacterized protein OS=Daucus carota subsp. sativus OX=79200 GN=DCAR_024757 PE=3 SV=1 - [A0A164TKP7_DAUCA]	4.99	0.0621	2	1	1	2	161	16.7	6.16
A0A103XPU2	Mitochondrial inner membrane translocase subunit Tim17/Tim22/Tim23/peroxisomal protein PMP24 OS=Cynara cardunculus var. scolymus OX=59895 GN=Ccrd_003222 PE=4 SV=1 - [A0A103XPU2_CYNCS]	1.85	0.057	3	1	1	1	158	16.7	9.41
Q6DN35	Calmodulin cam-201 OS=Daucus carota OX=4039 PE=2 SV=1 - [Q6DN35_DAUCA]	159.55	0.4564	7	1	7	99	149	16.8	4.28
A0A103XLJ8	Ribosomal protein L28e OS=Cynara cardunculus var. scolymus OX=59895 GN=Ccrd_004997 PE=4 SV=1 - [A0A103XLJ8_CYNCS]	2.24	0.0867	3	1	1	6	150	16.8	10.73
A0A162B004	Glycine cleavage system H protein OS=Daucus carota subsp. sativus OX=79200 GN=DCAR_001318 PE=3 SV=1 - [A0A162B004_DAUCA]	6.75	0.0584	3	1	1	5	154	16.8	4.81
A0A175Y907	Uncharacterized protein OS=Daucus carota subsp. sativus OX=79200 GN=DCAR_000378 PE=3 SV=1 - [A0A175Y907_DAUCA]	4.31	0.1096	13	2	2	3	146	16.8	10.9
A0A118JT51	Ribosomal protein S13/S15, N-terminal OS=Cynara cardunculus var. scolymus OX=59895 GN=Ccrd_008827 PE=3 SV=1 - [A0A118JT51_CYNCS]	12.69	0.1589	4	1	2	8	151	16.9	10.32
A0A166GCM8	Uncharacterized protein OS=Daucus carota subsp. sativus OX=79200 GN=DCAR_001466 PE=4 SV=1 - [A0A166GCM8_DAUCA]	8.87	0.1908	2	0	2	3	152	16.9	8.63
A0A164VLE7	Uncharacterized protein OS=Daucus carota subsp. sativus OX=79200 GN=DCAR_022114 PE=4 SV=1 - [A0A164VLE7_DAUCA]	17.62	0.3631	2	2	4	8	157	17	4.98
A0A2J6K2K5	Uncharacterized protein OS=Lactuca sativa OX=4236 GN=LSAT_4X67060 PE=4 SV=1 - [A0A2J6K2K5_LACSA]	30.83	0.2819	3	1	5	22	149	17	4.27
Q9MAV9	Cytoplasmic ribosomal protein S13 OS=Panax ginseng OX=4054 PE=2 SV=1 - [Q9MAV9_PANGI]	60.32	0.3974	11	4	5	32	151	17.1	10.39
A0A251RXH6	Putative tubulin OS=Helianthus annuus OX=4232 GN=HannXRQ_Chr16g0506661 PE=3 SV=1 - [A0A251RXH6_HELAN]	12.8	0.1146	1	1	1	4	157	17.1	5.27
A0A103SI29	Allene oxide cyclase OS=Cynara cardunculus var. scolymus OX=59895 GN=Ccrd_026139 PE=4 SV=1 - [A0A103SI29_CYNCS]	9.34	0.06	10	1	1	4	150	17.1	9.54
A0A251RSW0	Putative nucleic acid-binding, OB-fold protein OS=Helianthus annuus OX=4232 GN=HannXRQ_Chr17g0561841 PE=4 SV=1 - [A0A251RSW0_HELAN]	0	0.0688	1	1	1	1	160	17.2	8.68
A0A118JYE1	Bet v I domain-containing protein OS=Cynara cardunculus var. scolymus OX=59895 GN=Ccrd_000235 PE=4 SV=1 - [A0A118JYE1_CYNCS]	34.35	0.1457	6	3	3	20	151	17.2	5.97
A0A251RNJ4	Eukaryotic translation initiation factor 5A OS=Helianthus annuus OX=4232 GN=HannXRQ_Chr17g0545401 PE=3 SV=1 - [A0A251RNJ4_HELAN]	34.54	0.2893	4	4	5	20	159	17.3	5.78
A0A251T3K3	Eukaryotic translation initiation factor 5A OS=Helianthus annuus OX=4232 GN=HannXRQ_Chr12g0362701 PE=3 SV=1 - [A0A251T3K3_HELAN]	37.16	0.2642	8	3	4	18	159	17.3	5.78
A0A251T242	Putative 60S ribosomal protein L23a OS=Helianthus annuus OX=4232 GN=RL23A PE=3 SV=1 - [A0A251T242_HELAN]	23.03	0.1503	10	3	3	10	153	17.3	10.29
A0A103XNR7	Cystathionine beta-synthase, core OS=Cynara cardunculus var. scolymus OX=59895 GN=Ccrd_003768 PE=4 SV=1 - [A0A103XNR7_CYNCS]	39.7	0.109	1	1	2	21	156	17.3	7.02
A0A251SY35	Putative thioredoxin-like fold protein OS=Helianthus annuus OX=4232 GN=HannXRQ_Chr12g0355041 PE=4 SV=1 - [A0A251SY35_HELAN]	82.66	0.1667	3	1	3	29	162	17.4	5.35
A0A2J6L4U5	Uncharacterized protein OS=Lactuca sativa OX=4236 GN=LSAT_5X171121 PE=3 SV=1 - [A0A2J6L4U5_LACSA]	54.49	0.1948	2	1	4	43	154	17.4	6.61
A0A166C5C6	Uncharacterized protein OS=Daucus carota subsp. sativus OX=79200 GN=DCAR_012064 PE=4 SV=1 - [A0A166C5C6_DAUCA]	7.14	0.1543	1	2	2	4	162	17.4	5.58
D4NYF8	Malate dehydrogenase (Fragment) OS=Tragopogon porrifolius OX=13731 PE=2 SV=1 - [D4NYF8_TRAPR]	13.8	0.1257	8	2	2	5	167	17.5	7.77
A0A124SBA1	Polyketide cyclase/dehydrase (Fragment) OS=Cynara cardunculus var. scolymus OX=59895 GN=Ccrd_008005 PE=4 SV=1 - [A0A124SBA1_CYNCS]	7.88	0.0705	12	1	1	3	156	17.5	6.79
A0A166HC73	Uncharacterized protein OS=Daucus carota subsp. sativus OX=79200 GN=DCAR_002727 PE=3 SV=1 - [A0A166HC73_DAUCA]	25.51	0.2697	2	2	3	9	152	17.6	10.65
A0A164X4L5	4-hydroxy-4-methyl-2-oxoglutarate aldolase OS=Daucus carota subsp. sativus OX=79200 GN=DCAR_019937 PE=3 SV=1 - [A0A164X4L5_DAUCA]	0	0.0663	1	1	1	1	166	17.6	6.16
A0A164YWX7	Uncharacterized protein OS=Daucus carota subsp. sativus OX=79200 GN=DCAR_018259 PE=3 SV=1 - [A0A164YWX7_DAUCA]	248.66	0.6405	64	7	7	99	153	17.7	8.41
A0A251USX1	Putative transcription factor GRAS OS=Helianthus annuus OX=4232 GN=HannXRQ_Chr05g0153371 PE=3 SV=1 - [A0A251USX1_HELAN]	0	0.0649	15	1	1	1	154	17.7	7.3
A0A2J6KLI9	Uncharacterized protein OS=Lactuca sativa OX=4236 GN=LSAT_4X77800 PE=4 SV=1 - [A0A2J6KLI9_LACSA]	2.07	0.0497	35	1	1	1	161	17.7	5.29
A0A251TXQ8	Putative cyanobacterial aminoacyl-tRNA synthetase, CAAD domain-containing protein OS=Helianthus annuus OX=4232 GN=HannXRQ_Chr09g0253121 PE=4 SV=1 - [A0A251TXQ8_HELAN]	2.43	0.061	2	1	1	1	164	17.7	9.14
A0A251V5S9	4-hydroxy-4-methyl-2-oxoglutarate aldolase OS=Helianthus annuus OX=4232 GN=HannXRQ_Chr03g0070091 PE=3 SV=1 - [A0A251V5S9_HELAN]	14.36	0.1205	4	1	2	7	166	17.7	5.99
A0A166HSZ0	Uncharacterized protein OS=Daucus carota subsp. sativus OX=79200 GN=DCAR_003011 PE=3 SV=1 - [A0A166HSZ0_DAUCA]	11.69	0.2893	11	5	5	9	159	17.7	10.36
A0A251SUD5	Putative thioredoxin M2 protein OS=Helianthus annuus OX=4232 GN=TRXM2 PE=4 SV=1 - [A0A251SUD5_HELAN]	2.27	0.0552	6	1	1	1	163	17.8	9.16
A0A2J6LSM9	Uncharacterized protein OS=Lactuca sativa OX=4236 GN=LSAT_2X120060 PE=3 SV=1 - [A0A2J6LSM9_LACSA]	60.41	0.2739	12	1	5	48	157	17.8	6.37
A0A060IGE8	60S ribosomal protein L13a (Fragment) OS=Panax ginseng OX=4054 GN=60s PE=2 SV=1 - [A0A060IGE8_PANGI]	54.7	0.0701	3	1	1	20	157	17.8	10.65
A0A161YBH4	Uncharacterized protein OS=Daucus carota subsp. sativus OX=79200 GN=DCAR_022738 PE=3 SV=1 - [A0A161YBH4_DAUCA]	87.63	0.3494	13	5	5	38	166	17.8	8.69
A0A251SY22	Putative major allergen Pyr c 1 OS=Helianthus annuus OX=4232 GN=PYRC1 PE=4 SV=1 - [A0A251SY22_HELAN]	231.81	0.092	1	1	1	153	163	17.8	4.89
A0A165XI77	4-hydroxy-4-methyl-2-oxoglutarate aldolase OS=Daucus carota subsp. sativus OX=79200 GN=DCAR_014444 PE=3 SV=1 - [A0A165XI77_DAUCA]	10.3	0.1988	5	2	3	6	166	17.8	5.57
A0A164V1L1	Peptidyl-prolyl cis-trans isomerase OS=Daucus carota subsp. sativus OX=79200 GN=DCAR_022952 PE=3 SV=1 - [A0A164V1L1_DAUCA]	23.36	0.3567	4	1	3	39	171	17.8	8.32
A0A161WWB6	Uncharacterized protein OS=Daucus carota subsp. sativus OX=79200 GN=DCAR_011761 PE=3 SV=1 - [A0A161WWB6_DAUCA]	12	0.1911	18	1	3	6	157	17.8	6.81
A0A2J6KFK5	Uncharacterized protein OS=Lactuca sativa OX=4236 GN=LSAT_7X50180 PE=4 SV=1 - [A0A2J6KFK5_LACSA]	37.63	0.2566	2	2	3	16	152	17.9	9.99
A0A175YIS9	Uncharacterized protein OS=Daucus carota subsp. sativus OX=79200 GN=DCAR_031185 PE=3 SV=1 - [A0A175YIS9_DAUCA]	7.46	0.1447	2	1	2	4	159	17.9	7.49
K9UVQ6	Ribosomal protein 10 (Fragment) OS=Clermontia arborescens subsp. waihiae OX=138088 GN=RPL10 PE=2 SV=1 - [K9UVQ6_9ASTR]	90	0.3038	15	4	5	37	158	18	10.15
A5YU16	Peptidyl-prolyl cis-trans isomerase OS=Panax ginseng OX=4054 PE=2 SV=1 - [A5YU16_PANGI]	27.93	0.4884	4	3	6	30	172	18	9.09
A0A251UCX3	Putative snf7 family OS=Helianthus annuus OX=4232 GN=HannXRQ_Chr07g0198661 PE=3 SV=1 - [A0A251UCX3_HELAN]	12.59	0.1563	15	2	2	4	160	18	7.33
A0A2J6KKU9	Peptidyl-prolyl cis-trans isomerase OS=Lactuca sativa OX=4236 GN=LSAT_8X125940 PE=3 SV=1 - [A0A2J6KKU9_LACSA]	114.6	0.4035	7	1	6	49	171	18	8.7
E5KHU2	Squalene synthase (Fragment) OS=Arnica montana OX=436207 GN=SQS PE=4 SV=1 - [E5KHU2_9ASTR]	4.75	0.1474	98	2	2	4	156	18	4.83
F6KNQ6	Peptidyl-prolyl cis-trans isomerase OS=Tagetes patula OX=55843 GN=CYP2 PE=2 SV=1 - [F6KNQ6_TAGPA]	108.89	0.3509	9	1	4	50	171	18	8.7
A0A162AEU9	Uncharacterized protein OS=Daucus carota subsp. sativus OX=79200 GN=DCAR_012818 PE=4 SV=1 - [A0A162AEU9_DAUCA]	0	0.0497	2	1	1	1	161	18	9.8
A0A251TF98	Putative glyceraldehyde/Erythrose phosphate dehydrogenase family OS=Helianthus annuus OX=4232 GN=HannXRQ_Chr10g0277961 PE=4 SV=1 - [A0A251TF98_HELAN]	59.06	0.1294	1	0	2	32	170	18.1	5.33
Q5MFG0	ATPase subunit 4 (Fragment) OS=Lonicera sp. Bergthorsson 0301 OX=232617 GN=atp4 PE=4 SV=1 - [Q5MFG0_9DIPS]	21.95	0.128	31	2	2	13	164	18.2	8.6
A0A164WXI6	Uncharacterized protein OS=Daucus carota subsp. sativus OX=79200 GN=DCAR_020232 PE=4 SV=1 - [A0A164WXI6_DAUCA]	69.83	0.075	3	1	1	28	160	18.3	10.86
A0A164Y0L2	Uncharacterized protein OS=Daucus carota subsp. sativus OX=79200 GN=DCAR_017059 PE=4 SV=1 - [A0A164Y0L2_DAUCA]	11.73	0.0723	39	1	1	6	166	18.4	9.22
V9VA61	Alcohol dehydrogenase 1A (Fragment) OS=Tragopogon meskheticus OX=285203 GN=Adh-1 PE=4 SV=1 - [V9VA61_9ASTR]	5.96	0.118	1	1	1	2	178	18.6	7.94
A0A2J6LAM3	Uncharacterized protein OS=Lactuca sativa OX=4236 GN=LSAT_8X56600 PE=3 SV=1 - [A0A2J6LAM3_LACSA]	15.04	0.239	7	2	3	7	159	18.6	10.46
A0A251UZM3	Cyanate hydratase OS=Helianthus annuus OX=4232 GN=CYNS PE=3 SV=1 - [A0A251UZM3_HELAN]	0	0.1138	2	2	2	2	167	18.7	6.8
A0A103Y7T3	Cold-shock conserved site-containing protein (Fragment) OS=Cynara cardunculus var. scolymus OX=59895 GN=Ccrd_017602 PE=4 SV=1 - [A0A103Y7T3_CYNCS]	2.01	0.0909	1	1	1	1	187	18.7	4.96
A0A103XDW9	Ribosomal protein L21e OS=Cynara cardunculus var. scolymus OX=59895 GN=Ccrd_024744 PE=4 SV=1 - [A0A103XDW9_CYNCS]	15.44	0.1707	11	3	3	13	164	18.7	10.33
A0A166JH20	Peptidyl-prolyl cis-trans isomerase OS=Panax ginseng OX=4054 PE=2 SV=1 - [A0A166JH20_PANGI]	2.28	0.1437	3	2	2	2	174	18.7	7.81
A0A251UHZ3	Glutathione peroxidase OS=Helianthus annuus OX=4232 GN=GPX4 PE=3 SV=1 - [A0A251UHZ3_HELAN]	0	0.0719	6	1	1	1	167	18.8	8.47
A0A251U561	Putative ubiquitin-conjugating enzyme 13 OS=Helianthus annuus OX=4232 GN=UBC13 PE=3 SV=1 - [A0A251U561_HELAN]	2.71	0.0893	1	1	1	1	168	18.8	5.05
A0A166JFN9	Uncharacterized protein OS=Daucus carota subsp. sativus OX=79200 GN=DCAR_004770 PE=4 SV=1 - [A0A166JFN9_DAUCA]	0	0.1084	4	1	1	1	166	18.8	5.8
A0A166ES40	Uncharacterized protein OS=Daucus carota subsp. sativus OX=79200 GN=DCAR_007745 PE=4 SV=1 - [A0A166ES40_DAUCA]	0	0.0617	6	1	1	2	162	18.8	9.06
A0A060IMR4	Translationally controlled tumor protein OS=Panax ginseng OX=4054 GN=TCTP PE=2 SV=1 - [A0A060IMR4_PANGI]	53.63	0.1726	3	1	3	23	168	18.9	4.7
A0A251RLY7	Putative translationally-controlled tumor protein OS=Helianthus annuus OX=4232 GN=TCTP PE=3 SV=1 - [A0A251RLY7_HELAN]	84.61	0.1548	3	2	4	35	168	18.9	4.55
A0A251UB15	Putative serine-threonine/tyrosine-protein kinase catalytic domain-containing protein OS=Helianthus annuus OX=4232 GN=HannXRQ_Chr08g0234581 PE=4 SV=1 - [A0A251UB15_HELAN]	0	0.0714	41	1	1	1	168	18.9	7.5
A0A166CAL7	Uncharacterized protein OS=Daucus carota subsp. sativus OX=79200 GN=DCAR_012275 PE=4 SV=1 - [A0A166CAL7_DAUCA]	2.13	0.0556	7	1	1	1	162	18.9	8.51
A0A103YDH8	Armadillo-like helical OS=Cynara cardunculus var. scolymus OX=59895 GN=Ccrd_014577 PE=4 SV=1 - [A0A103YDH8_CYNCS]	2.13	0.0581	8	1	1	1	172	18.9	7.91
A0A166B0Q6	Uncharacterized protein OS=Daucus carota subsp. sativus OX=79200 GN=DCAR_010953 PE=4 SV=1 - [A0A166B0Q6_DAUCA]	0	0.0503	1	1	1	1	179	19	8.62
A0A161XIU2	Uncharacterized protein OS=Daucus carota subsp. sativus OX=79200 GN=DCAR_007906 PE=4 SV=1 - [A0A161XIU2_DAUCA]	1.87	0.0585	1	1	1	1	171	19.1	4.7
A0A175YMF8	Uncharacterized protein OS=Daucus carota subsp. sativus OX=79200 GN=DCAR_027793 PE=3 SV=1 - [A0A175YMF8_DAUCA]	24.31	0.1379	15	1	2	9	174	19.2	5.41
A0A2J6L4I5	Uncharacterized protein OS=Lactuca sativa OX=4236 GN=LSAT_1X57701 PE=4 SV=1 - [A0A2J6L4I5_LACSA]	0	0.044	9	1	1	1	182	19.2	5.85
A0A2J6K160	Uncharacterized protein OS=Lactuca sativa OX=4236 GN=LSAT_2X131500 PE=4 SV=1 - [A0A2J6K160_LACSA]	12.93	0.1953	7	2	3	6	169	19.4	4.93
A0A251T3C9	Putative 60S ribosomal protein L17 OS=Helianthus annuus OX=4232 GN=RL17 PE=3 SV=1 - [A0A251T3C9_HELAN]	1.8	0.1059	9	1	2	2	170	19.4	10.04
A0A103YD00	Ubiquitin-conjugating enzyme/RWD-like protein OS=Cynara cardunculus var. scolymus OX=59895 GN=Ccrd_014829 PE=4 SV=1 - [A0A103YD00_CYNCS]	2.69	0.069	3	1	1	1	174	19.4	7.88
A0A166E4G9	Uncharacterized protein OS=Daucus carota subsp. sativus OX=79200 GN=DCAR_006917 PE=4 SV=1 - [A0A166E4G9_DAUCA]	1.63	0.092	6	1	2	2	174	19.4	7.42
A0A103XXL3	Proteasome, beta-type subunit, conserved site-containing protein OS=Cynara cardunculus var. scolymus OX=59895 GN=Ccrd_023043 PE=4 SV=1 - [A0A103XXL3_CYNCS]	19.19	0.0862	4	1	1	8	174	19.4	6.8
A0A164WWI7	Uncharacterized protein OS=Daucus carota subsp. sativus OX=79200 GN=DCAR_020272 PE=4 SV=1 - [A0A164WWI7_DAUCA]	29.4	0.2712	6	4	4	18	177	19.5	9.7
A0A103XLM5	Small GTPase superfamily OS=Cynara cardunculus var. scolymus OX=59895 GN=Ccrd_005129 PE=4 SV=1 - [A0A103XLM5_CYNCS]	86.46	0.452	3	1	7	44	177	19.5	8.28
A0A251US98	Putative cytochrome P450 OS=Helianthus annuus OX=4232 GN=HannXRQ_Chr05g0153571 PE=3 SV=1 - [A0A251US98_HELAN]	14.52	0.064	5	1	1	5	172	19.6	5.41
A0A251TXQ1	Putative RNA binding Plectin/S10 domain-containing protein OS=Helianthus annuus OX=4232 GN=HannXRQ_Chr09g0265371 PE=4 SV=1 - [A0A251TXQ1_HELAN]	46.9	0.1348	4	2	2	21	178	19.6	9.73
A0A251UWX7	Uncharacterized protein OS=Helianthus annuus OX=4232 GN=HannXRQ_Chr04g0101271 PE=4 SV=1 - [A0A251UWX7_HELAN]	7.97	0.0743	2	1	1	3	175	19.6	4.37
W8P1P4	Putative actin 7 (Fragment) OS=Taraxacum officinale OX=50225 GN=ACT7g66 PE=3 SV=1 - [W8P1P4_TAROF]	47.81	0.233	3	2	4	38	176	19.7	8.13
A0A103XZR9	ATP synthase subunit d, mitochondrial OS=Cynara cardunculus var. scolymus OX=59895 GN=Ccrd_021867 PE=3 SV=1 - [A0A103XZR9_CYNCS]	61.72	0.2619	7	4	5	31	168	19.7	5.19
A0A165A848	ATP synthase subunit d, mitochondrial OS=Daucus carota subsp. sativus OX=79200 GN=DCAR_015561 PE=3 SV=1 - [A0A165A848_DAUCA]	48.47	0.2048	2	3	4	28	166	19.7	5.19
A0A169WBI6	Uncharacterized protein OS=Daucus carota subsp. sativus OX=79200 GN=DCAR_010652 PE=4 SV=1 - [A0A169WBI6_DAUCA]	17.33	0.1445	2	1	2	7	173	19.8	4.79
A0A251VDE6	Putative oxoglutarate/iron-dependent dioxygenase, Isopenicillin N synthase-like protein OS=Helianthus annuus OX=4232 GN=HannXRQ_Chr03g0092111 PE=4 SV=1 - [A0A251VDE6_HELAN]	1.63	0.0444	6	1	1	2	180	19.9	4.89
A0A251TRT4	Peptidylprolyl isomerase OS=Helianthus annuus OX=4232 GN=HannXRQ_Chr10g0312861 PE=4 SV=1 - [A0A251TRT4_HELAN]	0	0.0642	1	1	1	1	187	19.9	7.28
A0A103YN00	Glucose/ribitol dehydrogenase (Fragment) OS=Cynara cardunculus var. scolymus OX=59895 GN=Ccrd_009515 PE=4 SV=1 - [A0A103YN00_CYNCS]	6.16	0.0495	9	1	1	4	182	19.9	5.2
A0A2J6JQ05	Uncharacterized protein OS=Lactuca sativa OX=4236 GN=LSAT_1X111321 PE=4 SV=1 - [A0A2J6JQ05_LACSA]	5.25	0.0573	5	2	2	2	192	20	4.74
A0A251TLK4	Putative glycine rich protein 2 OS=Helianthus annuus OX=4232 GN=GRP2 PE=4 SV=1 - [A0A251TLK4_HELAN]	0	0.1023	1	1	1	1	215	20	5.6
A0A166AS38	Peptidylprolyl isomerase OS=Daucus carota subsp. sativus OX=79200 GN=DCAR_010468 PE=4 SV=1 - [A0A166AS38_DAUCA]	2.31	0.0376	1	1	1	1	186	20	8.34
A0A103Y287	Translation machinery-associated protein 22 OS=Cynara cardunculus var. scolymus OX=59895 GN=Ccrd_020543 PE=3 SV=1 - [A0A103Y287_CYNCS]	6.23	0.0437	3	1	1	4	183	20	7.69
A0A251U070	Signal peptidase I OS=Helianthus annuus OX=4232 GN=HannXRQ_Chr09g0274991 PE=3 SV=1 - [A0A251U070_HELAN]	7.29	0.0678	2	1	1	5	177	20.1	6.02
A0A251VJ92	Putative adenine phosphoribosyl transferase, Phosphoribosyltransferase-like protein OS=Helianthus annuus OX=4232 GN=HannXRQ_Chr02g0049451 PE=3 SV=1 - [A0A251VJ92_HELAN]	3.28	0.0806	2	1	1	1	186	20.1	5.14
A0A165A3P8	Uncharacterized protein OS=Daucus carota subsp. sativus OX=79200 GN=DCAR_015774 PE=3 SV=1 - [A0A165A3P8_DAUCA]	7.57	0.0753	1	1	1	3	186	20.1	6.05
A0A251UFC8	Phosphoinositide phospholipase C OS=Helianthus annuus OX=4232 GN=HannXRQ_Chr06g0167331 PE=4 SV=1 - [A0A251UFC8_HELAN]	9.63	0.1173	14	1	2	5	179	20.2	5.72
A0A2J6JMD8	Uncharacterized protein OS=Lactuca sativa OX=4236 GN=LSAT_4X182780 PE=4 SV=1 - [A0A2J6JMD8_LACSA]	15.68	0.1722	2	3	3	6	180	20.2	6.29
A0A166FWC9	Uncharacterized protein OS=Daucus carota subsp. sativus OX=79200 GN=DCAR_001327 PE=3 SV=1 - [A0A166FWC9_DAUCA]	2.02	0.05	2	1	1	2	180	20.2	7.36
A0A251UN10	Putative calmodulin-related protein OS=Helianthus annuus OX=4232 GN=CALM3 PE=4 SV=1 - [A0A251UN10_HELAN]	245.25	0.3539	7	1	7	152	178	20.3	4.84
A0A103Y2N8	Small GTPase superfamily, ARF/SAR type OS=Cynara cardunculus var. scolymus OX=59895 GN=Ccrd_020342 PE=3 SV=1 - [A0A103Y2N8_CYNCS]	4.43	0.0604	5	1	1	3	182	20.3	5.6
A0A251SAG7	Putative C2 domain-containing protein OS=Helianthus annuus OX=4232 GN=HannXRQ_Chr15g0486451 PE=4 SV=1 - [A0A251SAG7_HELAN]	0	0.0538	1	1	1	1	186	20.4	9.1
A0A251T3K4	Putative ADP-ribosylation factor-like protein 8A OS=Helianthus annuus OX=4232 GN=ARL8A PE=3 SV=1 - [A0A251T3K4_HELAN]	5.1	0.125	7	2	2	2	184	20.4	8.15
A0A161XXA3	Uncharacterized protein OS=Daucus carota subsp. sativus OX=79200 GN=DCAR_010001 PE=4 SV=1 - [A0A161XXA3_DAUCA]	23.56	0.2292	1	3	4	17	192	20.4	6.39
A0A162AAW8	Uncharacterized protein OS=Daucus carota subsp. sativus OX=79200 GN=DCAR_014056 PE=4 SV=1 - [A0A162AAW8_DAUCA]	0	0.0656	3	1	1	1	183	20.5	8.73
A0A166FP77	Uncharacterized protein OS=Daucus carota subsp. sativus OX=79200 GN=DCAR_000686 PE=4 SV=1 - [A0A166FP77_DAUCA]	2.37	0.0588	1	1	1	1	187	20.6	11.24
A0A251UY18	Putative cytochrome P450 OS=Helianthus annuus OX=4232 GN=HannXRQ_Chr04g0105521 PE=4 SV=1 - [A0A251UY18_HELAN]	0	0.0791	1	1	1	1	177	20.8	10.43
A0A162ADS1	Uncharacterized protein OS=Daucus carota subsp. sativus OX=79200 GN=DCAR_013278 PE=3 SV=1 - [A0A162ADS1_DAUCA]	107.43	0.2912	12	5	5	54	182	20.8	9.92
A0A251SYZ5	Putative ATPase, F0 complex, subunit G OS=Helianthus annuus OX=4232 GN=HannXRQ_Chr12g0355341 PE=4 SV=1 - [A0A251SYZ5_HELAN]	2.39	0.0549	1	1	1	1	182	20.9	9.04
A0A251RMM7	Dirigent protein OS=Helianthus annuus OX=4232 GN=DR206 PE=3 SV=1 - [A0A251RMM7_HELAN]	0	0.0541	2	1	1	1	185	20.9	7.58
A0A124SE61	Trafficking protein particle complex subunit OS=Cynara cardunculus var. scolymus OX=59895 GN=Ccrd_022646 PE=3 SV=1 - [A0A124SE61_CYNCS]	9.24	0.1237	6	2	2	3	186	20.9	4.46
A0A165ZKV5	Uncharacterized protein OS=Daucus carota subsp. sativus OX=79200 GN=DCAR_008911 PE=4 SV=1 - [A0A165ZKV5_DAUCA]	4.29	0.0622	1	1	1	2	193	20.9	4.79
A0A251UX58	Putative 60S ribosomal protein L18-1 OS=Helianthus annuus OX=4232 GN=RL181 PE=4 SV=1 - [A0A251UX58_HELAN]	12.06	0.1872	13	3	3	7	187	21	11.22
A0A251SRB9	Putative ribosomal protein S7 domain protein OS=Helianthus annuus OX=4232 GN=HannXRQ_Chr13g0397821 PE=3 SV=1 - [A0A251SRB9_HELAN]	63.25	0.2513	15	7	7	26	191	21.1	9.95
G1EE72	Glyceraldehyde-3-phosphate dehydrogenase (Fragment) OS=Daucus carota OX=4039 GN=GAPC2 PE=4 SV=1 - [G1EE72_DAUCA]	838.52	0.57	86	0	9	369	200	21.1	8.88
A0A165XBB2	Uncharacterized protein OS=Daucus carota subsp. sativus OX=79200 GN=DCAR_014635 PE=3 SV=1 - [A0A165XBB2_DAUCA]	19.07	0.0532	9	2	2	8	188	21.1	6.67
C0KZ35	Glyceraldehyde-3-phosphate dehydrogenase (Fragment) OS=Schefflera arboricola OX=46415 PE=4 SV=1 - [C0KZ35_9APIA]	631.74	0.3713	32	1	5	275	202	21.1	7.28
A0A251SM89	Putative remorin OS=Helianthus annuus OX=4232 GN=HannXRQ_Chr14g0462451 PE=4 SV=1 - [A0A251SM89_HELAN]	3.45	0.1111	11	2	3	3	189	21.2	5.5
A0A175YNS6	Uncharacterized protein OS=Daucus carota subsp. sativus OX=79200 GN=DCAR_027319 PE=4 SV=1 - [A0A175YNS6_DAUCA]	1.85	0.0437	1	1	1	2	183	21.2	10.17
B1GT72	Actin (Fragment) OS=Cynara cardunculus var. scolymus OX=59895 GN=act PE=3 SV=1 - [B1GT72_CYNCS]	213.12	0.543	8	1	6	94	186	21.2	5.16
A0A103Y1N9	60S ribosomal protein L18a OS=Cynara cardunculus var. scolymus OX=59895 GN=Ccrd_020843 PE=3 SV=1 - [A0A103Y1N9_CYNCS]	24.34	0.1751	14	3	3	11	177	21.2	10.36
A0A2J6KCR3	Uncharacterized protein OS=Lactuca sativa OX=4236 GN=LSAT_5X73880 PE=4 SV=1 - [A0A2J6KCR3_LACSA]	1.83	0.0567	1	1	1	4	194	21.2	7.96
U3PM21	Glyceraldehyde-3-dehydrogenase (Fragment) OS=Anethum graveolens OX=40922 PE=4 SV=1 - [U3PM21_ANEGR]	689.08	0.4577	51	0	8	319	201	21.3	7.94
A0A161X2D2	Uncharacterized protein OS=Daucus carota subsp. sativus OX=79200 GN=DCAR_006002 PE=4 SV=1 - [A0A161X2D2_DAUCA]	17.3	0.1399	9	1	2	11	193	21.3	7.75
A0A103YKV2	Mss4-like protein OS=Cynara cardunculus var. scolymus OX=59895 GN=Ccrd_010714 PE=4 SV=1 - [A0A103YKV2_CYNCS]	2.38	0.0609	1	1	1	1	197	21.4	9.01
A0A166IUM6	Uncharacterized protein OS=Daucus carota subsp. sativus OX=79200 GN=DCAR_004165 PE=4 SV=1 - [A0A166IUM6_DAUCA]	41.83	0.2709	2	3	4	23	203	21.4	6.18
A0A2J6M1P7	Uncharacterized protein OS=Lactuca sativa OX=4236 GN=LSAT_5X179880 PE=4 SV=1 - [A0A2J6M1P7_LACSA]	0	0.0448	1	1	1	3	201	21.4	7.85
A0A251SBK2	Putative inorganic pyrophosphatase OS=Helianthus annuus OX=4232 GN=HannXRQ_Chr15g0489711 PE=3 SV=1 - [A0A251SBK2_HELAN]	30.53	0.2086	17	3	3	14	187	21.5	6.07
A0A251T257	Putative ras-related small GTP-binding family protein OS=Helianthus annuus OX=4232 GN=ARA6 PE=4 SV=1 - [A0A251T257_HELAN]	9.97	0.1256	4	2	2	5	199	21.6	7.37
A0A251V5T6	Putative guanine nucleotide-binding protein, beta subunit OS=Helianthus annuus OX=4232 GN=HannXRQ_Chr04g0127981 PE=4 SV=1 - [A0A251V5T6_HELAN]	0	0.0556	6	1	1	1	198	21.6	8.31
A0A162ADF0	Uncharacterized protein OS=Daucus carota subsp. sativus OX=79200 GN=DCAR_013066 PE=4 SV=1 - [A0A162ADF0_DAUCA]	15.77	0.285	3	1	5	9	193	21.7	5.15
A0A162ALX5	Uncharacterized protein OS=Daucus carota subsp. sativus OX=79200 GN=DCAR_011789 PE=4 SV=1 - [A0A162ALX5_DAUCA]	3.14	0.0564	1	1	1	3	195	21.7	9.01
A0A103USI9	Polyprenyl synthetase-related protein (Fragment) OS=Cynara cardunculus var. scolymus OX=59895 GN=Ccrd_025794 PE=4 SV=1 - [A0A103USI9_CYNCS]	1.96	0.0603	1	1	1	1	199	21.8	6.79
A0A175YJQ9	Uncharacterized protein OS=Daucus carota subsp. sativus OX=79200 GN=DCAR_031049 PE=4 SV=1 - [A0A175YJQ9_DAUCA]	21.4	0.0966	6	2	2	10	207	21.8	6.68
A0A162A9I5	Uncharacterized protein OS=Daucus carota subsp. sativus OX=79200 GN=DCAR_014576 PE=4 SV=1 - [A0A162A9I5_DAUCA]	65.08	0.2256	13	5	5	31	195	21.8	9.7
A0A251TJZ1	Putative NAD(P)-binding domain-containing protein OS=Helianthus annuus OX=4232 GN=HannXRQ_Chr10g0298401 PE=4 SV=1 - [A0A251TJZ1_HELAN]	0	0.0615	9	1	1	1	195	21.9	9.03
A0A2J6JVY6	Uncharacterized protein OS=Lactuca sativa OX=4236 GN=LSAT_7X74660 PE=3 SV=1 - [A0A2J6JVY6_LACSA]	66.14	0.3575	6	1	5	31	193	21.9	7.42
A0A251VP43	Putative nascent polypeptide-associated complex subunit alpha-like protein 3 OS=Helianthus annuus OX=4232 GN=NACA3 PE=4 SV=1 - [A0A251VP43_HELAN]	78.95	0.2239	3	2	3	44	201	21.9	4.55
A0A251TBB1	Putative ras-related small GTP-binding family protein OS=Helianthus annuus OX=4232 GN=HannXRQ_Chr11g0340891 PE=3 SV=1 - [A0A251TBB1_HELAN]	76.29	0.3575	13	1	5	36	193	21.9	7.47
A0A164XUN2	Defective in cullin neddylation protein OS=Daucus carota subsp. sativus OX=79200 GN=DCAR_016849 PE=4 SV=1 - [A0A164XUN2_DAUCA]	6.64	0.0585	4	1	1	3	188	21.9	5.15
A0A103YJ33	Ribosomal protein L15 OS=Cynara cardunculus var. scolymus OX=59895 GN=Ccrd_011532 PE=3 SV=1 - [A0A103YJ33_CYNCS]	10.31	0.1622	9	2	2	9	185	21.9	11.28
A0A162A724	Uncharacterized protein OS=Daucus carota subsp. sativus OX=79200 GN=DCAR_015506 PE=4 SV=1 - [A0A162A724_DAUCA]	28.89	0.061	1	1	1	14	213	22	6.61
A0A2J6KEE8	40S ribosomal protein S7 OS=Lactuca sativa OX=4236 GN=LSAT_4X105580 PE=3 SV=1 - [A0A2J6KEE8_LACSA]	33.05	0.1518	11	4	4	20	191	22	9.73
A0A251TDP9	Putative aldolase-type TIM barrel OS=Helianthus annuus OX=4232 GN=HannXRQ_Chr11g0345431 PE=4 SV=1 - [A0A251TDP9_HELAN]	0	0.0707	1	1	1	1	198	22.1	7.8
A0A251TWF4	Uncharacterized protein OS=Helianthus annuus OX=4232 GN=HannXRQ_Chr09g0247981 PE=4 SV=1 - [A0A251TWF4_HELAN]	3.45	0.0765	5	1	1	1	183	22.1	9.55
A0A166EGP4	Peptidyl-prolyl cis-trans isomerase OS=Daucus carota subsp. sativus OX=79200 GN=DCAR_007378 PE=3 SV=1 - [A0A166EGP4_DAUCA]	9.93	0.1683	9	3	3	8	208	22.1	9.41
A0A103XRK0	Proteasome B-type subunit OS=Cynara cardunculus var. scolymus OX=59895 GN=Ccrd_002308 PE=4 SV=1 - [A0A103XRK0_CYNCS]	4.48	0.0455	5	1	1	2	198	22.2	7.18
A0A1I9W780	Plastid 5-enolpyruvylshikimate-3-phosphate synthase (Fragment) OS=Bidens pilosa OX=42337 PE=2 SV=1 - [A0A1I9W780_BIDPI]	4.46	0.0563	31	1	1	2	213	22.3	5.11
A0A251SGG0	Putative aldo/keto reductase/potassium channel subunit beta OS=Helianthus annuus OX=4232 GN=HannXRQ_Chr14g0436961 PE=4 SV=1 - [A0A251SGG0_HELAN]	58	0.2277	7	1	3	26	202	22.4	8.37
A0A166A7A6	Uncharacterized protein OS=Daucus carota subsp. sativus OX=79200 GN=DCAR_009578 PE=4 SV=1 - [A0A166A7A6_DAUCA]	1.73	0.0431	2	1	1	1	209	22.4	4.28
A0A0K1ZGE5	NADH dehydrogenase subunit 9 OS=Erigeron philadelphicus OX=72930 GN=nad9 PE=3 SV=1 - [A0A0K1ZGE5_9ASTR]	16.54	0.2632	32	4	4	11	190	22.5	7.02
A0A251SLT8	Putative S-crystallin OS=Helianthus annuus OX=4232 GN=HannXRQ_Chr14g0460801 PE=4 SV=1 - [A0A251SLT8_HELAN]	3.65	0.0412	4	1	1	2	194	22.5	5.24
A0A251SRS2	Putative thioredoxin-like fold protein OS=Helianthus annuus OX=4232 GN=HannXRQ_Chr13g0399961 PE=4 SV=1 - [A0A251SRS2_HELAN]	17.82	0.0798	4	1	1	8	213	22.5	6.34
A0A251V5T0	Putative myristoyl-CoA:protein N-myristoyltransferase OS=Helianthus annuus OX=4232 GN=HannXRQ_Chr03g0063091 PE=4 SV=1 - [A0A251V5T0_HELAN]	2.68	0.0564	10	1	1	1	195	22.6	5.66
A0A124SFF9	Lipase/lipooxygenase, PLAT/LH2 OS=Cynara cardunculus var. scolymus OX=59895 GN=Ccrd_018586 PE=4 SV=1 - [A0A124SFF9_CYNCS]	39.64	0.1311	4	2	2	26	206	22.6	6.27
A0A0S1RUF8	Beta-actin (Fragment) OS=Valeriana officinalis OX=19953 GN=act PE=3 SV=1 - [A0A0S1RUF8_VALOF]	39.35	0.2	3	2	4	25	205	22.6	5.16
A0A251V670	Putative COP9 signalosome, subunit CSN8 OS=Helianthus annuus OX=4232 GN=COP9 PE=4 SV=1 - [A0A251V670_HELAN]	0	0.0508	3	1	1	1	197	22.7	5.77
A0A118JX15	Ribosomal protein S4, conserved site-containing protein OS=Cynara cardunculus var. scolymus OX=59895 GN=Ccrd_001772 PE=3 SV=1 - [A0A118JX15_CYNCS]	42.24	0.241	10	1	5	17	195	22.7	10.07
A0A161X6F5	Uncharacterized protein OS=Daucus carota subsp. sativus OX=79200 GN=DCAR_025064 PE=4 SV=1 - [A0A161X6F5_DAUCA]	61.74	0.1854	36	2	4	30	205	22.7	5.43
A0A2J6LXV9	Uncharacterized protein OS=Lactuca sativa OX=4236 GN=LSAT_8X4841 PE=4 SV=1 - [A0A2J6LXV9_LACSA]	52.19	0.1498	5	2	2	21	207	22.7	4.59
A0A2J6L363	AP complex subunit sigma OS=Lactuca sativa OX=4236 GN=LSAT_3X25480 PE=3 SV=1 - [A0A2J6L363_LACSA]	3.57	0.0657	2	1	1	1	198	22.7	8.38
Q9LLB3	Expansin 1 (Fragment) OS=Zinnia violacea OX=34245 GN=ExpA1 PE=2 SV=1 - [Q9LLB3_ZINVI]	0	0.0443	29	1	1	1	203	22.7	9.96
A0A251U4W4	Putative small GTPase superfamily, Ran GTPase, P-loop containing nucleoside triphosphate hydrolase OS=Helianthus annuus OX=4232 GN=HannXRQ_Chr08g0216651 PE=4 SV=1 - [A0A251U4W4_HELAN]	66.6	0.2732	18	1	5	32	205	22.8	5.08
A0A251S6D1	Putative small GTPase superfamily, Ran GTPase, P-loop containing nucleoside triphosphate hydrolase OS=Helianthus annuus OX=4232 GN=HannXRQ_Chr15g0471631 PE=4 SV=1 - [A0A251S6D1_HELAN]	26.18	0.1618	24	2	3	17	204	22.8	6.24
A0A2J6LLY7	Uncharacterized protein OS=Lactuca sativa OX=4236 GN=LSAT_9X15561 PE=4 SV=1 - [A0A2J6LLY7_LACSA]	37.31	0.1498	3	1	3	20	207	22.8	8.94
A0A2J6L3F0	Uncharacterized protein OS=Lactuca sativa OX=4236 GN=LSAT_9X112561 PE=4 SV=1 - [A0A2J6L3F0_LACSA]	1.87	0.0927	5	2	2	2	205	22.8	5
A0A251S0U7	60S ribosomal protein L6 OS=Helianthus annuus OX=4232 GN=HannXRQ_Chr16g0519641 PE=3 SV=1 - [A0A251S0U7_HELAN]	36.99	0.3495	12	6	6	16	206	22.9	10.07
A0A103XCF0	Cupin 1 OS=Cynara cardunculus var. scolymus OX=59895 GN=Ccrd_024516 PE=3 SV=1 - [A0A103XCF0_CYNCS]	52.35	0.0744	9	1	1	17	215	22.9	6.79
A0A164Z5B2	Uncharacterized protein OS=Daucus carota subsp. sativus OX=79200 GN=DCAR_018596 PE=4 SV=1 - [A0A164Z5B2_DAUCA]	29.03	0.125	1	1	2	12	208	22.9	9.57
A0A251TEQ4	Putative RAB GTPase OS=Helianthus annuus OX=4232 GN=ATRABALPHA PE=4 SV=1 - [A0A251TEQ4_HELAN]	45.68	0.1165	14	1	2	19	206	23	6.24
A0A2J6MFS0	Uncharacterized protein OS=Lactuca sativa OX=4236 GN=LSAT_5X172701 PE=4 SV=1 - [A0A2J6MFS0_LACSA]	5.69	0.0531	1	1	1	5	207	23	4.89
A0A2J6L8F9	Uncharacterized protein OS=Lactuca sativa OX=4236 GN=LSAT_6X101001 PE=4 SV=1 - [A0A2J6L8F9_LACSA]	13.41	0.3415	11	2	6	10	205	23	5.47
A0A166EBT4	Eukaryotic translation initiation factor 6 OS=Daucus carota subsp. sativus OX=79200 GN=EIF6 PE=3 SV=1 - [A0A166EBT4_DAUCA]	7.49	0.0516	1	1	1	5	213	23	5.05
A0A175YNY0	Uncharacterized protein OS=Daucus carota subsp. sativus OX=79200 GN=DCAR_027405 PE=3 SV=1 - [A0A175YNY0_DAUCA]	64.92	0.2843	9	3	7	29	197	23	10.29
A0A2J6K284	Uncharacterized protein OS=Lactuca sativa OX=4236 GN=LSAT_3X121981 PE=3 SV=1 - [A0A2J6K284_LACSA]	11.84	0.1127	6	2	2	6	204	23	5.87
A0A2J6LJY8	1,2-dihydroxy-3-keto-5-methylthiopentene dioxygenase OS=Lactuca sativa OX=4236 GN=LSAT_1X112921 PE=3 SV=1 - [A0A2J6LJY8_LACSA]	8.82	0.132	1	2	2	3	197	23.1	5.07
A0A2J6KRV7	Cytokinin riboside 5'-monophosphate phosphoribohydrolase OS=Lactuca sativa OX=4236 GN=LSAT_3X26120 PE=3 SV=1 - [A0A2J6KRV7_LACSA]	2.3	0.0755	2	1	1	1	212	23.2	5.95
A0A2J6LHT2	Uncharacterized protein OS=Lactuca sativa OX=4236 GN=LSAT_5X130560 PE=4 SV=1 - [A0A2J6LHT2_LACSA]	64.25	0.2754	7	1	5	30	207	23.2	6.21
A0A251T8H1	Putative RAB GTPase OS=Helianthus annuus OX=4232 GN=AT-RAB2 PE=4 SV=1 - [A0A251T8H1_HELAN]	124.18	0.673	13	3	13	63	211	23.2	7.42
A0A251TC36	Putative ubiquitin OS=Helianthus annuus OX=4232 GN=HannXRQ_Chr11g0340221 PE=4 SV=1 - [A0A251TC36_HELAN]	192.06	0.3942	7	1	5	114	208	23.2	5.57
A0A251VPP7	Putative chaperonin 20 OS=Helianthus annuus OX=4232 GN=CPN20 PE=3 SV=1 - [A0A251VPP7_HELAN]	0	0.0636	2	1	1	1	220	23.2	5.77
A0A162B5E8	Uncharacterized protein OS=Daucus carota subsp. sativus OX=79200 GN=DCAR_002879 PE=4 SV=1 - [A0A162B5E8_DAUCA]	2.01	0.0577	3	1	1	1	208	23.2	9.55
A0A165Y5H4	Uncharacterized protein OS=Daucus carota subsp. sativus OX=79200 GN=DCAR_013817 PE=4 SV=1 - [A0A165Y5H4_DAUCA]	112.33	0.564	5	1	11	57	211	23.2	7.09
A0A251U8D7	Putative UBX domain-containing protein 2/7 OS=Helianthus annuus OX=4232 GN=HannXRQ_Chr08g0224401 PE=4 SV=1 - [A0A251U8D7_HELAN]	2.85	0.0483	4	1	1	1	207	23.3	6.52
A0A251ULR3	Putative NAD(P)-binding domain-containing protein OS=Helianthus annuus OX=4232 GN=HannXRQ_Chr05g0129711 PE=4 SV=1 - [A0A251ULR3_HELAN]	4.51	0.0561	1	1	1	3	214	23.3	6.34
A0A251U9V6	Putative NAD-dependent epimerase/dehydratase domain, Nucleotide sugar epimerase OS=Helianthus annuus OX=4232 GN=HannXRQ_Chr07g0186671 PE=4 SV=1 - [A0A251U9V6_HELAN]	2.09	0.0476	30	1	1	1	210	23.3	9.52
A0A161YMU1	Uncharacterized protein OS=Daucus carota subsp. sativus OX=79200 GN=DCAR_018301 PE=4 SV=1 - [A0A161YMU1_DAUCA]	2.3	0.0441	5	1	1	1	204	23.3	5.86
A0A103Y1C4	1,2-dihydroxy-3-keto-5-methylthiopentene dioxygenase OS=Cynara cardunculus var. scolymus OX=59895 GN=Ccrd_021020 PE=3 SV=1 - [A0A103Y1C4_CYNCS]	15.58	0.215	1	4	4	10	200	23.4	5.01
A0A251UIL7	Putative ras-related protein YPTC6 OS=Helianthus annuus OX=4232 GN=YPTC6 PE=4 SV=1 - [A0A251UIL7_HELAN]	34.19	0.2196	42	1	4	26	214	23.5	7.24
A0A103YGB7	Ran GTPase OS=Cynara cardunculus var. scolymus OX=59895 GN=Ccrd_013041 PE=4 SV=1 - [A0A103YGB7_CYNCS]	13.06	0.0986	31	1	2	17	213	23.5	6.8
A0A2J6KYQ2	Uncharacterized protein OS=Lactuca sativa OX=4236 GN=LSAT_9X118381 PE=3 SV=1 - [A0A2J6KYQ2_LACSA]	2.06	0.0427	5	1	1	1	211	23.6	6.93
A0A103Y6T4	Ribosomal protein L1 OS=Cynara cardunculus var. scolymus OX=59895 GN=Ccrd_018137 PE=4 SV=1 - [A0A103Y6T4_CYNCS]	10.44	0.1827	1	1	3	12	208	23.6	9.94
A0A124SB86	60S ribosomal protein L13 OS=Cynara cardunculus var. scolymus OX=59895 GN=Ccrd_008144 PE=3 SV=1 - [A0A124SB86_CYNCS]	21.85	0.1408	14	4	4	11	206	23.6	11.17
A0A0N9YJB6	Thaumatin-like protein 1 OS=Mikania micrantha OX=192012 GN=TLP1 PE=2 SV=1 - [A0A0N9YJB6_9ASTR]	1.72	0.045	5	1	1	1	222	23.7	6.01
B2ZM64	Uncharacterized protein (Fragment) OS=Bahiopsis reticulata OX=191149 PE=4 SV=1 - [B2ZM64_9ASTR]	2.2	0.0314	2	1	1	1	223	23.7	8.68
A0A2J6K021	Uncharacterized protein OS=Lactuca sativa OX=4236 GN=LSAT_8X18380 PE=4 SV=1 - [A0A2J6K021_LACSA]	27.25	0.1604	2	3	3	12	212	23.7	5.83
A0A103Y887	Ran GTPase OS=Cynara cardunculus var. scolymus OX=59895 GN=Ccrd_017362 PE=4 SV=1 - [A0A103Y887_CYNCS]	59.64	0.2958	53	1	6	36	213	23.8	5.67
A0A175YKM1	Uncharacterized protein OS=Daucus carota subsp. sativus OX=79200 GN=DCAR_028328 PE=4 SV=1 - [A0A175YKM1_DAUCA]	0	0.0431	11	1	1	2	209	23.8	7.49
A0A175YEY8	Nucleoside diphosphate kinase OS=Daucus carota subsp. sativus OX=79200 GN=DCAR_029900 PE=3 SV=1 - [A0A175YEY8_DAUCA]	14.96	0.1442	5	1	3	18	215	23.8	8.54
A0A251VQG3	Putative GPCR kinase OS=Helianthus annuus OX=4232 GN=HannXRQ_Chr01g0022651 PE=4 SV=1 - [A0A251VQG3_HELAN]	13.84	0.1362	595	2	3	7	213	24	9.01
A0A2J6M302	Uncharacterized protein OS=Lactuca sativa OX=4236 GN=LSAT_1X109780 PE=4 SV=1 - [A0A2J6M302_LACSA]	59.73	0.293	49	1	6	35	215	24	5.52
A0A124SCJ9	Snf7 OS=Cynara cardunculus var. scolymus OX=59895 GN=Ccrd_003939 PE=3 SV=1 - [A0A124SCJ9_CYNCS]	2.18	0.0423	6	1	1	1	213	24	8.24
A0A251UWA1	Putative stromal cell-derived factor OS=Helianthus annuus OX=4232 GN=SDF2 PE=4 SV=1 - [A0A251UWA1_HELAN]	1.65	0.0558	5	1	1	1	215	24.1	7.33
A0A251VI50	Putative glutathione S-transferase OS=Helianthus annuus OX=4232 GN=GSTZ PE=4 SV=1 - [A0A251VI50_HELAN]	2.16	0.0421	4	1	1	1	214	24.1	6.7
A0A2J6L5X1	Uncharacterized protein OS=Lactuca sativa OX=4236 GN=LSAT_2X70500 PE=4 SV=1 - [A0A2J6L5X1_LACSA]	2.89	0.0583	6	1	1	1	223	24.1	6.71
A0A251UTA8	Putative EF-hand domain pair OS=Helianthus annuus OX=4232 GN=HannXRQ_Chr05g0160151 PE=4 SV=1 - [A0A251UTA8_HELAN]	3.79	0.0385	4	1	1	2	208	24.2	4.88
A0A166D927	Ribosomal protein L19 OS=Daucus carota subsp. sativus OX=79200 GN=DCAR_005783 PE=3 SV=1 - [A0A166D927_DAUCA]	4.43	0.1256	15	2	2	3	207	24.2	11.3
A0A118K0K3	GOLD-like protein OS=Cynara cardunculus var. scolymus OX=59895 GN=Ccrd_020164 PE=3 SV=1 - [A0A118K0K3_CYNCS]	0	0.0512	4	1	1	1	215	24.3	6.52
A0A2J6M5F0	Eukaryotic translation initiation factor 3 subunit J OS=Lactuca sativa OX=4236 GN=LSAT_2X38821 PE=3 SV=1 - [A0A2J6M5F0_LACSA]	2.39	0.0364	3	1	1	1	220	24.4	4.83
A0A251SYL1	Proteasome subunit beta type OS=Helianthus annuus OX=4232 GN=PBF1 PE=3 SV=1 - [A0A251SYL1_HELAN]	35.74	0.2511	4	3	4	19	223	24.4	6.89
A0A251UJB3	Proteasome endopeptidase complex OS=Helianthus annuus OX=4232 GN=HannXRQ_Chr06g0182251 PE=3 SV=1 - [A0A251UJB3_HELAN]	49.18	0.1956	2	1	4	23	225	24.4	6.19
A0A161Y2Q4	Ribosomal protein OS=Daucus carota subsp. sativus OX=79200 GN=DCAR_012193 PE=3 SV=1 - [A0A161Y2Q4_DAUCA]	13.63	0.1343	3	2	4	10	216	24.4	9.91
A0A164YY55	Peptidyl-prolyl cis-trans isomerase OS=Daucus carota subsp. sativus OX=79200 GN=DCAR_018287 PE=3 SV=1 - [A0A164YY55_DAUCA]	0	0.0509	1	1	1	1	216	24.4	8.53
A0A166GD01	Uncharacterized protein OS=Daucus carota subsp. sativus OX=79200 GN=DCAR_001476 PE=3 SV=1 - [A0A166GD01_DAUCA]	0	0.0596	2	1	1	1	218	24.4	4.73
P93447	Elongation factor 1-delta OS=Pimpinella brachycarpa OX=45043 PE=2 SV=3 - [EF1D_PIMBR]	2.04	0.1018	1	1	1	1	226	24.5	4.56
A0A251SKC6	Ribosomal protein OS=Helianthus annuus OX=4232 GN=HannXRQ_Chr01g0024071 PE=3 SV=1 - [A0A251SKC6_HELAN]	5.65	0.2176	6	1	4	8	216	24.5	9.86
A0A251U2E4	Putative membrane-associated progesterone binding protein 3 OS=Helianthus annuus OX=4232 GN=ATMP2 PE=3 SV=1 - [A0A251U2E4_HELAN]	15	0.1106	10	2	2	10	226	24.5	4.51
A0A0Y0AX85	Elongation factor 1-beta OS=Panax ginseng OX=4054 GN=EF1-beta PE=2 SV=1 - [A0A0Y0AX85_PANGI]	18.02	0.115	1	2	2	10	226	24.6	4.63
A0A251VML9	Putative ran-specific GTPase-activating protein OS=Helianthus annuus OX=4232 GN=RANG PE=4 SV=1 - [A0A251VML9_HELAN]	18.65	0.1422	1	2	2	11	218	24.6	4.91
A0A251SMB3	Putative HSP20-like chaperone OS=Helianthus annuus OX=4232 GN=HannXRQ_Chr14g0458951 PE=3 SV=1 - [A0A251SMB3_HELAN]	159.3	0.271	30	1	5	113	214	24.6	8.31
A0A166HBU8	Uncharacterized protein OS=Daucus carota subsp. sativus OX=79200 GN=DCAR_002713 PE=4 SV=1 - [A0A166HBU8_DAUCA]	2.24	0.0409	4	1	1	1	220	24.6	8.27
A0A161XGD9	Proteasome subunit beta type OS=Daucus carota subsp. sativus OX=79200 GN=DCAR_006866 PE=3 SV=1 - [A0A161XGD9_DAUCA]	12.93	0.157	1	2	3	7	223	24.6	7.25
A0A162AAI4	Annexin OS=Daucus carota subsp. sativus OX=79200 GN=DCAR_014226 PE=3 SV=1 - [A0A162AAI4_DAUCA]	2.35	0.055	2	1	1	3	218	24.7	7.52
A0A251RSN3	Putative universal stress protein A OS=Helianthus annuus OX=4232 GN=HannXRQ_Chr17g0555591 PE=4 SV=1 - [A0A251RSN3_HELAN]	34.61	0.1607	5	1	3	12	224	24.8	6.02
A0A2J6KAG9	Proteasome subunit alpha type OS=Lactuca sativa OX=4236 GN=LSAT_8X100560 PE=3 SV=1 - [A0A2J6KAG9_LACSA]	47.67	0.2379	8	2	5	24	227	24.8	7.81
A0A103Y4B0	40S ribosomal protein S8 OS=Cynara cardunculus var. scolymus OX=59895 GN=Ccrd_019403 PE=3 SV=1 - [A0A103Y4B0_CYNCS]	87.69	0.2922	13	1	5	40	219	24.8	10.35
A0A175YRW0	40S ribosomal protein S8 OS=Daucus carota subsp. sativus OX=79200 GN=DCAR_026667 PE=3 SV=1 - [A0A175YRW0_DAUCA]	73.95	0.2318	1	1	4	29	220	24.8	10.39
P93706	Root specific OS=Daucus carota OX=4039 PE=2 SV=1 - [P93706_DAUCA]	3.29	0.0645	1	1	1	1	248	24.8	6.02
A0A251RV88	Nucleoside diphosphate kinase OS=Helianthus annuus OX=4232 GN=NDK2 PE=3 SV=1 - [A0A251RV88_HELAN]	7.24	0.1145	5	3	3	4	227	24.9	9.42
A0A165Y5T8	Uncharacterized protein OS=Daucus carota subsp. sativus OX=79200 GN=DCAR_013805 PE=4 SV=1 - [A0A165Y5T8_DAUCA]	0	0.0367	3	1	1	1	218	24.9	6.29
A0A166DP99	Uncharacterized protein OS=Daucus carota subsp. sativus OX=79200 GN=DCAR_006337 PE=3 SV=1 - [A0A166DP99_DAUCA]	11.79	0.0495	1	1	1	5	222	24.9	9.28
A0A175YKK9	Uncharacterized protein OS=Daucus carota subsp. sativus OX=79200 GN=DCAR_028450 PE=4 SV=1 - [A0A175YKK9_DAUCA]	2.44	0.0487	4	1	1	1	226	25	4.93
A0A164VPK1	Uncharacterized protein OS=Daucus carota subsp. sativus OX=79200 GN=DCAR_021980 PE=4 SV=1 - [A0A164VPK1_DAUCA]	4.1	0.1563	1	3	3	5	224	25	5.02
A0A2J6JT47	Uncharacterized protein OS=Lactuca sativa OX=4236 GN=LSAT_4X85341 PE=3 SV=1 - [A0A2J6JT47_LACSA]	0	0.0711	1	1	1	2	225	25	5.22
F2VYC9	Beta-hydroxyacyl-ACP dehydratase OS=Helianthus annuus OX=4232 GN=HAAD1 PE=2 SV=1 - [F2VYC9_HELAN]	9.39	0.1145	2	2	2	4	227	25.1	8.62
A0A251SRM4	GTP-binding nuclear protein OS=Helianthus annuus OX=4232 GN=RAN PE=3 SV=1 - [A0A251SRM4_HELAN]	176.61	0.4887	12	10	10	98	221	25.1	6.86
A0A2J6M740	Uncharacterized protein OS=Lactuca sativa OX=4236 GN=LSAT_9X117420 PE=3 SV=1 - [A0A2J6M740_LACSA]	8.24	0.0433	2	1	1	5	231	25.1	8.84
A0A251RNH6	Reticulon-like protein OS=Helianthus annuus OX=4232 GN=HannXRQ_Chr17g0544861 PE=4 SV=1 - [A0A251RNH6_HELAN]	4.5	0.0356	5	1	1	2	225	25.1	9.41
A0A251UUD4	Putative flavoprotein WrbA, Flavoprotein-like domain protein OS=Helianthus annuus OX=4232 GN=HannXRQ_Chr05g0158991 PE=4 SV=1 - [A0A251UUD4_HELAN]	41.74	0.2308	4	4	5	35	234	25.1	8.72
A0A251SDZ7	Putative DNA/RNA-binding protein Alba-like protein OS=Helianthus annuus OX=4232 GN=HannXRQ_Chr14g0429421 PE=4 SV=1 - [A0A251SDZ7_HELAN]	5.63	0.0391	8	1	1	2	230	25.2	10.24
A0A2J6M465	Uncharacterized protein OS=Lactuca sativa OX=4236 GN=LSAT_5X74680 PE=4 SV=1 - [A0A2J6M465_LACSA]	42.37	0.1356	7	2	2	12	236	25.3	6.28
A0A2J6KXK8	Superoxide dismutase OS=Lactuca sativa OX=4236 GN=LSAT_8X13581 PE=3 SV=1 - [A0A2J6KXK8_LACSA]	15.61	0.1096	6	1	2	11	228	25.3	7.68
A0A103YIZ3	Superoxide dismutase OS=Cynara cardunculus var. scolymus OX=59895 GN=Ccrd_011597 PE=3 SV=1 - [A0A103YIZ3_CYNCS]	3.41	0.1579	1	1	2	4	228	25.4	8.12
A0A251V8J6	Proteasome subunit beta type OS=Helianthus annuus OX=4232 GN=PBA1 PE=3 SV=1 - [A0A251V8J6_HELAN]	58.63	0.2152	8	4	4	24	237	25.4	5.36
Q9AW96	Glutathione S-transferase OS=Cichorium intybus x Cichorium endivia OX=125629 GN=chi-GST1 PE=2 SV=1 - [Q9AW96_9ASTR]	0	0.0548	2	1	1	1	219	25.5	6.92
A0A0S2C3Q5	Phospho-2-dehydro-3-deoxyheptonate aldolase (Fragment) OS=Daucus carota OX=4039 PE=2 SV=1 - [A0A0S2C3Q5_DAUCA]	27.93	0.0819	8	1	2	16	232	25.6	6.9
A0A251T5Z2	Putative aminoacyl-tRNA synthetase, class Ic OS=Helianthus annuus OX=4232 GN=HannXRQ_Chr12g0383661 PE=3 SV=1 - [A0A251T5Z2_HELAN]	2.59	0.0594	8	1	1	1	219	25.7	9.31
A0A2J6K8A2	Proteasome subunit alpha type OS=Lactuca sativa OX=4236 GN=LSAT_7X110320 PE=3 SV=1 - [A0A2J6K8A2_LACSA]	45.42	0.366	6	5	7	24	235	25.7	5.68
A0A166BU09	Uncharacterized protein OS=Daucus carota subsp. sativus OX=79200 GN=DCAR_011627 PE=4 SV=1 - [A0A166BU09_DAUCA]	2.53	0.0431	1	1	1	1	232	25.7	6.68
A0A103Y718	Translation initiation factor IF2/IF5 OS=Cynara cardunculus var. scolymus OX=59895 GN=Ccrd_017964 PE=4 SV=1 - [A0A103Y718_CYNCS]	6.7	0.0929	11	2	2	3	226	25.7	8.05
A0A118JTA5	Phosphatidic acid phosphatase/chloroperoxidase, N-terminal OS=Cynara cardunculus var. scolymus OX=59895 GN=Ccrd_007490 PE=4 SV=1 - [A0A118JTA5_CYNCS]	3.1	0.036	4	1	1	1	222	25.7	9.7
A0A2J6KPQ7	Uncharacterized protein OS=Lactuca sativa OX=4236 GN=LSAT_6X48240 PE=4 SV=1 - [A0A2J6KPQ7_LACSA]	10.53	0.0354	7	1	1	4	226	25.8	9.13
A0A103XR10	Nucleoside diphosphate kinase OS=Cynara cardunculus var. scolymus OX=59895 GN=Ccrd_002607 PE=3 SV=1 - [A0A103XR10_CYNCS]	15.11	0.1303	3	1	3	15	238	25.8	9.09
A0A103Y3S4	4Fe-4S binding domain-containing protein OS=Cynara cardunculus var. scolymus OX=59895 GN=Ccrd_019732 PE=3 SV=1 - [A0A103Y3S4_CYNCS]	10.59	0.1156	7	2	2	4	225	25.8	5.43
A0A2J6MI88	Uncharacterized protein OS=Lactuca sativa OX=4236 GN=LSAT_7X105841 PE=4 SV=1 - [A0A2J6MI88_LACSA]	17.01	0.1314	15	1	3	7	236	25.8	5.2
A0A251SIV6	Putative glutathione synthase, eukaryotic OS=Helianthus annuus OX=4232 GN=HannXRQ_Chr14g0446461 PE=4 SV=1 - [A0A251SIV6_HELAN]	6.09	0.0565	3	1	1	3	230	25.9	5.36
A0A251VCQ8	Putative major sperm protein (MSP) domain, Vesicle-associated membrane-protein-associated protein OS=Helianthus annuus OX=4232 GN=HannXRQ_Chr03g0093251 PE=4 SV=1 - [A0A251VCQ8_HELAN]	2.26	0.0381	2	1	1	2	236	25.9	8.05
A0A2J6KRF9	Uncharacterized protein OS=Lactuca sativa OX=4236 GN=LSAT_5X77541 PE=4 SV=1 - [A0A2J6KRF9_LACSA]	13.04	0.0581	7	2	2	6	241	25.9	5.14
A0A164VKL5	Uncharacterized protein OS=Daucus carota subsp. sativus OX=79200 GN=DCAR_022147 PE=4 SV=1 - [A0A164VKL5_DAUCA]	0	0.0544	1	1	1	1	239	25.9	8.02
A0A2J6LQB8	Proteasome subunit alpha type OS=Lactuca sativa OX=4236 GN=LSAT_4X92300 PE=3 SV=1 - [A0A2J6LQB8_LACSA]	103.93	0.443	6	9	9	51	237	25.9	4.82
A0A2J6L6Z8	Uncharacterized protein OS=Lactuca sativa OX=4236 GN=LSAT_1X16860 PE=3 SV=1 - [A0A2J6L6Z8_LACSA]	2.01	0.0281	5	1	1	1	249	26	10.54
A0A175YI82	Uncharacterized protein OS=Daucus carota subsp. sativus OX=79200 GN=DCAR_030477 PE=4 SV=1 - [A0A175YI82_DAUCA]	2.24	0.0352	3	1	1	1	227	26	6.01
A0A164ZYW6	Uncharacterized protein OS=Daucus carota subsp. sativus OX=79200 GN=DCAR_015997 PE=4 SV=1 - [A0A164ZYW6_DAUCA]	2.53	0.0504	1	1	1	2	238	26	9.47
A0A2J6L2R8	Uncharacterized protein OS=Lactuca sativa OX=4236 GN=LSAT_1X43561 PE=4 SV=1 - [A0A2J6L2R8_LACSA]	2.28	0.0391	1	1	1	1	230	26	6.02
A0A2J6KEQ2	Uncharacterized protein OS=Lactuca sativa OX=4236 GN=LSAT_5X27781 PE=4 SV=1 - [A0A2J6KEQ2_LACSA]	0	0.0535	1	1	1	2	243	26	8.02
A0A251UE85	Putative glycoside hydrolase, family 29 OS=Helianthus annuus OX=4232 GN=HannXRQ_Chr07g0206631 PE=4 SV=1 - [A0A251UE85_HELAN]	0	0.0431	4	1	1	1	232	26.1	9.23
A0A103YMT3	Nucleotide-binding, alpha-beta plait OS=Cynara cardunculus var. scolymus OX=59895 GN=Ccrd_009604 PE=4 SV=1 - [A0A103YMT3_CYNCS]	8.01	0.1044	4	2	2	3	249	26.1	9.98
A0A164SXK1	Pyridoxal phosphate homeostasis protein OS=Daucus carota subsp. sativus OX=79200 GN=DCAR_023938 PE=3 SV=1 - [A0A164SXK1_DAUCA]	2.01	0.0544	4	1	1	1	239	26.1	8.91
A0A118JVS6	Uncharacterized protein OS=Cynara cardunculus var. scolymus OX=59895 GN=Ccrd_004382 PE=4 SV=1 - [A0A118JVS6_CYNCS]	3.76	0.0544	1	1	1	1	239	26.1	6.71
A0A251SB75	Putative serine-threonine/tyrosine-protein kinase catalytic domain-containing protein OS=Helianthus annuus OX=4232 GN=HannXRQ_Chr15g0490361 PE=3 SV=1 - [A0A251SB75_HELAN]	2.08	0.0391	11	1	1	1	230	26.2	6.37
A0A251UQ98	Putative leucine-rich repeat protein, plant-type OS=Helianthus annuus OX=4232 GN=HannXRQ_Chr05g0143181 PE=4 SV=1 - [A0A251UQ98_HELAN]	15.28	0.0456	1	1	1	6	241	26.2	6.68
A0A103XLS2	Ribosomal protein L30, conserved site-containing protein (Fragment) OS=Cynara cardunculus var. scolymus OX=59895 GN=Ccrd_004865 PE=4 SV=1 - [A0A103XLS2_CYNCS]	50.2	0.1239	13	2	4	41	226	26.2	10.2
A0A166EXY6	Uncharacterized protein OS=Daucus carota subsp. sativus OX=79200 GN=DCAR_007951 PE=4 SV=1 - [A0A166EXY6_DAUCA]	1.95	0.0447	1	1	1	1	246	26.3	8.18
A0A2J6MJU8	Uncharacterized protein OS=Lactuca sativa OX=4236 GN=LSAT_4X31900 PE=4 SV=1 - [A0A2J6MJU8_LACSA]	0	0.0759	3	1	1	3	237	26.4	6.4
A0A251V9F9	Putative glyceraldehyde/Erythrose phosphate dehydrogenase family OS=Helianthus annuus OX=4232 GN=HannXRQ_Chr03g0079671 PE=3 SV=1 - [A0A251V9F9_HELAN]	7.03	0.1331	3	1	2	7	248	26.4	6
A0A124SH07	Chaperonin 21, chloroplast OS=Cynara cardunculus var. scolymus OX=59895 GN=Ccrd_013607 PE=3 SV=1 - [A0A124SH07_CYNCS]	1.82	0.0433	1	1	1	1	254	26.4	8.05
A0A165WP07	Uncharacterized protein OS=Daucus carota subsp. sativus OX=79200 GN=DCAR_015085 PE=4 SV=1 - [A0A165WP07_DAUCA]	0	0.0708	1	1	1	1	240	26.4	8.69
A0A251SVY1	Putative plasma membrane intrinsic protein 1C OS=Helianthus annuus OX=4232 GN=PIP1C PE=3 SV=1 - [A0A251SVY1_HELAN]	49.53	0.041	24	1	1	29	244	26.6	8.87
A0A175Y968	Uncharacterized protein OS=Daucus carota subsp. sativus OX=79200 GN=DCAR_000377 PE=3 SV=1 - [A0A175Y968_DAUCA]	17.1	0.1422	11	3	3	10	232	26.6	6.76
A0A251UUL0	Putative adenylate kinase 4 OS=Helianthus annuus OX=4232 GN=KAD4 PE=3 SV=1 - [A0A251UUL0_HELAN]	43.71	0.1388	5	2	3	22	245	26.8	8.12
A0A166H1S9	Uncharacterized protein OS=Daucus carota subsp. sativus OX=79200 GN=DCAR_002274 PE=4 SV=1 - [A0A166H1S9_DAUCA]	7.04	0.0873	2	2	2	3	252	26.8	7.15
A0A164Y4S1	Uncharacterized protein OS=Daucus carota subsp. sativus OX=79200 GN=DCAR_017219 PE=4 SV=1 - [A0A164Y4S1_DAUCA]	2.12	0.0567	2	1	1	1	247	26.8	8.03
A0A175YJ77	Uncharacterized protein OS=Daucus carota subsp. sativus OX=79200 GN=DCAR_030879 PE=4 SV=1 - [A0A175YJ77_DAUCA]	6.94	0.0516	4	1	1	3	252	26.8	8.35
A0A251UQT6	Putative ubiquinol-cytochrome c chaperone/UPF0174 OS=Helianthus annuus OX=4232 GN=HannXRQ_Chr05g0139501 PE=4 SV=1 - [A0A251UQT6_HELAN]	0	0.0386	6	1	1	1	233	26.9	9.5
A0A2J6M8L1	Uncharacterized protein OS=Lactuca sativa OX=4236 GN=LSAT_9X36761 PE=3 SV=1 - [A0A2J6M8L1_LACSA]	0	0.064	1	1	1	3	250	26.9	8.16
A0A166G7X8	Uncharacterized protein OS=Daucus carota subsp. sativus OX=79200 GN=DCAR_001175 PE=4 SV=1 - [A0A166G7X8_DAUCA]	1.88	0.0336	5	1	1	1	238	26.9	9.26
A0A175YT11	Proteasome subunit beta type OS=Daucus carota subsp. sativus OX=79200 GN=DCAR_026496 PE=3 SV=1 - [A0A175YT11_DAUCA]	54.49	0.1165	7	3	3	25	249	26.9	8.09
A0A164U132	Uncharacterized protein OS=Daucus carota subsp. sativus OX=79200 GN=DCAR_025366 PE=4 SV=1 - [A0A164U132_DAUCA]	64.13	0.083	1	1	2	30	253	26.9	7.27
A0A251S3M6	Proteasome subunit alpha type OS=Helianthus annuus OX=4232 GN=HannXRQ_Chr16g0531541 PE=3 SV=1 - [A0A251S3M6_HELAN]	65.63	0.2258	1	1	4	35	248	27	7.94
A0A251V5B7	Proteasome subunit alpha type OS=Helianthus annuus OX=4232 GN=PAD2 PE=3 SV=1 - [A0A251V5B7_HELAN]	66.18	0.2258	5	1	4	35	248	27	7.37
A0A251TGA8	Putative stress-related protein OS=Helianthus annuus OX=4232 GN=SRP PE=4 SV=1 - [A0A251TGA8_HELAN]	1.62	0.037	1	1	1	1	243	27	5.48
A0A166DFE9	Uncharacterized protein OS=Daucus carota subsp. sativus OX=79200 GN=DCAR_006029 PE=3 SV=1 - [A0A166DFE9_DAUCA]	41.2	0.1951	4	1	4	25	246	27	6.28
A0A165XS19	Uncharacterized protein OS=Daucus carota subsp. sativus OX=79200 GN=DCAR_014182 PE=4 SV=1 - [A0A165XS19_DAUCA]	0	0.0445	1	1	1	1	247	27	5.08
A0A166BVZ7	Uncharacterized protein OS=Daucus carota subsp. sativus OX=79200 GN=DCAR_011707 PE=3 SV=1 - [A0A166BVZ7_DAUCA]	333.69	0.2362	29	2	6	125	254	27	5.72
A0A175YQY2	Carbonic anhydrase OS=Daucus carota subsp. sativus OX=79200 GN=DCAR_026539 PE=3 SV=1 - [A0A175YQY2_DAUCA]	16.68	0.0726	3	1	1	6	248	27	5.48
P28034	Caffeoyl-CoA O-methyltransferase OS=Petroselinum crispum OX=4043 PE=1 SV=1 - [CAMT_PETCR]	8.81	0.1162	42	2	2	3	241	27.1	5.64
A0A2J6KYI4	Peptidyl-prolyl cis-trans isomerase OS=Lactuca sativa OX=4236 GN=LSAT_0X37081 PE=3 SV=1 - [A0A2J6KYI4_LACSA]	40.15	0.0588	2	1	1	16	255	27.1	9.61
A0A166H4I4	Uncharacterized protein OS=Daucus carota subsp. sativus OX=79200 GN=DCAR_002365 PE=4 SV=1 - [A0A166H4I4_DAUCA]	11.09	0.048	1	2	2	7	250	27.1	6.43
A0A251TQH5	Putative phosphoglycerate mutase family protein OS=Helianthus annuus OX=4232 GN=HannXRQ_Chr10g0319921 PE=4 SV=1 - [A0A251TQH5_HELAN]	3.34	0.0408	4	1	1	1	245	27.2	6.44
A0A251VM11	Proteasome subunit alpha type OS=Helianthus annuus OX=4232 GN=PSA3 PE=3 SV=1 - [A0A251VM11_HELAN]	32.67	0.1165	1	1	3	20	249	27.2	6.23
A0A118H0W1	Myc-type, basic helix-loop-helix (BHLH) domain-containing protein OS=Cynara cardunculus var. scolymus OX=59895 GN=Ccrd_026510 PE=4 SV=1 - [A0A118H0W1_CYNCS]	0	0.049	1	1	1	1	245	27.2	9.11
A0A166BTE1	Proteasome subunit alpha type OS=Daucus carota subsp. sativus OX=79200 GN=DCAR_011600 PE=3 SV=1 - [A0A166BTE1_DAUCA]	76.21	0.257	3	2	5	38	249	27.2	6.95
A0A103Y2Y3	Uncharacterized protein OS=Cynara cardunculus var. scolymus OX=59895 GN=Ccrd_020175 PE=4 SV=1 - [A0A103Y2Y3_CYNCS]	6.87	0.052	1	1	1	3	250	27.2	6.64
A0A103Y6H2	Proteasome subunit alpha type OS=Cynara cardunculus var. scolymus OX=59895 GN=Ccrd_018304 PE=3 SV=1 - [A0A103Y6H2_CYNCS]	32.67	0.1165	4	1	3	20	249	27.2	6.64
A0A2J6MCE7	Proteasome subunit alpha type OS=Lactuca sativa OX=4236 GN=LSAT_1X37980 PE=3 SV=1 - [A0A2J6MCE7_LACSA]	42.31	0.2764	6	2	6	19	246	27.3	6.55
A0A164XU80	Proteasome subunit alpha type OS=Daucus carota subsp. sativus OX=79200 GN=DCAR_016836 PE=3 SV=1 - [A0A164XU80_DAUCA]	42.69	0.376	1	4	6	28	250	27.3	5.99
A0A103Y9B1	Aldolase-type TIM barrel OS=Cynara cardunculus var. scolymus OX=59895 GN=Ccrd_016767 PE=3 SV=1 - [A0A103Y9B1_CYNCS]	25.29	0.1772	1	2	4	11	254	27.3	6.79
A0A118JXI3	Target SNARE coiled-coil domain-containing protein OS=Cynara cardunculus var. scolymus OX=59895 GN=Ccrd_001510 PE=4 SV=1 - [A0A118JXI3_CYNCS]	2.92	0.0898	5	2	2	2	245	27.4	6.83
A0A165YIX7	Proteasome subunit alpha type OS=Daucus carota subsp. sativus OX=79200 GN=DCAR_013514 PE=3 SV=1 - [A0A165YIX7_DAUCA]	32.64	0.0924	2	1	2	17	249	27.4	6.3
A0A161ZMX6	Uncharacterized protein OS=Daucus carota subsp. sativus OX=79200 GN=DCAR_024734 PE=3 SV=1 - [A0A161ZMX6_DAUCA]	143.81	0.4453	17	10	10	66	247	27.4	9.66
A0A166FEB7	Reticulon-like protein OS=Daucus carota subsp. sativus OX=79200 GN=DCAR_008522 PE=4 SV=1 - [A0A166FEB7_DAUCA]	0	0.0324	5	1	1	1	247	27.4	8.78
A0A220QKC7	Ascorbate peroxidase OS=Panax ginseng OX=4054 PE=2 SV=1 - [A0A220QKC7_PANGI]	7.55	0.168	5	1	3	10	250	27.5	5.99
A0A2J6KY24	Uncharacterized protein OS=Lactuca sativa OX=4236 GN=LSAT_9X42461 PE=4 SV=1 - [A0A2J6KY24_LACSA]	9.88	0.0591	2	2	2	5	237	27.5	9.17
A0A251UC22	Putative cytochrome c1 OS=Helianthus annuus OX=4232 GN=HannXRQ_Chr07g0198321 PE=4 SV=1 - [A0A251UC22_HELAN]	40.06	0.2571	13	4	4	21	245	27.5	7.49
A0A161Y2G0	Uncharacterized protein OS=Daucus carota subsp. sativus OX=79200 GN=DCAR_012103 PE=4 SV=1 - [A0A161Y2G0_DAUCA]	3.08	0.0627	1	1	1	1	255	27.5	5.2
A0A165XEF5	Uncharacterized protein OS=Daucus carota subsp. sativus OX=79200 GN=DCAR_014555 PE=4 SV=1 - [A0A165XEF5_DAUCA]	1.61	0.0354	2	1	1	1	254	27.5	5.78
A0A251VNW9	Putative gamma interferon inducible lysosomal thiol reductase GILT OS=Helianthus annuus OX=4232 GN=HannXRQ_Chr01g0011711 PE=4 SV=1 - [A0A251VNW9_HELAN]	0	0.0533	2	1	1	1	244	27.6	7.65
A0A251RSY4	Ferritin OS=Helianthus annuus OX=4232 GN=FRI3 PE=3 SV=1 - [A0A251RSY4_HELAN]	2.11	0.0366	8	1	1	1	246	27.6	5.38
A0A165A7Z9	Uncharacterized protein OS=Daucus carota subsp. sativus OX=79200 GN=DCAR_000433 PE=3 SV=1 - [A0A165A7Z9_DAUCA]	18.43	0.212	5	0	4	20	250	27.7	5.85
A0A251V3V0	Putative 6-phosphogluconolactonase 2 OS=Helianthus annuus OX=4232 GN=PGL2 PE=4 SV=1 - [A0A251V3V0_HELAN]	2.06	0.036	6	1	1	1	250	27.7	6.4
A0A175YQR4	Uncharacterized protein OS=Daucus carota subsp. sativus OX=79200 GN=DCAR_026891 PE=4 SV=1 - [A0A175YQR4_DAUCA]	4.04	0.0598	3	1	1	2	251	27.7	5.44
A0A2J6L7Q4	Annexin OS=Lactuca sativa OX=4236 GN=LSAT_5X43401 PE=3 SV=1 - [A0A2J6L7Q4_LACSA]	12.22	0.0898	3	2	2	6	245	27.8	6.95
A0A251SG50	Putative 14-3-3 domain-containing protein OS=Helianthus annuus OX=4232 GN=HannXRQ_Chr14g0438711 PE=3 SV=1 - [A0A251SG50_HELAN]	152.33	0.3211	12	1	8	65	246	27.8	4.73
A0A2J6LB16	Uncharacterized protein OS=Lactuca sativa OX=4236 GN=LSAT_1X24200 PE=3 SV=1 - [A0A2J6LB16_LACSA]	22.12	0.093	15	1	2	9	258	27.8	6.11
A0A2J6JLE9	Uncharacterized protein OS=Lactuca sativa OX=4236 GN=LSAT_4X81500 PE=4 SV=1 - [A0A2J6JLE9_LACSA]	12.68	0.0817	2	1	2	7	257	27.9	8
A0A251VLA4	Putative NADH dehydrogenase [ubiquinone] flavoprotein OS=Helianthus annuus OX=4232 GN=HannXRQ_Chr01g0006871 PE=4 SV=1 - [A0A251VLA4_HELAN]	2.01	0.0314	1	1	1	1	255	27.9	8
A0A166AHI0	Uncharacterized protein OS=Daucus carota subsp. sativus OX=79200 GN=DCAR_010010 PE=3 SV=1 - [A0A166AHI0_DAUCA]	72.55	0.3062	4	1	7	34	258	27.9	10.99
A0A164WAI9	Uncharacterized protein OS=Daucus carota subsp. sativus OX=79200 GN=DCAR_021117 PE=4 SV=1 - [A0A164WAI9_DAUCA]	2.8	0.0453	1	1	1	1	265	27.9	5.49
A0A164YNH0	Uncharacterized protein OS=Daucus carota subsp. sativus OX=79200 GN=DCAR_018015 PE=4 SV=1 - [A0A164YNH0_DAUCA]	19.58	0.1079	3	1	3	20	241	27.9	10.05
A0A164ZKY0	Uncharacterized protein OS=Daucus carota subsp. sativus OX=79200 GN=DCAR_019305 PE=3 SV=1 - [A0A164ZKY0_DAUCA]	124.92	0.3198	12	3	7	61	247	27.9	4.78
A0A251V790	Putative ribosomal protein L2 OS=Helianthus annuus OX=4232 GN=HannXRQ_Chr03g0076171 PE=3 SV=1 - [A0A251V790_HELAN]	87.92	0.278	4	1	7	33	259	28	11.09
A0A164TLW4	Ferritin OS=Daucus carota subsp. sativus OX=79200 GN=DCAR_024802 PE=3 SV=1 - [A0A164TLW4_DAUCA]	3.67	0.0363	1	1	1	2	248	28	8.82
A0A162ABV2	Uncharacterized protein OS=Daucus carota subsp. sativus OX=79200 GN=DCAR_013716 PE=4 SV=1 - [A0A162ABV2_DAUCA]	4.3	0.0347	5	1	1	2	259	28	6.13
A0A103XU32	ER membrane protein complex subunit 3 OS=Cynara cardunculus var. scolymus OX=59895 GN=Ccrd_001019 PE=3 SV=1 - [A0A103XU32_CYNCS]	0	0.0732	8	1	1	1	246	28	9.55
A0A103GCH9	Pectinesterase OS=Cynara cardunculus var. scolymus OX=59895 GN=Ccrd_023925 PE=4 SV=1 - [A0A103GCH9_CYNCS]	40.57	0.1	3	1	2	21	260	28	8.28
A0A2J6LJW3	Uncharacterized protein OS=Lactuca sativa OX=4236 GN=LSAT_8X78500 PE=4 SV=1 - [A0A2J6LJW3_LACSA]	12.94	0.2218	19	6	6	12	257	28	8.76
A0A175YA87	40S ribosomal protein S3a OS=Daucus carota subsp. sativus OX=79200 GN=DCAR_000299 PE=3 SV=1 - [A0A175YA87_DAUCA]	104.94	0.3184	15	8	8	47	245	28.1	9.32
A0A118JYC3	JAB1/Mov34/MPN/PAD-1 OS=Cynara cardunculus var. scolymus OX=59895 GN=Ccrd_023426 PE=4 SV=1 - [A0A118JYC3_CYNCS]	16.49	0.0508	5	1	1	9	256	28.1	5.74
A0A166BV50	40S ribosomal protein S6 OS=Daucus carota subsp. sativus OX=79200 GN=DCAR_011670 PE=3 SV=1 - [A0A166BV50_DAUCA]	15.74	0.2129	4	2	4	8	249	28.2	10.67
A0A165XRT1	Uncharacterized protein OS=Daucus carota subsp. sativus OX=79200 GN=DCAR_014192 PE=3 SV=1 - [A0A165XRT1_DAUCA]	88.31	0.1976	10	2	5	39	248	28.2	4.93
A0A2J6JVE3	Uncharacterized protein OS=Lactuca sativa OX=4236 GN=LSAT_3X51340 PE=4 SV=1 - [A0A2J6JVE3_LACSA]	7.72	0.127	4	1	3	4	252	28.2	9.99
A0A161ZUM5	Uncharacterized protein OS=Daucus carota subsp. sativus OX=79200 GN=DCAR_020983 PE=4 SV=1 - [A0A161ZUM5_DAUCA]	26.15	0.0512	1	1	1	10	254	28.3	7.18
A0A118JYG2	40S ribosomal protein S6 OS=Cynara cardunculus var. scolymus OX=59895 GN=Ccrd_023230 PE=3 SV=1 - [A0A118JYG2_CYNCS]	27.96	0.2088	7	2	4	13	249	28.3	10.59
A0A251TUJ3	Putative 14-3-3 protein 10 OS=Helianthus annuus OX=4232 GN=HannXRQ_Chr09g0249391 PE=3 SV=1 - [A0A251TUJ3_HELAN]	87.9	0.1036	9	1	3	36	251	28.4	4.96
A0A2J6KV74	Uncharacterized protein OS=Lactuca sativa OX=4236 GN=LSAT_8X2340 PE=4 SV=1 - [A0A2J6KV74_LACSA]	10.41	0.164	7	1	3	6	250	28.5	5.41
A0A103STS7	Annexin (Fragment) OS=Cynara cardunculus var. scolymus OX=59895 GN=Ccrd_026071 PE=4 SV=1 - [A0A103STS7_CYNCS]	1.76	0.0407	1	1	1	1	246	28.6	7.2
A0A161ZR74	Uncharacterized protein OS=Daucus carota subsp. sativus OX=79200 GN=DCAR_026095 PE=4 SV=1 - [A0A161ZR74_DAUCA]	2	0.0304	11	1	1	1	263	28.6	8.19
A0A162B4B3	Uncharacterized protein OS=Daucus carota subsp. sativus OX=79200 GN=DCAR_002489 PE=4 SV=1 - [A0A162B4B3_DAUCA]	2.07	0.0484	1	1	1	1	248	28.6	9.44
A0A251S061	Inositol-1-monophosphatase OS=Helianthus annuus OX=4232 GN=VTC4 PE=3 SV=1 - [A0A251S061_HELAN]	0	0.0375	2	1	1	1	267	28.7	5.47
A0A251U8L3	Putative ribonuclease 2 OS=Helianthus annuus OX=4232 GN=RNS2 PE=3 SV=1 - [A0A251U8L3_HELAN]	5.68	0.038	3	1	1	2	263	28.7	4.83
A0A166D9N3	Uncharacterized protein OS=Daucus carota subsp. sativus OX=79200 GN=DCAR_005808 PE=3 SV=1 - [A0A166D9N3_DAUCA]	10.8	0.1697	6	4	4	5	271	28.7	8.29
A0A162AAK0	Uncharacterized protein OS=Daucus carota subsp. sativus OX=79200 GN=DCAR_014206 PE=3 SV=1 - [A0A162AAK0_DAUCA]	137.72	0.2784	14	2	8	64	255	28.7	4.74
A0A161XII4	Uncharacterized protein OS=Daucus carota subsp. sativus OX=79200 GN=DCAR_007776 PE=4 SV=1 - [A0A161XII4_DAUCA]	0	0.0472	2	1	1	1	254	28.7	6.25
A0A118K6C6	Heat shock protein Hsp90 (Fragment) OS=Cynara cardunculus var. scolymus OX=59895 GN=Ccrd_011222 PE=4 SV=1 - [A0A118K6C6_CYNCS]	119.81	0.2174	3	0	4	58	253	28.8	4.59
O65352	14-3-3-like protein OS=Helianthus annuus OX=4232 PE=2 SV=1 - [1433_HELAN]	162.58	0.3668	14	2	9	78	259	28.9	4.74
A0A251RTQ9	Putative GDP-fucose protein O-fucosyltransferase OS=Helianthus annuus OX=4232 GN=HannXRQ_Chr17g0559741 PE=4 SV=1 - [A0A251RTQ9_HELAN]	2.46	0.0356	7	1	1	1	253	28.9	5.83
A0A251V5Z6	Putative 2,3-bisphosphoglycerate-independent phosphoglycerate mutase OS=Helianthus annuus OX=4232 GN=HannXRQ_Chr03g0070931 PE=4 SV=1 - [A0A251V5Z6_HELAN]	2	0.0337	7	1	1	1	267	28.9	8.18
A0A103XMU7	YjeF C-terminal domain, carbohydrate kinase-related protein (Fragment) OS=Cynara cardunculus var. scolymus OX=59895 GN=Ccrd_004379 PE=3 SV=1 - [A0A103XMU7_CYNCS]	9.75	0.1756	3	3	3	5	262	28.9	7.33
A0A103XK48	14-3-3 domain-containing protein OS=Cynara cardunculus var. scolymus OX=59895 GN=Ccrd_005724 PE=3 SV=1 - [A0A103XK48_CYNCS]	305.9	0.4806	15	6	12	135	258	28.9	4.74
A0A2J6KH19	Uncharacterized protein OS=Lactuca sativa OX=4236 GN=LSAT_1X65961 PE=4 SV=1 - [A0A2J6KH19_LACSA]	22.32	0.2154	3	1	5	10	260	29	9.52
A0A166C6Z3	Uncharacterized protein OS=Daucus carota subsp. sativus OX=79200 GN=DCAR_012125 PE=4 SV=1 - [A0A166C6Z3_DAUCA]	24.17	0.0815	3	1	2	13	270	29	6.39
A0A118K045	Aquaporin-like protein OS=Cynara cardunculus var. scolymus OX=59895 GN=Ccrd_021554 PE=3 SV=1 - [A0A118K045_CYNCS]	10.05	0.0519	1	1	1	5	270	29	6.79
A0A2J6JQB0	Uncharacterized protein OS=Lactuca sativa OX=4236 GN=LSAT_8X61901 PE=4 SV=1 - [A0A2J6JQB0_LACSA]	0	0.062	1	1	1	1	258	29	6.21
A0A251UGU4	Phosphomannomutase OS=Helianthus annuus OX=4232 GN=PMM PE=3 SV=1 - [A0A251UGU4_HELAN]	6.75	0.0706	1	1	1	2	255	29.1	7.03
A0A103Y636	Heme peroxidase OS=Cynara cardunculus var. scolymus OX=59895 GN=Ccrd_018514 PE=3 SV=1 - [A0A103Y636_CYNCS]	16.49	0.0332	5	1	1	11	271	29.1	8.51
A0A164UG53	Uncharacterized protein OS=Daucus carota subsp. sativus OX=79200 GN=DCAR_025919 PE=3 SV=1 - [A0A164UG53_DAUCA]	173.33	0.3953	15	2	9	79	258	29.1	4.74
A0A103Y1Q2	Uncharacterized protein OS=Cynara cardunculus var. scolymus OX=59895 GN=Ccrd_020839 PE=3 SV=1 - [A0A103Y1Q2_CYNCS]	12.93	0.2724	3	1	6	9	268	29.1	6.8
A0A2J6K8C5	Proteasome subunit alpha type OS=Lactuca sativa OX=4236 GN=LSAT_4X117781 PE=3 SV=1 - [A0A2J6K8C5_LACSA]	47.4	0.2177	4	1	5	26	271	29.2	5.36
A0A161XHP4	Proliferating cell nuclear antigen OS=Daucus carota subsp. sativus OX=79200 GN=DCAR_007406 PE=3 SV=1 - [A0A161XHP4_DAUCA]	22.12	0.1591	13	4	4	8	264	29.2	4.79
A0A165XEP0	Uncharacterized protein OS=Daucus carota subsp. sativus OX=79200 GN=DCAR_014545 PE=4 SV=1 - [A0A165XEP0_DAUCA]	0	0.0579	1	1	1	1	259	29.2	5.01
A0A251T2M7	Putative voltage dependent anion channel 2 OS=Helianthus annuus OX=4232 GN=VDAC2 PE=4 SV=1 - [A0A251T2M7_HELAN]	44.41	0.0761	9	1	2	19	276	29.3	8.85
A0A251V9W6	Putative 14-3-3 domain-containing protein OS=Helianthus annuus OX=4232 GN=HannXRQ_Chr03g0079151 PE=3 SV=1 - [A0A251V9W6_HELAN]	60.62	0.2101	13	1	5	28	257	29.3	4.83
A0A251SGR2	Putative 14-3-3-like protein OS=Helianthus annuus OX=4232 GN=HannXRQ_Chr14g0440991 PE=3 SV=1 - [A0A251SGR2_HELAN]	164.25	0.2355	13	1	6	66	259	29.3	4.75
A0A175YFG7	Uncharacterized protein OS=Daucus carota subsp. sativus OX=79200 GN=DCAR_029851 PE=4 SV=1 - [A0A175YFG7_DAUCA]	17.51	0.1509	2	2	3	7	265	29.3	6.34
A0A2J6L269	Uncharacterized protein OS=Lactuca sativa OX=4236 GN=LSAT_9X73020 PE=3 SV=1 - [A0A2J6L269_LACSA]	162.72	0.3588	11	4	9	81	262	29.3	4.87
A0A251RPT9	Putative plant specific mitochondrial import receptor subunit TOM20 OS=Helianthus annuus OX=4232 GN=HannXRQ_Chr17g0550101 PE=4 SV=1 - [A0A251RPT9_HELAN]	9.65	0.0608	4	1	1	4	263	29.4	6.09
A0A2J6L5W8	Uncharacterized protein OS=Lactuca sativa OX=4236 GN=LSAT_3X76001 PE=4 SV=1 - [A0A2J6L5W8_LACSA]	0	0.0876	1	1	1	1	274	29.4	6.43
A0A118JSG5	Regulator of chromosome condensation 1/beta-lactamase-inhibitor protein II (Fragment) OS=Cynara cardunculus var. scolymus OX=59895 GN=Ccrd_024636 PE=4 SV=1 - [A0A118JSG5_CYNCS]	2.15	0.0696	2	1	1	3	273	29.4	5.69
A0A166EPJ3	40S ribosomal protein SA OS=Daucus carota subsp. sativus OX=79200 GN=DCAR_007654 PE=3 SV=1 - [A0A166EPJ3_DAUCA]	112.19	0.3172	7	2	7	46	268	29.4	4.89
A0A166AR55	Uncharacterized protein OS=Daucus carota subsp. sativus OX=79200 GN=DCAR_010422 PE=4 SV=1 - [A0A166AR55_DAUCA]	22.5	0.0511	1	1	1	9	274	29.4	7.43
A0A164W6I0	Uncharacterized protein OS=Daucus carota subsp. sativus OX=79200 GN=DCAR_021289 PE=3 SV=1 - [A0A164W6I0_DAUCA]	56.55	0.1341	14	1	4	25	261	29.4	4.88
A0A166G0H1	Uncharacterized protein OS=Daucus carota subsp. sativus OX=79200 GN=DCAR_000953 PE=4 SV=1 - [A0A166G0H1_DAUCA]	48.27	0.2685	16	6	6	22	257	29.4	10.21
A0A2J6LL05	Uncharacterized protein OS=Lactuca sativa OX=4236 GN=LSAT_6X104401 PE=3 SV=1 - [A0A2J6LL05_LACSA]	132	0.3042	14	1	7	59	263	29.4	4.84
A0A251TYV0	Putative porin domain, Eukaryotic porin/Tom40 OS=Helianthus annuus OX=4232 GN=HannXRQ_Chr09g0265511 PE=4 SV=1 - [A0A251TYV0_HELAN]	61.8	0.1268	12	1	3	30	276	29.5	8.73
A0A166BVV5	Uncharacterized protein OS=Daucus carota subsp. sativus OX=79200 GN=DCAR_011702 PE=3 SV=1 - [A0A166BVV5_DAUCA]	2.04	0.0325	5	1	1	1	277	29.5	5.48
A0A2J6LW76	Uncharacterized protein OS=Lactuca sativa OX=4236 GN=LSAT_8X134280 PE=4 SV=1 - [A0A2J6LW76_LACSA]	0	0.0566	1	1	1	1	265	29.6	5.81
A0A0A0QUA8	Mitogen-activated protein kinase kinase 1 (Fragment) OS=Chrysanthemum boreale OX=344871 PE=2 SV=1 - [A0A0A0QUA8_9ASTR]	2.32	0.0338	6	1	1	1	266	29.6	6.09
A0A251T347	Putative aquaporin PIP-type OS=Helianthus annuus OX=4232 GN=PIP1 PE=3 SV=1 - [A0A251T347_HELAN]	19.13	0.1326	1	2	2	8	279	29.6	9.01
A0A166AIG3	Uncharacterized protein OS=Daucus carota subsp. sativus OX=79200 GN=DCAR_010053 PE=4 SV=1 - [A0A166AIG3_DAUCA]	9.08	0.0943	5	2	2	5	265	29.6	5.66
A0A175YQD5	Uncharacterized protein OS=Daucus carota subsp. sativus OX=79200 GN=DCAR_027237 PE=4 SV=1 - [A0A175YQD5_DAUCA]	4.01	0.0722	4	2	2	3	263	29.6	7.77
A0A2J6KWS3	Uncharacterized protein OS=Lactuca sativa OX=4236 GN=LSAT_1X29241 PE=3 SV=1 - [A0A2J6KWS3_LACSA]	11.03	0.1194	13	3	3	7	268	29.6	4.72
A0A162AJW0	Uncharacterized protein OS=Daucus carota subsp. sativus OX=79200 GN=DCAR_002712 PE=4 SV=1 - [A0A162AJW0_DAUCA]	21.57	0.1277	6	3	3	11	274	29.7	5.05
A0A161ZQW8	Uncharacterized protein OS=Daucus carota subsp. sativus OX=79200 GN=DCAR_025955 PE=4 SV=1 - [A0A161ZQW8_DAUCA]	2.42	0.1058	1	2	2	4	274	29.7	6.73
A0A166C5X5	Uncharacterized protein OS=Daucus carota subsp. sativus OX=79200 GN=DCAR_012087 PE=4 SV=1 - [A0A166C5X5_DAUCA]	0	0.0335	1	1	1	1	269	29.7	5.05
A0A103YFE7	Plastid lipid-associated protein/fibrillin conserved domain-containing protein OS=Cynara cardunculus var. scolymus OX=59895 GN=Ccrd_013542 PE=4 SV=1 - [A0A103YFE7_CYNCS]	3.14	0.0441	3	1	1	1	272	29.7	8.88
A0A103YHB7	Eukaryotic porin/Tom40 OS=Cynara cardunculus var. scolymus OX=59895 GN=Ccrd_012488 PE=4 SV=1 - [A0A103YHB7_CYNCS]	74.02	0.1703	12	2	4	38	276	29.7	8.72
Q401B8	40S ribosomal protein S4 OS=Panax ginseng OX=4054 PE=2 SV=1 - [Q401B8_PANGI]	64.41	0.2386	15	1	5	28	264	29.8	10.23
A0A124SCS9	Double-stranded RNA-binding-like domain-containing protein OS=Cynara cardunculus var. scolymus OX=59895 GN=Ccrd_003187 PE=3 SV=1 - [A0A124SCS9_CYNCS]	80.55	0.1538	7	0	5	28	273	29.8	10.26
A0A251TLV3	Putative ribosomal protein S5, Double-stranded RNA-binding domain protein OS=Helianthus annuus OX=4232 GN=HannXRQ_Chr10g0300141 PE=3 SV=1 - [A0A251TLV3_HELAN]	65.1	0.1581	4	1	5	23	272	29.8	10.27
A0A118JWL0	40S ribosomal protein S4 OS=Cynara cardunculus var. scolymus OX=59895 GN=Ccrd_003105 PE=3 SV=1 - [A0A118JWL0_CYNCS]	57.09	0.2015	17	1	5	34	263	29.8	10.23
A0A161YLN1	Uncharacterized protein OS=Daucus carota subsp. sativus OX=79200 GN=DCAR_017712 PE=3 SV=1 - [A0A161YLN1_DAUCA]	9.42	0.0414	1	1	1	3	266	29.8	5.29
A0A251SXS4	Putative cyclase family protein OS=Helianthus annuus OX=4232 GN=HannXRQ_Chr13g0412301 PE=4 SV=1 - [A0A251SXS4_HELAN]	5.09	0.0336	2	1	1	3	268	29.9	5.35
A0A161ZTY1	Proteasome subunit alpha type OS=Daucus carota subsp. sativus OX=79200 GN=DCAR_022475 PE=3 SV=1 - [A0A161ZTY1_DAUCA]	19.34	0.2174	3	1	5	19	276	29.9	5.36
A0A164ZKD0	Uncharacterized protein OS=Daucus carota subsp. sativus OX=79200 GN=DCAR_019288 PE=3 SV=1 - [A0A164ZKD0_DAUCA]	99.55	0.197	10	2	5	42	264	29.9	4.75
A0A103Y9I5	Aquaporin-like protein OS=Cynara cardunculus var. scolymus OX=59895 GN=Ccrd_016671 PE=3 SV=1 - [A0A103Y9I5_CYNCS]	0	0.0502	2	1	1	3	279	29.9	8.6
A0A2J6K704	Uncharacterized protein OS=Lactuca sativa OX=4236 GN=LSAT_8X81501 PE=3 SV=1 - [A0A2J6K704_LACSA]	24.87	0.1533	4	1	4	11	274	29.9	10.26
A0A251RPT4	Putative biogenesis protein OS=Helianthus annuus OX=4232 GN=HannXRQ_Chr17g0549351 PE=4 SV=1 - [A0A251RPT4_HELAN]	0	0.0396	2	1	1	1	278	30	6.64
A0A161X2K0	Uncharacterized protein OS=Daucus carota subsp. sativus OX=79200 GN=DCAR_006062 PE=3 SV=1 - [A0A161X2K0_DAUCA]	52.43	0.0854	12	1	2	27	281	30	8.62
A0A118JRV9	Alkyl hydroperoxide reductase subunit C/ Thiol specific antioxidant OS=Cynara cardunculus var. scolymus OX=59895 GN=Ccrd_024295 PE=4 SV=1 - [A0A118JRV9_CYNCS]	5.69	0.0625	2	1	1	3	272	30	6.93
A0A124SGD3	AAA+ ATPase domain-containing protein OS=Cynara cardunculus var. scolymus OX=59895 GN=Ccrd_015612 PE=4 SV=1 - [A0A124SGD3_CYNCS]	2.28	0.0588	1	1	1	1	272	30	8.79
A0A124SEE9	Tetraspanin OS=Cynara cardunculus var. scolymus OX=59895 GN=Ccrd_021866 PE=3 SV=1 - [A0A124SEE9_CYNCS]	0	0.0602	1	1	1	2	266	30	8.98
A0A251S9M0	Uncharacterized protein OS=Helianthus annuus OX=4232 GN=HannXRQ_Chr15g0481051 PE=4 SV=1 - [A0A251S9M0_HELAN]	0	0.0299	5	1	1	1	268	30.1	8.4
A0A162A1U3	UMP-CMP kinase OS=Daucus carota subsp. sativus OX=79200 GN=DCAR_018094 PE=3 SV=1 - [A0A162A1U3_DAUCA]	2.04	0.063	1	1	1	1	270	30.1	8.84
A0A164WCX7	Uncharacterized protein OS=Daucus carota subsp. sativus OX=79200 GN=DCAR_021021 PE=3 SV=1 - [A0A164WCX7_DAUCA]	62.46	0.1705	14	1	5	29	264	30.1	5.47
A0A251VFY7	Putative GRAM domain-containing protein OS=Helianthus annuus OX=4232 GN=HannXRQ_Chr02g0047051 PE=4 SV=1 - [A0A251VFY7_HELAN]	7.13	0.0707	1	2	2	5	283	30.2	6.8
A0A161XSN6	Uncharacterized protein OS=Daucus carota subsp. sativus OX=79200 GN=DCAR_017938 PE=3 SV=1 - [A0A161XSN6_DAUCA]	2.5	0.0373	1	1	1	1	268	30.2	8.35
A0A2J6JS48	Uncharacterized protein OS=Lactuca sativa OX=4236 GN=LSAT_7X21560 PE=4 SV=1 - [A0A2J6JS48_LACSA]	0	0.078	1	1	1	1	282	30.2	10.13
A0A2J6LSS8	Uncharacterized protein OS=Lactuca sativa OX=4236 GN=LSAT_9X106900 PE=4 SV=1 - [A0A2J6LSS8_LACSA]	2.38	0.08	1	1	1	1	275	30.2	6.57
A0A162A6A6	Uncharacterized protein OS=Daucus carota subsp. sativus OX=79200 GN=DCAR_019292 PE=4 SV=1 - [A0A162A6A6_DAUCA]	5.54	0.0681	5	2	2	4	279	30.3	7.42
A0A2J6KZD3	Uncharacterized protein OS=Lactuca sativa OX=4236 GN=LSAT_4X104460 PE=4 SV=1 - [A0A2J6KZD3_LACSA]	2.03	0.0423	3	1	1	1	260	30.3	5.26
A0A166DPB5	Uncharacterized protein OS=Daucus carota subsp. sativus OX=79200 GN=DCAR_006338 PE=4 SV=1 - [A0A166DPB5_DAUCA]	3.59	0.1055	10	1	3	4	275	30.4	6.43
A0A251UHY0	Putative U2 small nuclear ribonucleoprotein A OS=Helianthus annuus OX=4232 GN=U2A' PE=4 SV=1 - [A0A251UHY0_HELAN]	0	0.0519	3	1	1	1	270	30.5	5.64
A0A251SU88	Putative NAD(P)-binding Rossmann-fold superfamily protein OS=Helianthus annuus OX=4232 GN=HannXRQ_Chr13g0412511 PE=4 SV=1 - [A0A251SU88_HELAN]	2.45	0.0887	4	2	2	3	282	30.5	9.57
A0A166DRZ7	Uncharacterized protein OS=Daucus carota subsp. sativus OX=79200 GN=DCAR_006439 PE=3 SV=1 - [A0A166DRZ7_DAUCA]	9.23	0.0421	1	1	1	5	285	30.5	7.83
A0A2J6L8X2	Uncharacterized protein OS=Lactuca sativa OX=4236 GN=LSAT_4X27181 PE=4 SV=1 - [A0A2J6L8X2_LACSA]	43.59	0.2744	6	1	6	19	277	30.5	9.2
A0A2J6LRI6	Uncharacterized protein OS=Lactuca sativa OX=4236 GN=LSAT_2X114861 PE=3 SV=1 - [A0A2J6LRI6_LACSA]	28.61	0.0842	9	1	2	14	285	30.6	8.81
A0A060ILM1	Ubiquinol-cytochrome C reductase iron-sulfur subunit OS=Panax ginseng OX=4054 GN=QCR PE=2 SV=1 - [A0A060ILM1_PANGI]	6.78	0.1103	8	3	3	7	281	30.7	8.65
A0A2J6K6G3	Uncharacterized protein OS=Lactuca sativa OX=4236 GN=LSAT_5X34360 PE=4 SV=1 - [A0A2J6K6G3_LACSA]	6.89	0.1227	13	2	2	2	277	30.7	5.29
A0A251S7F1	Putative 26S proteasome non-ATPase regulatory subunit Rpn12 OS=Helianthus annuus OX=4232 GN=HannXRQ_Chr15g0472881 PE=4 SV=1 - [A0A251S7F1_HELAN]	17.85	0.236	6	5	5	10	267	30.8	5.02
A0A124SF93	Band 7 protein OS=Cynara cardunculus var. scolymus OX=59895 GN=Ccrd_019273 PE=4 SV=1 - [A0A124SF93_CYNCS]	3.87	0.0821	2	1	1	1	280	30.8	8.38
A0A118JT44	Secretory carrier-associated membrane protein (Fragment) OS=Cynara cardunculus var. scolymus OX=59895 GN=Ccrd_008429 PE=3 SV=1 - [A0A118JT44_CYNCS]	7.04	0.0291	13	1	1	4	275	30.8	8.75
A0A166FJ16	Uncharacterized protein OS=Daucus carota subsp. sativus OX=79200 GN=DCAR_000504 PE=4 SV=1 - [A0A166FJ16_DAUCA]	2.1	0.0548	3	1	1	1	292	30.9	6.15
A0A175YMT5	Uncharacterized protein OS=Daucus carota subsp. sativus OX=79200 GN=DCAR_028150 PE=4 SV=1 - [A0A175YMT5_DAUCA]	0	0.0588	1	1	1	1	272	31.1	5.81
A0A166B653	Uncharacterized protein OS=Daucus carota subsp. sativus OX=79200 GN=DCAR_011163 PE=4 SV=1 - [A0A166B653_DAUCA]	25.04	0.1158	4	1	3	13	285	31.1	5.43
A0A161YD80	Uncharacterized protein OS=Daucus carota subsp. sativus OX=79200 GN=DCAR_021976 PE=4 SV=1 - [A0A161YD80_DAUCA]	1.88	0.0406	1	1	1	1	271	31.1	5.19
A0A165ZN68	Peroxidase OS=Daucus carota subsp. sativus OX=79200 GN=DCAR_008989 PE=3 SV=1 - [A0A165ZN68_DAUCA]	11.89	0.0584	11	2	2	5	291	31.1	7.34
A0A103Y7N9	ATPase, V1 complex, subunit D OS=Cynara cardunculus var. scolymus OX=59895 GN=Ccrd_017643 PE=4 SV=1 - [A0A103Y7N9_CYNCS]	18.96	0.2014	5	1	5	10	278	31.1	9.63
A0A2J6M242	Eukaryotic translation initiation factor 3 subunit F OS=Lactuca sativa OX=4236 GN=LSAT_2X121560 PE=3 SV=1 - [A0A2J6M242_LACSA]	12.12	0.0807	4	1	2	4	285	31.2	4.88
A0A251UDV3	Eukaryotic translation initiation factor 3 subunit F OS=Helianthus annuus OX=4232 GN=EIF2 PE=3 SV=1 - [A0A251UDV3_HELAN]	14.68	0.0912	4	1	2	4	285	31.2	4.88
A0A2J6K9X9	Uncharacterized protein OS=Lactuca sativa OX=4236 GN=LSAT_3X46681 PE=3 SV=1 - [A0A2J6K9X9_LACSA]	5.39	0.0883	11	2	2	3	283	31.2	7.96
A0A162AXW0	Uncharacterized protein OS=Daucus carota subsp. sativus OX=79200 GN=DCAR_008240 PE=4 SV=1 - [A0A162AXW0_DAUCA]	17.69	0.0642	1	2	2	9	296	31.3	7.42
A0A2J6LQB0	Uncharacterized protein OS=Lactuca sativa OX=4236 GN=LSAT_4X95580 PE=4 SV=1 - [A0A2J6LQB0_LACSA]	17.77	0.1088	3	2	2	6	294	31.3	7.65
A0A251URI7	Putative ACT domain-containing protein OS=Helianthus annuus OX=4232 GN=HannXRQ_Chr05g0147961 PE=4 SV=1 - [A0A251URI7_HELAN]	8.42	0.0311	3	1	1	3	289	31.4	5.72
A0A2J6LL32	Succinate dehydrogenase [ubiquinone] iron-sulfur subunit, mitochondrial OS=Lactuca sativa OX=4236 GN=LSAT_0X30740 PE=3 SV=1 - [A0A2J6LL32_LACSA]	6.94	0.1372	7	1	3	4	277	31.4	8.24
A0A118JUL4	Uncharacterized protein OS=Cynara cardunculus var. scolymus OX=59895 GN=Ccrd_005330 PE=4 SV=1 - [A0A118JUL4_CYNCS]	2.19	0.0311	3	1	1	1	289	31.4	4.86
A0A2J6LVU9	Uncharacterized protein OS=Lactuca sativa OX=4236 GN=LSAT_8X34800 PE=4 SV=1 - [A0A2J6LVU9_LACSA]	0	0.0627	1	1	1	1	287	31.5	7.49
A0A118JUX6	Band 7 protein OS=Cynara cardunculus var. scolymus OX=59895 GN=Ccrd_005228 PE=4 SV=1 - [A0A118JUX6_CYNCS]	3.01	0.0874	3	1	2	2	286	31.5	6.1
A0A162B2U0	Uncharacterized protein OS=Daucus carota subsp. sativus OX=79200 GN=DCAR_001959 PE=4 SV=1 - [A0A162B2U0_DAUCA]	13.54	0.0986	7	3	3	6	284	31.5	6.25
A0A164WJV7	Uncharacterized protein OS=Daucus carota subsp. sativus OX=79200 GN=DCAR_020762 PE=4 SV=1 - [A0A164WJV7_DAUCA]	26.13	0.2832	13	1	7	15	286	31.5	5.88
A0A103YL21	Protein kinase, ATP binding site-containing protein OS=Cynara cardunculus var. scolymus OX=59895 GN=Ccrd_010560 PE=3 SV=1 - [A0A103YL21_CYNCS]	56.94	0.1848	40	1	5	22	276	31.5	6.46
U5LNP8	Glyceraldehyde-3-phosphate dehydrogenase OS=Saussurea involucrata OX=200489 GN=GAPDH PE=2 SV=1 - [U5LNP8_9ASTR]	880.7	0.3527	55	0	9	393	292	31.6	8.56
A0A164VUP8	Succinate dehydrogenase [ubiquinone] iron-sulfur subunit, mitochondrial OS=Daucus carota subsp. sativus OX=79200 GN=DCAR_021751 PE=3 SV=1 - [A0A164VUP8_DAUCA]	8.57	0.1259	4	1	3	5	278	31.6	8.53
A0A118K216	Alpha crystallin/Hsp20 domain-containing protein OS=Cynara cardunculus var. scolymus OX=59895 GN=Ccrd_018055 PE=3 SV=1 - [A0A118K216_CYNCS]	9.91	0.2158	31	1	3	11	278	31.7	6.07
A0A103Y871	Band 7 protein OS=Cynara cardunculus var. scolymus OX=59895 GN=Ccrd_017381 PE=4 SV=1 - [A0A103Y871_CYNCS]	46.41	0.2648	2	1	6	20	287	31.7	9.54
A0A175YK81	Uncharacterized protein OS=Daucus carota subsp. sativus OX=79200 GN=DCAR_028811 PE=4 SV=1 - [A0A175YK81_DAUCA]	4.63	0.0533	1	1	1	2	300	31.7	4.98
A0A165Z4T5	Uncharacterized protein OS=Daucus carota subsp. sativus OX=79200 GN=DCAR_013027 PE=4 SV=1 - [A0A165Z4T5_DAUCA]	34.27	0.1189	12	3	3	16	286	31.7	7.66
A0A251RSK1	Putative tropinone reductase 1 OS=Helianthus annuus OX=4232 GN=HannXRQ_Chr17g0561331 PE=4 SV=1 - [A0A251RSK1_HELAN]	20.44	0.0753	3	1	2	10	292	31.8	7.09
A0A166GH85	Uncharacterized protein OS=Daucus carota subsp. sativus OX=79200 GN=DCAR_001620 PE=4 SV=1 - [A0A166GH85_DAUCA]	9.98	0.0685	2	2	2	5	292	31.8	9.22
A0A175YLL3	Uncharacterized protein OS=Daucus carota subsp. sativus OX=79200 GN=DCAR_027974 PE=3 SV=1 - [A0A175YLL3_DAUCA]	4.49	0.0808	1	1	1	1	297	31.8	9.2
A0A164SRB0	Uncharacterized protein OS=Daucus carota subsp. sativus OX=79200 GN=DCAR_023652 PE=4 SV=1 - [A0A164SRB0_DAUCA]	2.07	0.0418	1	1	1	1	287	31.8	5.86
A0A118K1U0	Mitochondrial brown fat uncoupling protein OS=Cynara cardunculus var. scolymus OX=59895 GN=Ccrd_018354 PE=3 SV=1 - [A0A118K1U0_CYNCS]	6.16	0.0839	8	1	2	3	298	31.9	9.1
A0A162AZ12	Uncharacterized protein OS=Daucus carota subsp. sativus OX=79200 GN=DCAR_000552 PE=4 SV=1 - [A0A162AZ12_DAUCA]	10.49	0.1233	2	1	3	5	300	31.9	8.38
A0A118K7I2	Uncharacterized protein (Fragment) OS=Cynara cardunculus var. scolymus OX=59895 GN=Ccrd_009306 PE=4 SV=1 - [A0A118K7I2_CYNCS]	7.99	0.0764	13	2	2	5	301	31.9	8.95
A0A251SXM3	Arsenical pump-driving ATPase OS=Helianthus annuus OX=4232 GN=GET3 PE=3 SV=1 - [A0A251SXM3_HELAN]	6.47	0.0347	9	1	1	3	288	32	4.68
A0A161ZUE1	Elongation factor Ts, mitochondrial OS=Daucus carota subsp. sativus OX=79200 GN=EFTS PE=3 SV=1 - [A0A161ZUE1_DAUCA]	24.42	0.0853	1	2	2	7	293	32	7.93
A0A118K4Z9	Mitochondrial carrier domain-containing protein OS=Cynara cardunculus var. scolymus OX=59895 GN=Ccrd_013304 PE=3 SV=1 - [A0A118K4Z9_CYNCS]	14.12	0.1672	12	4	4	9	299	32	9.35
A0A165ZUI3	NADH-cytochrome b5 reductase OS=Daucus carota subsp. sativus OX=79200 GN=DCAR_009200 PE=3 SV=1 - [A0A165ZUI3_DAUCA]	20.51	0.0764	1	1	2	10	288	32.1	8.78
A0A251SDD9	Eukaryotic translation initiation factor 3 subunit G OS=Helianthus annuus OX=4232 GN=EIF3G1 PE=3 SV=1 - [A0A251SDD9_HELAN]	6.74	0.1096	3	3	3	3	292	32.2	9.04
A0A251T943	Putative EXORDIUM like 2 OS=Helianthus annuus OX=4232 GN=EXL2 PE=4 SV=1 - [A0A251T943_HELAN]	3.91	0.0368	3	1	1	3	299	32.2	9.29
A0A251UHN0	Putative plastid-lipid associated protein PAP / fibrillin family protein OS=Helianthus annuus OX=4232 GN=HannXRQ_Chr06g0176171 PE=4 SV=1 - [A0A251UHN0_HELAN]	16.93	0.0676	5	2	2	7	296	32.3	5.41
A0A251UKQ0	Putative aldolase-type TIM barrel family protein OS=Helianthus annuus OX=4232 GN=HSA32 PE=4 SV=1 - [A0A251UKQ0_HELAN]	0	0.0281	3	1	1	1	285	32.3	6.37
A0A118K2G8	Isopentenyl-diphosphate delta-isomerase, type 1 OS=Cynara cardunculus var. scolymus OX=59895 GN=Ccrd_017339 PE=4 SV=1 - [A0A118K2G8_CYNCS]	8.82	0.1631	11	1	4	6	282	32.4	5.69
A0A251SPZ3	Putative fibrillarin, S-adenosyl-L-methionine-dependent methyltransferase OS=Helianthus annuus OX=4232 GN=HannXRQ_Chr13g0396291 PE=3 SV=1 - [A0A251SPZ3_HELAN]	9.64	0.0684	9	2	2	7	307	32.4	10.11
A0A164Z7Z1	Uncharacterized protein OS=Daucus carota subsp. sativus OX=79200 GN=DCAR_018735 PE=3 SV=1 - [A0A164Z7Z1_DAUCA]	7.9	0.0817	6	1	2	4	306	32.4	9.44
A0A166C883	Uncharacterized protein OS=Daucus carota subsp. sativus OX=79200 GN=DCAR_012175 PE=3 SV=1 - [A0A166C883_DAUCA]	27.73	0.1395	9	3	3	17	301	32.4	6.16
A0A2J6KMF7	Uncharacterized protein OS=Lactuca sativa OX=4236 GN=LSAT_4X36541 PE=3 SV=1 - [A0A2J6KMF7_LACSA]	1.94	0.0337	1	1	1	2	297	32.4	5.76
A0A059PYD4	Isopentyl diphosphate isomerase 2 OS=Artemisia annua OX=35608 PE=2 SV=1 - [A0A059PYD4_ARTAN]	26.67	0.162	9	2	4	17	284	32.5	5.31
A0A118K7B6	Heme peroxidase OS=Cynara cardunculus var. scolymus OX=59895 GN=Ccrd_009572 PE=3 SV=1 - [A0A118K7B6_CYNCS]	16.15	0.0881	2	0	2	30	295	32.5	6.62
A0A2J6K264	Uncharacterized protein OS=Lactuca sativa OX=4236 GN=LSAT_3X122040 PE=3 SV=1 - [A0A2J6K264_LACSA]	6.38	0.0348	3	1	1	5	287	32.6	5.49
A0A251U0Q4	V-type proton ATPase subunit C OS=Helianthus annuus OX=4232 GN=HannXRQ_Chr09g0273581 PE=3 SV=1 - [A0A251U0Q4_HELAN]	9.25	0.0563	8	2	2	5	284	32.6	8.27
A0A161YH53	Uncharacterized protein OS=Daucus carota subsp. sativus OX=79200 GN=DCAR_020206 PE=4 SV=1 - [A0A161YH53_DAUCA]	6.38	0.1065	2	3	3	7	291	32.6	5.34
A0A165WBT3	Uncharacterized protein OS=Daucus carota subsp. sativus OX=79200 GN=DCAR_015283 PE=4 SV=1 - [A0A165WBT3_DAUCA]	3.64	0.0667	4	2	2	5	300	32.6	6.16
A0A166F496	Lactoylglutathione lyase OS=Daucus carota subsp. sativus OX=79200 GN=DCAR_008161 PE=3 SV=1 - [A0A166F496_DAUCA]	7.81	0.1271	2	2	3	8	291	32.6	5.49
A0A2J6LWZ8	Uncharacterized protein OS=Lactuca sativa OX=4236 GN=LSAT_8X128461 PE=4 SV=1 - [A0A2J6LWZ8_LACSA]	12.23	0.0796	5	2	2	7	289	32.6	8.85
A0A251TJW3	Putative alpha-soluble NSF attachment protein OS=Helianthus annuus OX=4232 GN=SNAA PE=4 SV=1 - [A0A251TJW3_HELAN]	24.44	0.1142	17	3	3	13	289	32.7	5.1
A0A103XYW0	Eukaryotic translation initiation factor 3 subunit I OS=Cynara cardunculus var. scolymus OX=59895 GN=Ccrd_022322 PE=3 SV=1 - [A0A103XYW0_CYNCS]	10.11	0.1141	5	3	3	5	298	32.7	6.86
A0A175YKX6	Uncharacterized protein OS=Daucus carota subsp. sativus OX=79200 GN=DCAR_028678 PE=4 SV=1 - [A0A175YKX6_DAUCA]	2.38	0.0377	8	1	1	1	292	32.7	5.21
A0A118JU32	Uncharacterized protein OS=Cynara cardunculus var. scolymus OX=59895 GN=Ccrd_007097 PE=4 SV=1 - [A0A118JU32_CYNCS]	10.58	0.0631	1	1	1	3	301	32.7	5.39
A0A2J6JVQ0	Lactoylglutathione lyase OS=Lactuca sativa OX=4236 GN=LSAT_7X16221 PE=3 SV=1 - [A0A2J6JVQ0_LACSA]	61.84	0.1781	3	4	5	28	292	32.7	5.81
A0A2J6KZ50	Uncharacterized protein OS=Lactuca sativa OX=4236 GN=LSAT_7X91540 PE=4 SV=1 - [A0A2J6KZ50_LACSA]	9.84	0.0724	1	1	1	4	290	32.8	8
A0A118K1T8	Aldolase-type TIM barrel OS=Cynara cardunculus var. scolymus OX=59895 GN=Ccrd_018419 PE=3 SV=1 - [A0A118K1T8_CYNCS]	6.36	0.0974	7	2	2	3	308	32.8	6.43
A0A166J374	Uncharacterized protein OS=Daucus carota subsp. sativus OX=79200 GN=DCAR_004401 PE=4 SV=1 - [A0A166J374_DAUCA]	166.15	0.2615	2	2	7	70	283	32.8	7.58
A0A251SG78	Putative hydroxyproline-rich glycoprotein family protein OS=Helianthus annuus OX=4232 GN=HannXRQ_Chr14g0437961 PE=4 SV=1 - [A0A251SG78_HELAN]	12.09	0.0561	3	2	2	16	285	32.9	8.56
A0A251SP12	Putative triosephosphate isomerase, Aldolase-type TIM barrel OS=Helianthus annuus OX=4232 GN=HannXRQ_Chr13g0389071 PE=3 SV=1 - [A0A251SP12_HELAN]	48.97	0.0935	4	1	3	20	310	32.9	6.92
A0A2J6JXM8	Xyloglucan endotransglucosylase/hydrolase OS=Lactuca sativa OX=4236 GN=LSAT_3X43161 PE=3 SV=1 - [A0A2J6JXM8_LACSA]	12.11	0.0411	2	1	1	6	292	32.9	5.95
A0A097PLA3	Nitrilase/cyanide hydratase and apolipoprotein N-acyltransferase family protein (Fragment) OS=Lactuca sativa OX=4236 PE=2 SV=1 - [A0A097PLA3_LACSA]	21.86	0.1887	5	4	5	10	302	33	5.85
A0A2J6JYR0	Uncharacterized protein OS=Lactuca sativa OX=4236 GN=LSAT_5X160840 PE=4 SV=1 - [A0A2J6JYR0_LACSA]	2.61	0.0391	4	1	1	2	307	33	7.02
A0A165WDC8	Uncharacterized protein OS=Daucus carota subsp. sativus OX=79200 GN=DCAR_015260 PE=4 SV=1 - [A0A165WDC8_DAUCA]	2.02	0.0465	1	1	1	2	301	33	6.64
A0A118IXB9	Malate dehydrogenase OS=Cynara cardunculus var. scolymus OX=59895 GN=Ccrd_025788 PE=3 SV=1 - [A0A118IXB9_CYNCS]	304.29	0.2211	5	3	8	148	303	33	6.54
A0A2J6L4E8	40S ribosomal protein SA OS=Lactuca sativa OX=4236 GN=LSAT_1X12380 PE=3 SV=1 - [A0A2J6L4E8_LACSA]	96.27	0.264	6	2	7	33	303	33.1	5.19
A0A166DWL3	Uncharacterized protein OS=Daucus carota subsp. sativus OX=79200 GN=DCAR_006615 PE=4 SV=1 - [A0A166DWL3_DAUCA]	16.43	0.0262	1	1	1	6	305	33.1	5.33
A0A175YPX3	Uncharacterized protein OS=Daucus carota subsp. sativus OX=79200 GN=DCAR_027410 PE=4 SV=1 - [A0A175YPX3_DAUCA]	0	0.0426	1	1	1	2	305	33.2	7.42
A0A2J6JKV6	Uncharacterized protein OS=Lactuca sativa OX=4236 GN=LSAT_7X87581 PE=3 SV=1 - [A0A2J6JKV6_LACSA]	26.13	0.1735	28	1	5	12	294	33.2	4.91
A0A251VQY7	Putative nitrilase-like protein 1 OS=Helianthus annuus OX=4232 GN=NLP1 PE=4 SV=1 - [A0A251VQY7_HELAN]	0	0.037	4	1	1	1	297	33.3	6.01
A0A161XGR6	Uncharacterized protein OS=Daucus carota subsp. sativus OX=79200 GN=DCAR_007016 PE=4 SV=1 - [A0A161XGR6_DAUCA]	1.83	0.0248	2	1	1	1	322	33.4	9.03
A0A118K3I1	Aminotransferase, class I/classII (Fragment) OS=Cynara cardunculus var. scolymus OX=59895 GN=Ccrd_015660 PE=4 SV=1 - [A0A118K3I1_CYNCS]	8.93	0.1049	4	1	2	6	305	33.4	5.76
Q7DME6	1-aminocyclopropane-1-carboxylic acid oxidase (Fragment) OS=Helianthus annuus OX=4232 PE=3 SV=1 - [Q7DME6_HELAN]	34.33	0.1085	31	3	3	12	295	33.6	5.59
A0A166GY69	Uncharacterized protein OS=Daucus carota subsp. sativus OX=79200 GN=DCAR_002146 PE=3 SV=1 - [A0A166GY69_DAUCA]	1.78	0.0392	7	1	1	2	306	33.6	8.48
A0A164WC17	Uncharacterized protein OS=Daucus carota subsp. sativus OX=79200 GN=DCAR_021060 PE=3 SV=1 - [A0A164WC17_DAUCA]	11.93	0.1323	16	4	4	7	310	33.6	9.41
A0A166FT81	Uncharacterized protein OS=Daucus carota subsp. sativus OX=79200 GN=DCAR_000814 PE=4 SV=1 - [A0A166FT81_DAUCA]	20.93	0.0717	1	1	2	9	307	33.7	6.04
A0A175YAJ3	60S acidic ribosomal protein P0 OS=Daucus carota subsp. sativus OX=79200 GN=DCAR_032141 PE=3 SV=1 - [A0A175YAJ3_DAUCA]	86.32	0.1125	14	4	4	47	320	33.9	5.24
A0A165ZU28	Uncharacterized protein OS=Daucus carota subsp. sativus OX=79200 GN=DCAR_009180 PE=4 SV=1 - [A0A165ZU28_DAUCA]	1.86	0.0757	3	2	2	2	304	33.9	6.44
A0A175YRS7	Proteasome subunit beta type OS=Daucus carota subsp. sativus OX=79200 GN=DCAR_026471 PE=3 SV=1 - [A0A175YRS7_DAUCA]	26.49	0.1974	8	1	4	15	309	33.9	8.19
A0A2J6JM64	Uncharacterized protein OS=Lactuca sativa OX=4236 GN=LSAT_5X57021 PE=3 SV=1 - [A0A2J6JM64_LACSA]	0	0.0695	1	1	1	1	302	34	7.43
A0A175YNA3	Uncharacterized protein OS=Daucus carota subsp. sativus OX=79200 GN=DCAR_027858 PE=4 SV=1 - [A0A175YNA3_DAUCA]	3.02	0.0635	2	2	2	3	315	34	5.58
A0A103Y753	Eukaryotic porin/Tom40 OS=Cynara cardunculus var. scolymus OX=59895 GN=Ccrd_017934 PE=4 SV=1 - [A0A103Y753_CYNCS]	6.94	0.0812	7	2	2	4	308	34	6.95
A0A251TIT5	Cysteine synthase OS=Helianthus annuus OX=4232 GN=CYSK1 PE=3 SV=1 - [A0A251TIT5_HELAN]	52.86	0.0923	3	1	2	18	325	34.1	5.6
A0A251UNU5	Putative FMN-linked oxidoreductases superfamily protein OS=Helianthus annuus OX=4232 GN=HannXRQ_Chr05g0140551 PE=4 SV=1 - [A0A251UNU5_HELAN]	10.03	0.1086	11	0	3	4	304	34.1	8.66
A0A251SQY1	Putative transcription initiation factor IIB OS=Helianthus annuus OX=4232 GN=TF2B PE=4 SV=1 - [A0A251SQY1_HELAN]	0	0.045	3	1	1	1	311	34.2	6.01
A0A251V6V8	Putative NAD(P)-binding domain-containing protein OS=Helianthus annuus OX=4232 GN=HannXRQ_Chr03g0074611 PE=4 SV=1 - [A0A251V6V8_HELAN]	38.09	0.1065	11	2	2	15	310	34.2	6.05
A0A103Y696	Peroxidase OS=Cynara cardunculus var. scolymus OX=59895 GN=Ccrd_018407 PE=3 SV=1 - [A0A103Y696_CYNCS]	6.64	0.0692	1	1	1	2	318	34.2	7.83
A0A166F1J2	Uncharacterized protein OS=Daucus carota subsp. sativus OX=79200 GN=DCAR_008065 PE=4 SV=1 - [A0A166F1J2_DAUCA]	9.65	0.1138	1	2	3	4	325	34.2	6.9
A0A175YHN0	Cysteine synthase OS=Daucus carota subsp. sativus OX=79200 GN=DCAR_030638 PE=3 SV=1 - [A0A175YHN0_DAUCA]	84.89	0.1877	8	4	5	34	325	34.2	5.99
A0A2J6K266	Peroxidase OS=Lactuca sativa OX=4236 GN=LSAT_5X150501 PE=3 SV=1 - [A0A2J6K266_LACSA]	16.49	0.0282	5	1	1	11	319	34.2	5.01
A0A103XC31	Glucose/ribitol dehydrogenase OS=Cynara cardunculus var. scolymus OX=59895 GN=Ccrd_024708 PE=3 SV=1 - [A0A103XC31_CYNCS]	3.42	0.0293	1	1	1	6	307	34.3	6.8
A0A161Y5Y0	Peroxidase OS=Daucus carota subsp. sativus OX=79200 GN=DCAR_024790 PE=3 SV=1 - [A0A161Y5Y0_DAUCA]	1.79	0.0466	2	1	1	1	322	34.3	6.21
A0A118K3D6	Uncharacterized protein OS=Cynara cardunculus var. scolymus OX=59895 GN=Ccrd_015939 PE=3 SV=1 - [A0A118K3D6_CYNCS]	943.31	0.3917	61	0	11	468	314	34.3	6.18
A0A251VJZ0	Putative porin domain, Eukaryotic porin/Tom40 OS=Helianthus annuus OX=4232 GN=HannXRQ_Chr02g0056441 PE=4 SV=1 - [A0A251VJZ0_HELAN]	0	0.0379	1	1	1	1	317	34.4	7.81
A0A251T1S7	Putative leucine-rich repeat domain, L domain-like protein OS=Helianthus annuus OX=4232 GN=HannXRQ_Chr12g0355651 PE=4 SV=1 - [A0A251T1S7_HELAN]	52.88	0.1	11	2	3	26	310	34.4	5.39
A0A164W810	Uncharacterized protein OS=Daucus carota subsp. sativus OX=79200 GN=DCAR_021227 PE=3 SV=1 - [A0A164W810_DAUCA]	7.47	0.023	1	1	1	7	304	34.4	6.46
A0A251RRG5	Putative oxidoreductase, zinc-binding dehydrogenase family protein OS=Helianthus annuus OX=4232 GN=HannXRQ_Chr17g0555731 PE=4 SV=1 - [A0A251RRG5_HELAN]	4.8	0.0862	1	1	2	2	325	34.5	7.75
A0A166BN59	Serine/threonine-protein phosphatase OS=Daucus carota subsp. sativus OX=79200 GN=DCAR_011404 PE=3 SV=1 - [A0A166BN59_DAUCA]	8.89	0.1258	7	3	3	5	302	34.5	5.12
A0A162B4K1	Succinate--CoA ligase [ADP-forming] subunit alpha, mitochondrial OS=Daucus carota subsp. sativus OX=79200 GN=DCAR_002589 PE=3 SV=1 - [A0A162B4K1_DAUCA]	66.42	0.2515	7	2	6	28	330	34.5	8.65
A0A251VMW3	Putative ribosomal protein L18/L5, Ribosomal protein L5 eukaryotic/L18 archaeal OS=Helianthus annuus OX=4232 GN=HannXRQ_Chr01g0010541 PE=3 SV=1 - [A0A251VMW3_HELAN]	23.29	0.0792	11	3	3	17	303	34.6	9.23
A0A251SUZ8	Putative 26S proteasome non-ATPase regulatory subunit 7 OS=Helianthus annuus OX=4232 GN=PSMD7 PE=4 SV=1 - [A0A251SUZ8_HELAN]	34.17	0.2313	5	2	5	17	307	34.6	6.4
A0A2J6LXK0	Uncharacterized protein OS=Lactuca sativa OX=4236 GN=LSAT_5X177860 PE=4 SV=1 - [A0A2J6LXK0_LACSA]	5.34	0.0366	2	1	1	2	328	34.6	8.53
A0A251U1U7	Putative nucleophile aminohydrolase (Ntn hydrolases) superfamily protein OS=Helianthus annuus OX=4232 GN=HannXRQ_Chr08g0207581 PE=4 SV=1 - [A0A251U1U7_HELAN]	15.23	0.1615	7	1	4	11	322	34.7	7.52
A0A161ZYY6	Uncharacterized protein OS=Daucus carota subsp. sativus OX=79200 GN=DCAR_016837 PE=4 SV=1 - [A0A161ZYY6_DAUCA]	2.18	0.0289	1	1	1	1	311	34.8	6.11
A0A2J6LX44	Uncharacterized protein OS=Lactuca sativa OX=4236 GN=LSAT_8X127040 PE=4 SV=1 - [A0A2J6LX44_LACSA]	1.62	0.0259	1	1	1	1	309	34.8	6.62
A0A2J6KDI6	Uncharacterized protein OS=Lactuca sativa OX=4236 GN=LSAT_9X56360 PE=4 SV=1 - [A0A2J6KDI6_LACSA]	5.07	0.0392	1	1	1	2	306	34.8	5.6
A0A251S8X1	Putative myosin heavy chain-related protein OS=Helianthus annuus OX=4232 GN=HannXRQ_Chr15g0481561 PE=4 SV=1 - [A0A251S8X1_HELAN]	0	0.0493	1	1	1	1	304	34.9	7.55
A0A118K215	FAD-dependent pyridine nucleotide-disulfide oxidoreductase OS=Cynara cardunculus var. scolymus OX=59895 GN=Ccrd_018026 PE=4 SV=1 - [A0A118K215_CYNCS]	4.52	0.0379	4	1	1	2	317	34.9	8.66
A0A164WUX9	Uncharacterized protein OS=Daucus carota subsp. sativus OX=79200 GN=DCAR_020349 PE=4 SV=1 - [A0A164WUX9_DAUCA]	2.45	0.0465	6	1	1	1	301	34.9	7.91
A0A2J6KP05	Peroxidase OS=Lactuca sativa OX=4236 GN=LSAT_0X20741 PE=3 SV=1 - [A0A2J6KP05_LACSA]	0	0.0429	1	1	1	1	326	35	5.15
A0A251UDE9	Serine/threonine-protein phosphatase OS=Helianthus annuus OX=4232 GN=PP2A PE=3 SV=1 - [A0A251UDE9_HELAN]	22.63	0.1961	17	1	4	15	306	35	5.01
A0A162A633	Uncharacterized protein OS=Daucus carota subsp. sativus OX=79200 GN=DCAR_015936 PE=4 SV=1 - [A0A162A633_DAUCA]	16.57	0.0431	1	1	1	8	325	35	7.65
A0A175YJ52	Uncharacterized protein OS=Daucus carota subsp. sativus OX=79200 GN=DCAR_028822 PE=4 SV=1 - [A0A175YJ52_DAUCA]	47.78	0.2019	1	2	5	21	312	35	6.4
A0A103XSJ2	Serine/threonine-protein phosphatase OS=Cynara cardunculus var. scolymus OX=59895 GN=Ccrd_001829 PE=3 SV=1 - [A0A103XSJ2_CYNCS]	22.63	0.1961	17	1	4	15	306	35	5.01
A0A251RYK5	Putative NAD(P)-binding Rossmann-fold superfamily protein OS=Helianthus annuus OX=4232 GN=HannXRQ_Chr16g0511831 PE=4 SV=1 - [A0A251RYK5_HELAN]	1.83	0.0521	4	2	2	2	326	35.1	9.44
A0A2J6KC04	Malate dehydrogenase OS=Lactuca sativa OX=4236 GN=LSAT_3X120581 PE=3 SV=1 - [A0A2J6KC04_LACSA]	320.39	0.2896	10	1	9	151	328	35.1	6.54
A0A251VRZ2	Putative fructokinase-2 OS=Helianthus annuus OX=4232 GN=SCRK2 PE=3 SV=1 - [A0A251VRZ2_HELAN]	163.69	0.1915	4	1	5	62	329	35.2	5.19
A0A2J6LXZ9	Uncharacterized protein OS=Lactuca sativa OX=4236 GN=LSAT_8X4640 PE=4 SV=1 - [A0A2J6LXZ9_LACSA]	19.47	0.0708	3	2	2	10	325	35.2	8.24
A0A164ZSR6	Malate dehydrogenase OS=Daucus carota subsp. sativus OX=79200 GN=DCAR_019590 PE=3 SV=1 - [A0A164ZSR6_DAUCA]	119.51	0.2929	5	2	6	53	338	35.2	8.66
A0A161Y3D0	Uncharacterized protein OS=Daucus carota subsp. sativus OX=79200 GN=DCAR_023793 PE=4 SV=1 - [A0A161Y3D0_DAUCA]	3.13	0.0347	1	1	1	1	317	35.2	5.14
A0A118K126	Uncharacterized protein OS=Cynara cardunculus var. scolymus OX=59895 GN=Ccrd_019544 PE=4 SV=1 - [A0A118K126_CYNCS]	4.66	0.0316	8	1	1	2	316	35.3	7.14
A0A124SEL6	Carbohydrate kinase PfkB OS=Cynara cardunculus var. scolymus OX=59895 GN=Ccrd_021287 PE=3 SV=1 - [A0A124SEL6_CYNCS]	216.46	0.2356	6	2	6	90	331	35.3	5.19
A0A251RNZ1	Succinate--CoA ligase [ADP-forming] subunit alpha, mitochondrial OS=Helianthus annuus OX=4232 GN=HannXRQ_Chr17g0540971 PE=3 SV=1 - [A0A251RNZ1_HELAN]	52.99	0.2088	8	1	5	26	340	35.4	8.72
A0A2J6LZC0	Peroxidase OS=Lactuca sativa OX=4236 GN=LSAT_2X83840 PE=3 SV=1 - [A0A2J6LZC0_LACSA]	23.91	0.1585	4	1	5	12	328	35.4	9.01
A0A251SSL2	Putative NAD(P)-linked oxidoreductase superfamily protein OS=Helianthus annuus OX=4232 GN=HannXRQ_Chr13g0406501 PE=4 SV=1 - [A0A251SSL2_HELAN]	34.5	0.1962	6	1	7	16	316	35.4	7.21
Q84UA9	Peroxidase OS=Artemisia annua OX=35608 GN=POD1 PE=2 SV=1 - [Q84UA9_ARTAN]	24.4	0.1829	5	1	5	16	328	35.4	8.63
A0A103XR60	Mitochondrial carrier domain-containing protein OS=Cynara cardunculus var. scolymus OX=59895 GN=Ccrd_002584 PE=3 SV=1 - [A0A103XR60_CYNCS]	2.27	0.0394	6	1	1	2	330	35.4	9.32
A0A2J6JYC1	Uncharacterized protein OS=Lactuca sativa OX=4236 GN=LSAT_9X103620 PE=4 SV=1 - [A0A2J6JYC1_LACSA]	17.68	0.0334	1	1	1	9	329	35.4	5.2
A0A251UAT4	Peroxidase OS=Helianthus annuus OX=4232 GN=HannXRQ_Chr07g0190001 PE=3 SV=1 - [A0A251UAT4_HELAN]	25.35	0.0973	3	1	2	14	329	35.5	8.44
A0A251RNC3	Peroxidase OS=Helianthus annuus OX=4232 GN=HannXRQ_Chr17g0543601 PE=3 SV=1 - [A0A251RNC3_HELAN]	15.35	0.0957	17	2	2	5	324	35.5	6.4
A0A164W094	Uncharacterized protein OS=Daucus carota subsp. sativus OX=79200 GN=DCAR_021534 PE=3 SV=1 - [A0A164W094_DAUCA]	22.38	0.1003	11	1	3	8	319	35.5	5.36
A0A165WNI8	Peroxidase OS=Daucus carota subsp. sativus OX=79200 GN=DCAR_015100 PE=3 SV=1 - [A0A165WNI8_DAUCA]	22.45	0.0805	13	1	2	14	323	35.5	7.8
A0A124SHY4	Ankyrin repeat-containing protein OS=Cynara cardunculus var. scolymus OX=59895 GN=Ccrd_010596 PE=4 SV=1 - [A0A124SHY4_CYNCS]	11.79	0.0612	11	1	2	7	327	35.5	4.79
A0A2J6JWD4	Uncharacterized protein OS=Lactuca sativa OX=4236 GN=LSAT_5X154661 PE=4 SV=1 - [A0A2J6JWD4_LACSA]	27.39	0.2215	7	1	7	13	316	35.5	7.25
A0A251RTS1	Putative ribose-phosphate diphosphokinase OS=Helianthus annuus OX=4232 GN=HannXRQ_Chr17g0565361 PE=3 SV=1 - [A0A251RTS1_HELAN]	3.28	0.0535	5	1	1	1	318	35.6	6.86
A0A165XID1	Uncharacterized protein OS=Daucus carota subsp. sativus OX=79200 GN=DCAR_014440 PE=3 SV=1 - [A0A165XID1_DAUCA]	0	0.0575	2	1	1	1	313	35.6	5.39
A0A161X4L9	Uncharacterized protein OS=Daucus carota subsp. sativus OX=79200 GN=DCAR_024517 PE=4 SV=1 - [A0A161X4L9_DAUCA]	4.09	0.0619	3	2	2	4	323	35.6	5.81
A0A103YL88	Pectin acetylesterase OS=Cynara cardunculus var. scolymus OX=59895 GN=Ccrd_010434 PE=3 SV=1 - [A0A103YL88_CYNCS]	1.81	0.0368	6	1	1	1	326	35.6	6.51
A0A2J6KIU5	Uncharacterized protein OS=Lactuca sativa OX=4236 GN=LSAT_1X90381 PE=4 SV=1 - [A0A2J6KIU5_LACSA]	8.53	0.0334	2	1	1	7	329	35.6	7.64
A0A251STW2	Putative PPM-type phosphatase domain, Protein phosphatase 2C family OS=Helianthus annuus OX=4232 GN=HannXRQ_Chr13g0411021 PE=3 SV=1 - [A0A251STW2_HELAN]	9.95	0.028	4	1	1	4	322	35.7	5.72
A0A103XHL5	Annexin OS=Cynara cardunculus var. scolymus OX=59895 GN=Ccrd_007108 PE=3 SV=1 - [A0A103XHL5_CYNCS]	1.68	0.0285	8	1	1	1	316	35.7	8.32
A0A166CAS4	Uncharacterized protein OS=Daucus carota subsp. sativus OX=79200 GN=DCAR_012280 PE=4 SV=1 - [A0A166CAS4_DAUCA]	4.38	0.0217	1	1	1	2	323	35.7	6.19
A0A2J6LWK4	Uncharacterized protein OS=Lactuca sativa OX=4236 GN=LSAT_7X19101 PE=4 SV=1 - [A0A2J6LWK4_LACSA]	2.22	0.0417	2	1	1	4	312	35.8	5.12
A0A2J6K1X2	Uncharacterized protein OS=Lactuca sativa OX=4236 GN=LSAT_5X145040 PE=4 SV=1 - [A0A2J6K1X2_LACSA]	2.92	0.0592	1	1	1	1	338	35.8	8.63
A0A118K0R7	Alpha/beta hydrolase fold-1 OS=Cynara cardunculus var. scolymus OX=59895 GN=Ccrd_020704 PE=4 SV=1 - [A0A118K0R7_CYNCS]	1.63	0.0252	2	1	1	1	317	35.8	5.66
A0A251UHN1	Putative NAD(P)-linked oxidoreductase superfamily protein OS=Helianthus annuus OX=4232 GN=HannXRQ_Chr06g0175831 PE=4 SV=1 - [A0A251UHN1_HELAN]	42.74	0.0826	14	1	2	23	327	35.8	6.37
A0A161X442	Serine/threonine-protein phosphatase OS=Daucus carota subsp. sativus OX=79200 GN=DCAR_024337 PE=3 SV=1 - [A0A161X442_DAUCA]	22.55	0.2939	30	4	6	13	313	35.8	5.24
A0A165ZFI0	Annexin OS=Daucus carota subsp. sativus OX=79200 GN=DCAR_008728 PE=3 SV=1 - [A0A165ZFI0_DAUCA]	34.49	0.0791	1	3	3	42	316	35.8	7.5
A0A164SP55	Annexin OS=Daucus carota subsp. sativus OX=79200 GN=DCAR_023542 PE=3 SV=1 - [A0A164SP55_DAUCA]	1.98	0.0251	1	1	1	1	319	35.8	9.01
A0A2J6LKI0	Uncharacterized protein OS=Lactuca sativa OX=4236 GN=LSAT_2X29960 PE=4 SV=1 - [A0A2J6LKI0_LACSA]	16.01	0.107	3	1	2	6	327	35.8	7.74
C9DZN3	Isopentenyl diphosphate isomerase OS=Bupleurum chinense OX=52451 GN=IPPI PE=2 SV=1 - [C9DZN3_BUPCH]	14.89	0.1442	7	1	4	10	319	35.8	6.19
A0A251V2M0	Putative oxoglutarate/iron-dependent dioxygenase OS=Helianthus annuus OX=4232 GN=HannXRQ_Chr04g0123491 PE=3 SV=1 - [A0A251V2M0_HELAN]	0	0.0322	1	1	1	1	311	35.9	6.28
A0A251UDV0	Putative nucleotide-diphospho-sugar transferase OS=Helianthus annuus OX=4232 GN=HannXRQ_Chr07g0201721 PE=4 SV=1 - [A0A251UDV0_HELAN]	2.72	0.1064	2	1	2	2	329	36	6.46
A0A251SEL4	Putative NAD(P)-binding Rossmann-fold superfamily protein OS=Helianthus annuus OX=4232 GN=HannXRQ_Chr14g0433051 PE=4 SV=1 - [A0A251SEL4_HELAN]	58.19	0.1061	3	1	2	17	330	36	7.46
A0A164U1E3	Uncharacterized protein OS=Daucus carota subsp. sativus OX=79200 GN=DCAR_025380 PE=4 SV=1 - [A0A164U1E3_DAUCA]	147.75	0.2553	5	3	7	61	329	36	7.42
A0A162A2B1	Uncharacterized protein OS=Daucus carota subsp. sativus OX=79200 GN=DCAR_018324 PE=4 SV=1 - [A0A162A2B1_DAUCA]	2.27	0.0508	3	1	1	1	315	36	6.96
A0A118K4T3	Fructose-bisphosphate aldolase OS=Cynara cardunculus var. scolymus OX=59895 GN=Ccrd_013636 PE=3 SV=1 - [A0A118K4T3_CYNCS]	184.51	0.3452	2	2	12	93	336	36.1	8.12
A0A162B7P6	Uncharacterized protein OS=Daucus carota subsp. sativus OX=79200 GN=DCAR_003699 PE=3 SV=1 - [A0A162B7P6_DAUCA]	54.05	0.1121	1	2	3	22	339	36.1	6.89
A0A103XDH2	Armadillo-like helical OS=Cynara cardunculus var. scolymus OX=59895 GN=Ccrd_026153 PE=4 SV=1 - [A0A103XDH2_CYNCS]	11.71	0.121	5	1	4	5	314	36.1	8.19
A0A2J6KX72	Malate dehydrogenase OS=Lactuca sativa OX=4236 GN=LSAT_5X127301 PE=3 SV=1 - [A0A2J6KX72_LACSA]	151.43	0.1614	6	2	6	55	347	36.1	8.57
A0A251SYF1	NADH-cytochrome b5 reductase OS=Helianthus annuus OX=4232 GN=HannXRQ_Chr12g0356351 PE=3 SV=1 - [A0A251SYF1_HELAN]	14.15	0.0856	2	1	2	5	327	36.2	8.66
A0A251TJH9	Putative guanine nucleotide-binding protein subunit beta-like protein OS=Helianthus annuus OX=4232 GN=GBLP PE=4 SV=1 - [A0A251TJH9_HELAN]	112.16	0.2249	5	2	5	56	329	36.2	7.42
A0A2J6K7B1	Uncharacterized protein OS=Lactuca sativa OX=4236 GN=LSAT_2X19401 PE=4 SV=1 - [A0A2J6K7B1_LACSA]	128.49	0.2432	5	1	5	55	329	36.2	7.42
A0A251TY65	Peroxidase OS=Helianthus annuus OX=4232 GN=HannXRQ_Chr09g0261221 PE=3 SV=1 - [A0A251TY65_HELAN]	7.77	0.0697	11	1	2	4	330	36.2	8.06
A0A175YFY4	Uncharacterized protein OS=Daucus carota subsp. sativus OX=79200 GN=DCAR_030004 PE=4 SV=1 - [A0A175YFY4_DAUCA]	0	0.0245	1	1	1	1	326	36.2	6.7
A0A2J6MDX1	Glyceraldehyde-3-phosphate dehydrogenase OS=Lactuca sativa OX=4236 GN=LSAT_4X185661 PE=3 SV=1 - [A0A2J6MDX1_LACSA]	764.12	0.2896	35	0	8	410	335	36.2	8.27
A0A124SH55	Eukaryotic translation initiation factor 3 subunit H OS=Cynara cardunculus var. scolymus OX=59895 GN=Ccrd_013139 PE=3 SV=1 - [A0A124SH55_CYNCS]	3.15	0.0633	2	1	2	2	316	36.3	4.79
A0A251S8W7	Glyceraldehyde-3-phosphate dehydrogenase OS=Helianthus annuus OX=4232 GN=HannXRQ_Chr15g0475141 PE=3 SV=1 - [A0A251S8W7_HELAN]	405.87	0.2619	13	0	7	266	336	36.3	8.25
A0A103YF05	G-protein beta WD-40 repeat-containing protein OS=Cynara cardunculus var. scolymus OX=59895 GN=Ccrd_013754 PE=4 SV=1 - [A0A103YF05_CYNCS]	89.65	0.1884	4	1	4	44	329	36.3	7.42
A0A2J6JWH4	Uncharacterized protein OS=Lactuca sativa OX=4236 GN=LSAT_6X99560 PE=4 SV=1 - [A0A2J6JWH4_LACSA]	35.53	0.0841	35	3	3	15	321	36.4	9.28
C7DZJ5	Spermidine synthase OS=Panax ginseng OX=4054 PE=2 SV=1 - [C7DZJ5_PANGI]	38.84	0.1141	8	1	4	18	333	36.4	5.17
A0A251SQU3	Peroxidase OS=Helianthus annuus OX=4232 GN=HannXRQ_Chr13g0399671 PE=3 SV=1 - [A0A251SQU3_HELAN]	5.89	0.0588	1	2	2	2	323	36.4	6.34
A0A251T9J9	Annexin OS=Helianthus annuus OX=4232 GN=HannXRQ_Chr11g0327761 PE=3 SV=1 - [A0A251T9J9_HELAN]	0	0.0475	1	1	1	3	316	36.4	5.31
A0A166H0T5	Uncharacterized protein OS=Daucus carota subsp. sativus OX=79200 GN=DCAR_002240 PE=4 SV=1 - [A0A166H0T5_DAUCA]	26	0.0973	37	3	4	23	329	36.4	5.67
A0A164T3J5	Uncharacterized protein OS=Daucus carota subsp. sativus OX=79200 GN=DCAR_024141 PE=3 SV=1 - [A0A164T3J5_DAUCA]	42.76	0.1081	8	1	4	23	333	36.4	5.2
A0A175YGW3	Uncharacterized protein OS=Daucus carota subsp. sativus OX=79200 GN=DCAR_030312 PE=4 SV=1 - [A0A175YGW3_DAUCA]	26.73	0.031	1	1	1	17	323	36.4	6.25
A0A103YAQ3	Spermidine/spermine synthase family OS=Cynara cardunculus var. scolymus OX=59895 GN=Ccrd_016037 PE=3 SV=1 - [A0A103YAQ3_CYNCS]	20.79	0.0783	4	1	2	8	332	36.4	5.06
A0A103YDA4	Bacterial transferase hexapeptide repeat-containing protein OS=Cynara cardunculus var. scolymus OX=59895 GN=Ccrd_014663 PE=4 SV=1 - [A0A103YDA4_CYNCS]	19.52	0.0928	10	1	2	9	334	36.4	8
I0E1Y4	Spermidine synthase OS=Eleutherococcus senticosus OX=82096 PE=2 SV=1 - [I0E1Y4_9APIA]	36.31	0.1231	8	1	4	18	333	36.4	5.05
A0A164T861	Uncharacterized protein OS=Daucus carota subsp. sativus OX=79200 GN=DCAR_024319 PE=4 SV=1 - [A0A164T861_DAUCA]	13.8	0.0823	1	1	2	4	328	36.5	7.37
A0A2J6K1X7	Uncharacterized protein OS=Lactuca sativa OX=4236 GN=LSAT_5X143861 PE=4 SV=1 - [A0A2J6K1X7_LACSA]	0	0.0247	1	1	1	1	324	36.6	4.93
A0A0A0YQF5	Glyceraldehyde-3-phosphate dehydrogenase OS=Panax notoginseng OX=44586 GN=GAPDH PE=2 SV=1 - [A0A0A0YQF5_9APIA]	1039.86	0.4926	59	2	11	455	337	36.6	6.89
A0A142NIP8	Glyceraldehyde-3-phosphate dehydrogenase OS=Apium graveolens OX=4045 PE=2 SV=1 - [A0A142NIP8_APIGR]	1161.25	0.4303	67	0	11	543	337	36.6	7.52
A0A103XYG1	Heat shock protein Hsp90 OS=Cynara cardunculus var. scolymus OX=59895 GN=Ccrd_022520 PE=4 SV=1 - [A0A103XYG1_CYNCS]	119.06	0.1368	3	0	4	58	329	36.6	4.73
A0A166IVP0	Thiamine thiazole synthase, chloroplastic OS=Daucus carota subsp. sativus OX=79200 GN=THI1 PE=3 SV=1 - [A0A166IVP0_DAUCA]	2.29	0.0379	1	1	1	1	343	36.7	5.22
A0A166G8Q5	Uncharacterized protein OS=Daucus carota subsp. sativus OX=79200 GN=DCAR_001208 PE=4 SV=1 - [A0A166G8Q5_DAUCA]	12.02	0.1156	4	3	3	5	346	36.7	5.47
A0A2J6K7E8	Alpha-galactosidase OS=Lactuca sativa OX=4236 GN=LSAT_9X59740 PE=3 SV=1 - [A0A2J6K7E8_LACSA]	2.14	0.0273	3	1	1	1	330	36.7	4.73
A0A2J6K6V3	Uncharacterized protein OS=Lactuca sativa OX=4236 GN=LSAT_8X110401 PE=4 SV=1 - [A0A2J6K6V3_LACSA]	4.92	0.0291	7	1	1	2	344	36.7	8.85
A0A2J6KLM2	Glyceraldehyde-3-phosphate dehydrogenase OS=Lactuca sativa OX=4236 GN=LSAT_4X77861 PE=3 SV=1 - [A0A2J6KLM2_LACSA]	1122.06	0.5651	79	0	14	580	338	36.7	7.18
U5NEW9	Glyceraldehyde-3-phosphate dehydrogenase OS=Eschenbachia blinii OX=1408201 PE=2 SV=1 - [U5NEW9_9ASTR]	826.6	0.2979	49	1	10	434	339	36.8	6.65
A0A166IE90	Uncharacterized protein OS=Daucus carota subsp. sativus OX=79200 GN=DCAR_003693 PE=4 SV=1 - [A0A166IE90_DAUCA]	6.56	0.0751	4	2	2	2	346	36.8	4.98
A0A103XZW8	Pectate lyase OS=Cynara cardunculus var. scolymus OX=59895 GN=Ccrd_021755 PE=3 SV=1 - [A0A103XZW8_CYNCS]	1.63	0.0337	6	1	1	1	326	36.8	8.54
A0A103XUJ2	Ureohydrolase OS=Cynara cardunculus var. scolymus OX=59895 GN=Ccrd_000790 PE=3 SV=1 - [A0A103XUJ2_CYNCS]	24.32	0.0893	4	2	2	10	336	36.8	6.11
A0A118K678	Phosphoglycerate kinase OS=Cynara cardunculus var. scolymus OX=59895 GN=Ccrd_011365 PE=3 SV=1 - [A0A118K678_CYNCS]	86.2	0.2286	1	2	6	48	350	36.8	8.53
A0A2J6L658	Uncharacterized protein OS=Lactuca sativa OX=4236 GN=LSAT_1X72461 PE=4 SV=1 - [A0A2J6L658_LACSA]	14.16	0.0856	7	1	2	6	327	36.8	7.78
A0A1B0YY67	Cinnamoyl-CoA reductase 2 OS=Daucus carota subsp. carota OX=79196 PE=2 SV=1 - [A0A1B0YY67_DAUCA]	4.27	0.0562	10	1	2	3	338	36.9	5.58
A0A251U0Y5	Glyceraldehyde-3-phosphate dehydrogenase OS=Helianthus annuus OX=4232 GN=HannXRQ_Chr08g0207371 PE=3 SV=1 - [A0A251U0Y5_HELAN]	694.85	0.3109	51	1	8	323	341	36.9	6.89
N0BKE3	Glyceraldehyde-3-phosphate dehydrogenase OS=Eleutherococcus senticosus OX=82096 PE=2 SV=1 - [N0BKE3_9APIA]	993.14	0.4294	52	1	12	504	340	37	7.94
A0A251SW76	Putative bifunctional nitrilase/nitrile hydratase NIT4 OS=Helianthus annuus OX=4232 GN=NRL4 PE=4 SV=1 - [A0A251SW76_HELAN]	6.82	0.032	2	1	1	3	344	37	5.16
A0A166IH53	Uncharacterized protein OS=Daucus carota subsp. sativus OX=79200 GN=DCAR_003781 PE=4 SV=1 - [A0A166IH53_DAUCA]	62.87	0.1262	4	4	4	31	325	37	6.62
A0A118K3K4	NAD-dependent epimerase/dehydratase OS=Cynara cardunculus var. scolymus OX=59895 GN=Ccrd_015577 PE=4 SV=1 - [A0A118K3K4_CYNCS]	13.53	0.1168	9	2	3	6	334	37	6.38
A0A2J6KFY7	Glyceraldehyde-3-phosphate dehydrogenase OS=Lactuca sativa OX=4236 GN=LSAT_3X29480 PE=3 SV=1 - [A0A2J6KFY7_LACSA]	1087.54	0.5455	73	1	15	542	341	37.1	7.47
A0A251RMC4	Glyceraldehyde-3-phosphate dehydrogenase OS=Helianthus annuus OX=4232 GN=GAPC-2 PE=3 SV=1 - [A0A251RMC4_HELAN]	1202.11	0.5543	71	2	14	600	341	37.1	7.47
A0A162A7J7	Uncharacterized protein OS=Daucus carota subsp. sativus OX=79200 GN=DCAR_015296 PE=4 SV=1 - [A0A162A7J7_DAUCA]	12.12	0.1026	1	2	2	7	341	37.1	5.72
A0A251TBW8	Putative aldo/keto reductase/potassium channel subunit beta OS=Helianthus annuus OX=4232 GN=HannXRQ_Chr11g0341411 PE=4 SV=1 - [A0A251TBW8_HELAN]	164.05	0.1947	10	1	5	74	339	37.2	6.68
A0A124SG26	Aminotransferase, class V/Cysteine desulfurase OS=Cynara cardunculus var. scolymus OX=59895 GN=Ccrd_016610 PE=3 SV=1 - [A0A124SG26_CYNCS]	7.91	0.1382	5	1	4	10	340	37.2	8.65
A0A166AHX0	Uncharacterized protein OS=Daucus carota subsp. sativus OX=79200 GN=DCAR_010030 PE=4 SV=1 - [A0A166AHX0_DAUCA]	5.82	0.043	1	1	1	2	349	37.2	7.88
A0A103YLA2	Uncharacterized protein OS=Cynara cardunculus var. scolymus OX=59895 GN=Ccrd_010361 PE=4 SV=1 - [A0A103YLA2_CYNCS]	2.91	0.0369	1	1	1	2	352	37.2	8.95
A0A103FT90	Aldo/keto reductase OS=Cynara cardunculus var. scolymus OX=59895 GN=Ccrd_023943 PE=4 SV=1 - [A0A103FT90_CYNCS]	122.93	0.1672	3	1	4	40	341	37.3	6.73
A0A166A326	Uncharacterized protein OS=Daucus carota subsp. sativus OX=79200 GN=DCAR_009439 PE=4 SV=1 - [A0A166A326_DAUCA]	1.77	0.048	5	1	1	1	333	37.3	6.21
A0A103XEW6	Neutrophil cytosol factor 2 p67phox OS=Cynara cardunculus var. scolymus OX=59895 GN=Ccrd_008587 PE=4 SV=1 - [A0A103XEW6_CYNCS]	2.65	0.0331	2	1	1	1	332	37.3	7.3
A0A118JSU7	4-hydroxy-tetrahydrodipicolinate synthase OS=Cynara cardunculus var. scolymus OX=59895 GN=Ccrd_008430 PE=3 SV=1 - [A0A118JSU7_CYNCS]	5.19	0.0297	5	1	1	3	337	37.3	7.05
A0A2J6MBD8	Uncharacterized protein OS=Lactuca sativa OX=4236 GN=LSAT_2X49561 PE=4 SV=1 - [A0A2J6MBD8_LACSA]	43.74	0.1085	10	1	3	23	341	37.3	5.9
A0A251UEK1	L-lactate dehydrogenase OS=Helianthus annuus OX=4232 GN=HannXRQ_Chr06g0164341 PE=3 SV=1 - [A0A251UEK1_HELAN]	5.21	0.08	8	1	2	2	350	37.4	6.38
A0A103YKM7	Uncharacterized protein (Fragment) OS=Cynara cardunculus var. scolymus OX=59895 GN=Ccrd_010790 PE=3 SV=1 - [A0A103YKM7_CYNCS]	0	0.0261	6	1	1	1	345	37.4	6.52
A0A2J6LWT6	Serine/threonine-protein phosphatase OS=Lactuca sativa OX=4236 GN=LSAT_0X320 PE=3 SV=1 - [A0A2J6LWT6_LACSA]	9.25	0.1208	28	3	3	5	331	37.4	7.23
A0A251T653	Uncharacterized protein OS=Helianthus annuus OX=4232 GN=HannXRQ_Chr12g0384731 PE=4 SV=1 - [A0A251T653_HELAN]	7.47	0.021	1	1	1	7	334	37.5	5
A0A251SPK4	Putative adenosine kinase 2 OS=Helianthus annuus OX=4232 GN=ADK2 PE=4 SV=1 - [A0A251SPK4_HELAN]	164.04	0.1316	3	1	3	52	342	37.5	5.25
A0A103XYM2	Aspartic peptidase OS=Cynara cardunculus var. scolymus OX=59895 GN=Ccrd_022512 PE=4 SV=1 - [A0A103XYM2_CYNCS]	22.45	0.1686	1	3	4	10	338	37.5	5.07
A0A2J6L0F1	Multifunctional fusion protein OS=Lactuca sativa OX=4236 GN=LSAT_1X59281 PE=3 SV=1 - [A0A2J6L0F1_LACSA]	5.18	0.1	14	1	3	3	340	37.5	9.29
A0A2J6KDJ3	Uncharacterized protein OS=Lactuca sativa OX=4236 GN=LSAT_2X112680 PE=4 SV=1 - [A0A2J6KDJ3_LACSA]	150.05	0.1257	3	1	3	44	342	37.5	5.17
A0A251SGC4	Putative aldo/keto reductase/potassium channel subunit beta OS=Helianthus annuus OX=4232 GN=HannXRQ_Chr14g0436331 PE=4 SV=1 - [A0A251SGC4_HELAN]	40.15	0.1349	7	2	3	20	341	37.6	6.54
A0A166D4E6	Uncharacterized protein OS=Daucus carota subsp. sativus OX=79200 GN=DCAR_005543 PE=3 SV=1 - [A0A166D4E6_DAUCA]	4.94	0.0676	14	1	2	3	340	37.6	8.21
A0A166I9E3	Uncharacterized protein OS=Daucus carota subsp. sativus OX=79200 GN=DCAR_003544 PE=4 SV=1 - [A0A166I9E3_DAUCA]	82.2	0.277	15	3	6	48	343	37.6	6.74
A0A2J6MDU6	Uncharacterized protein OS=Lactuca sativa OX=4236 GN=LSAT_4X185241 PE=4 SV=1 - [A0A2J6MDU6_LACSA]	182.3	0.1018	31	1	3	74	334	37.7	6.37
A0A251VJF5	Putative aldo/keto reductase/potassium channel subunit beta OS=Helianthus annuus OX=4232 GN=HannXRQ_Chr02g0058221 PE=4 SV=1 - [A0A251VJF5_HELAN]	81.64	0.1696	8	1	4	25	342	37.7	6.33
A0A165ZBU3	Uncharacterized protein OS=Daucus carota subsp. sativus OX=79200 GN=DCAR_012792 PE=3 SV=1 - [A0A165ZBU3_DAUCA]	0	0.0262	2	1	1	2	344	37.7	5.33
A0A2J6MJJ7	Uncharacterized protein OS=Lactuca sativa OX=4236 GN=LSAT_6X58041 PE=4 SV=1 - [A0A2J6MJJ7_LACSA]	183.75	0.1199	7	2	4	86	342	37.7	6.01
A0A2J6MJB2	Uncharacterized protein OS=Lactuca sativa OX=4236 GN=LSAT_6X57841 PE=4 SV=1 - [A0A2J6MJB2_LACSA]	100.82	0.2135	6	2	5	34	342	37.8	6.06
A0A251TBG5	Putative aldo/keto reductase/potassium channel subunit beta OS=Helianthus annuus OX=4232 GN=HannXRQ_Chr11g0341451 PE=4 SV=1 - [A0A251TBG5_HELAN]	95.5	0.1134	6	1	3	44	344	37.8	5.83
A0A251V9N2	Putative UDP-glucose 4-epimerase GalE OS=Helianthus annuus OX=4232 GN=HannXRQ_Chr03g0083401 PE=3 SV=1 - [A0A251V9N2_HELAN]	26.27	0.1185	11	1	3	11	346	37.8	7.72
A0A166HRU5	Uncharacterized protein OS=Daucus carota subsp. sativus OX=79200 GN=DCAR_002974 PE=3 SV=1 - [A0A166HRU5_DAUCA]	38.01	0.1445	16	2	5	19	353	37.8	9.07
A0A161X4U7	L-lactate dehydrogenase OS=Daucus carota subsp. sativus OX=79200 GN=DCAR_006822 PE=3 SV=1 - [A0A161X4U7_DAUCA]	6.77	0.0714	7	1	2	3	350	37.8	6.74
A0A166GPM4	Uncharacterized protein OS=Daucus carota subsp. sativus OX=79200 GN=DCAR_001855 PE=3 SV=1 - [A0A166GPM4_DAUCA]	2.46	0.0783	4	2	2	2	345	37.8	5.8
A0A103YFL2	NAD-dependent epimerase/dehydratase OS=Cynara cardunculus var. scolymus OX=59895 GN=Ccrd_013435 PE=3 SV=1 - [A0A103YFL2_CYNCS]	35.01	0.157	4	3	4	18	344	37.8	7.37
A0A118K2L6	Caffeate O-methyltransferase (COMT) family OS=Cynara cardunculus var. scolymus OX=59895 GN=Ccrd_017109 PE=3 SV=1 - [A0A118K2L6_CYNCS]	10.76	0.0343	15	1	1	6	350	37.9	6.46
A0A175YFY2	Uncharacterized protein OS=Daucus carota subsp. sativus OX=79200 GN=DCAR_029701 PE=3 SV=1 - [A0A175YFY2_DAUCA]	40.57	0.0876	6	2	3	22	354	37.9	8.62
A0A175YQK0	Uncharacterized protein OS=Daucus carota subsp. sativus OX=79200 GN=DCAR_027068 PE=4 SV=1 - [A0A175YQK0_DAUCA]	9.4	0.1051	10	3	3	6	333	37.9	5.25
Q2WFK8	Fructose-bisphosphate aldolase OS=Codonopsis lanceolata OX=103999 PE=2 SV=1 - [Q2WFK8_9ASTR]	319.12	0.2402	2	3	8	178	358	38.1	6.89
A0A2J6KSK8	Fructose-bisphosphate aldolase OS=Lactuca sativa OX=4236 GN=LSAT_7X116520 PE=3 SV=1 - [A0A2J6KSK8_LACSA]	112.15	0.098	1	1	4	56	357	38.1	6.61
A0A251TUE4	Putative spermidine/spermine synthase OS=Helianthus annuus OX=4232 GN=HannXRQ_Chr09g0252991 PE=3 SV=1 - [A0A251TUE4_HELAN]	13.57	0.0702	6	2	2	6	342	38.2	5.64
A0A161XDM1	Uncharacterized protein OS=Daucus carota subsp. sativus OX=79200 GN=DCAR_021842 PE=4 SV=1 - [A0A161XDM1_DAUCA]	2.41	0.1156	4	3	3	3	346	38.2	8.31
A0A175YQH8	Uncharacterized protein OS=Daucus carota subsp. sativus OX=79200 GN=DCAR_027506 PE=4 SV=1 - [A0A175YQH8_DAUCA]	33.43	0.0696	9	1	2	18	345	38.2	6.33
A0A162AN22	Uncharacterized protein OS=Daucus carota subsp. sativus OX=79200 GN=DCAR_012229 PE=4 SV=1 - [A0A162AN22_DAUCA]	94.85	0.1643	5	1	4	43	347	38.2	7.46
A0A103Y6T3	11-S seed storage protein, plant OS=Cynara cardunculus var. scolymus OX=59895 GN=Ccrd_018120 PE=4 SV=1 - [A0A103Y6T3_CYNCS]	6.31	0.0702	6	2	2	4	356	38.2	7.74
A0A161YFV4	Fructose-bisphosphate aldolase OS=Daucus carota subsp. sativus OX=79200 GN=DCAR_020776 PE=3 SV=1 - [A0A161YFV4_DAUCA]	287.22	0.2689	1	1	10	133	357	38.3	6.77
A0A118JVG7	Methylthioribose-1-phosphate isomerase OS=Cynara cardunculus var. scolymus OX=59895 GN=Ccrd_003917 PE=3 SV=1 - [A0A118JVG7_CYNCS]	0	0.0276	1	1	1	1	362	38.3	5.57
A0A103XDZ7	Dcp1-like decapping OS=Cynara cardunculus var. scolymus OX=59895 GN=Ccrd_024746 PE=4 SV=1 - [A0A103XDZ7_CYNCS]	0	0.0317	7	1	1	1	347	38.3	6.52
A0A118K681	Sulfurtransferase OS=Cynara cardunculus var. scolymus OX=59895 GN=Ccrd_011364 PE=4 SV=1 - [A0A118K681_CYNCS]	10.26	0.1469	4	1	3	5	354	38.4	6.24
A0A118JU27	Uncharacterized protein OS=Cynara cardunculus var. scolymus OX=59895 GN=Ccrd_007169 PE=4 SV=1 - [A0A118JU27_CYNCS]	8.6	0.0395	2	1	1	3	354	38.4	6.43
A0A175YGU2	Uncharacterized protein OS=Daucus carota subsp. sativus OX=79200 GN=DCAR_030039 PE=4 SV=1 - [A0A175YGU2_DAUCA]	6.11	0.0324	5	1	1	3	339	38.4	7.01
A0A165ZU55	Fructose-bisphosphate aldolase OS=Daucus carota subsp. sativus OX=79200 GN=DCAR_009184 PE=3 SV=1 - [A0A165ZU55_DAUCA]	233.41	0.3101	3	5	12	125	358	38.4	6.89
A0A161ZIS3	Uncharacterized protein OS=Daucus carota subsp. sativus OX=79200 GN=DCAR_023946 PE=3 SV=1 - [A0A161ZIS3_DAUCA]	150.45	0.2191	3	3	6	57	356	38.4	6.54
A0A2J6K5J2	Protein phosphatase methylesterase 1 OS=Lactuca sativa OX=4236 GN=LSAT_4X65220 PE=3 SV=1 - [A0A2J6K5J2_LACSA]	20.64	0.0344	2	1	1	7	349	38.4	6.71
A0A251SFD5	Fructose-bisphosphate aldolase OS=Helianthus annuus OX=4232 GN=HannXRQ_Chr14g0432581 PE=3 SV=1 - [A0A251SFD5_HELAN]	371.75	0.423	2	1	14	188	357	38.5	6.68
A0A162AGM9	Uncharacterized protein OS=Daucus carota subsp. sativus OX=79200 GN=DCAR_009385 PE=3 SV=1 - [A0A162AGM9_DAUCA]	185.83	0.2095	2	1	6	85	358	38.5	6.38
A0A251RX46	Putative mannitol dehydrogenase OS=Helianthus annuus OX=4232 GN=MTDH PE=3 SV=1 - [A0A251RX46_HELAN]	25.95	0.056	3	1	2	11	357	38.6	7.68
A0A251RPQ7	Putative mevalonate/galactokinase OS=Helianthus annuus OX=4232 GN=HannXRQ_Chr17g0548651 PE=4 SV=1 - [A0A251RPQ7_HELAN]	9.74	0.0714	4	2	2	7	350	38.6	6.64
A0A166J119	Eukaryotic translation initiation factor 3 subunit H OS=Daucus carota subsp. sativus OX=79200 GN=DCAR_004354 PE=3 SV=1 - [A0A166J119_DAUCA]	1.83	0.0593	4	1	2	2	337	38.6	4.82
A0A166AWA6	Malate dehydrogenase OS=Daucus carota subsp. sativus OX=79200 GN=DCAR_010772 PE=3 SV=1 - [A0A166AWA6_DAUCA]	47.18	0.0659	2	1	2	23	364	38.6	7.12
A0A166BUS4	Uncharacterized protein OS=Daucus carota subsp. sativus OX=79200 GN=DCAR_011657 PE=3 SV=1 - [A0A166BUS4_DAUCA]	21.06	0.0861	6	1	3	11	360	38.6	6.74
A0A162ATS5	Uncharacterized protein OS=Daucus carota subsp. sativus OX=79200 GN=DCAR_006620 PE=4 SV=1 - [A0A162ATS5_DAUCA]	88.98	0.0776	2	1	2	38	348	38.6	6.65
A0A166BUV8	Uncharacterized protein OS=Daucus carota subsp. sativus OX=79200 GN=DCAR_011660 PE=3 SV=1 - [A0A166BUV8_DAUCA]	16.76	0.0583	4	1	2	10	360	38.6	6.38
A0A251UAJ0	Putative alcohol dehydrogenase superfamily, zinc-type OS=Helianthus annuus OX=4232 GN=HannXRQ_Chr07g0188851 PE=3 SV=1 - [A0A251UAJ0_HELAN]	93.15	0.1694	11	2	4	47	360	38.7	6.65
A0A251UFX0	Putative groES-like zinc-binding alcohol dehydrogenase family protein OS=Helianthus annuus OX=4232 GN=HannXRQ_Chr07g0206791 PE=3 SV=1 - [A0A251UFX0_HELAN]	1.72	0.0306	2	1	1	1	360	38.7	6.24
A0A161WX24	Uncharacterized protein OS=Daucus carota subsp. sativus OX=79200 GN=DCAR_012011 PE=4 SV=1 - [A0A161WX24_DAUCA]	4.97	0.0389	1	1	1	2	360	38.7	6.23
A0A2J6KBQ1	Uncharacterized protein OS=Lactuca sativa OX=4236 GN=LSAT_2X69640 PE=3 SV=1 - [A0A2J6KBQ1_LACSA]	52.2	0.0639	5	2	3	21	360	38.7	6.68
A0A2J6JSV0	Uncharacterized protein OS=Lactuca sativa OX=4236 GN=LSAT_5X19280 PE=4 SV=1 - [A0A2J6JSV0_LACSA]	24.43	0.2308	11	2	7	14	351	38.7	5.63
A0A2J6LKQ4	Uncharacterized protein OS=Lactuca sativa OX=4236 GN=LSAT_3X140940 PE=4 SV=1 - [A0A2J6LKQ4_LACSA]	4.32	0.0248	2	1	1	2	363	38.7	10.15
U3TDQ6	Cinnamyl alcohol dehydrogenase 3 OS=Carthamus tinctorius OX=4222 GN=ctcad3 PE=3 SV=1 - [U3TDQ6_CARTI]	72.67	0.1306	10	1	4	39	360	38.8	6.6
A0A161YEY0	Peroxidase OS=Daucus carota subsp. sativus OX=79200 GN=DCAR_021186 PE=3 SV=1 - [A0A161YEY0_DAUCA]	2.06	0.0419	1	1	1	3	358	38.8	7.81
A0A2J6KBU8	Uncharacterized protein OS=Lactuca sativa OX=4236 GN=LSAT_2X69560 PE=3 SV=1 - [A0A2J6KBU8_LACSA]	102.65	0.1889	14	1	5	52	360	38.8	6.68
A0A2J6MGM2	Uncharacterized protein OS=Lactuca sativa OX=4236 GN=LSAT_5X164500 PE=4 SV=1 - [A0A2J6MGM2_LACSA]	0	0.0317	4	1	1	1	347	38.9	6.33
A0A175YFA1	Uncharacterized protein OS=Daucus carota subsp. sativus OX=79200 GN=DCAR_029905 PE=4 SV=1 - [A0A175YFA1_DAUCA]	2.65	0.0202	3	1	1	1	347	38.9	5.39
A0A251S4H3	Glutamine synthetase OS=Helianthus annuus OX=4232 GN=HannXRQ_Chr16g0532801 PE=3 SV=1 - [A0A251S4H3_HELAN]	112.81	0.3051	21	2	8	61	354	38.9	6.46
A0A251VS67	Putative nucleoside phosphorylase OS=Helianthus annuus OX=4232 GN=HannXRQ_Chr01g0029821 PE=4 SV=1 - [A0A251VS67_HELAN]	10.85	0.0399	2	1	1	7	351	39	4.98
A0A251UQ26	Putative pto-interacting protein 1 OS=Helianthus annuus OX=4232 GN=PTI1 PE=3 SV=1 - [A0A251UQ26_HELAN]	0	0.0332	4	1	1	4	361	39	7.53
A0A124SHE2	Mitochondrial carrier domain-containing protein OS=Cynara cardunculus var. scolymus OX=59895 GN=Ccrd_012365 PE=3 SV=1 - [A0A124SHE2_CYNCS]	42.43	0.1433	12	1	4	17	363	39	9.23
A0A164T6B9	Malate dehydrogenase OS=Daucus carota subsp. sativus OX=79200 GN=DCAR_024250 PE=3 SV=1 - [A0A164T6B9_DAUCA]	135.26	0.1528	1	1	6	61	360	39	6.67
A0A2J6LLG2	Uncharacterized protein OS=Lactuca sativa OX=4236 GN=LSAT_5X102801 PE=3 SV=1 - [A0A2J6LLG2_LACSA]	60.56	0.1313	5	5	5	34	358	39	5.88
A0A166FB62	Uncharacterized protein OS=Daucus carota subsp. sativus OX=79200 GN=DCAR_008415 PE=3 SV=1 - [A0A166FB62_DAUCA]	20.16	0.0655	1	1	2	10	351	39.1	7.28
A0A2J6K202	Uncharacterized protein OS=Lactuca sativa OX=4236 GN=LSAT_3X121081 PE=3 SV=1 - [A0A2J6K202_LACSA]	7.57	0.0227	1	1	1	4	353	39.1	6.33
A0A166HSQ7	Thioredoxin reductase OS=Daucus carota subsp. sativus OX=79200 GN=DCAR_003000 PE=3 SV=1 - [A0A166HSQ7_DAUCA]	17.7	0.1162	6	4	4	9	370	39.2	8.13
A0A103YGX6	Carbohydrate kinase PfkB OS=Cynara cardunculus var. scolymus OX=59895 GN=Ccrd_012738 PE=4 SV=1 - [A0A103YGX6_CYNCS]	76.07	0.0856	10	1	3	30	362	39.2	5.38
A0A103XL60	Bacterial transferase hexapeptide repeat-containing protein OS=Cynara cardunculus var. scolymus OX=59895 GN=Ccrd_005210 PE=4 SV=1 - [A0A103XL60_CYNCS]	5.51	0.0338	7	1	1	2	355	39.2	7.23
A0A103XS28	AAA+ ATPase domain-containing protein (Fragment) OS=Cynara cardunculus var. scolymus OX=59895 GN=Ccrd_002101 PE=4 SV=1 - [A0A103XS28_CYNCS]	0	0.0253	3	1	1	1	356	39.2	6.81
A0A2J6KVF0	Uncharacterized protein OS=Lactuca sativa OX=4236 GN=LSAT_3X8340 PE=3 SV=1 - [A0A2J6KVF0_LACSA]	29.75	0.0909	1	2	3	14	352	39.2	8.35
A0A2J6JIL3	Uncharacterized protein OS=Lactuca sativa OX=4236 GN=LSAT_3X27501 PE=4 SV=1 - [A0A2J6JIL3_LACSA]	2.46	0.0424	2	1	1	1	354	39.2	6.15
A0A251SIF8	Glutamine synthetase OS=Helianthus annuus OX=4232 GN=GLNA PE=3 SV=1 - [A0A251SIF8_HELAN]	147.12	0.3193	11	2	8	67	357	39.3	5.63
A0A103Y6F8	Actin/actin-like conserved site-containing protein (Fragment) OS=Cynara cardunculus var. scolymus OX=59895 GN=Ccrd_018313 PE=3 SV=1 - [A0A103Y6F8_CYNCS]	389.04	0.4874	18	4	15	182	357	39.3	5.38
A0A162AGY6	Uncharacterized protein OS=Daucus carota subsp. sativus OX=79200 GN=DCAR_001632 PE=4 SV=1 - [A0A162AGY6_DAUCA]	0	0.0286	7	1	1	1	350	39.3	7.9
A0A169W7Y4	Uncharacterized protein OS=Daucus carota subsp. sativus OX=79200 GN=DCAR_010553 PE=4 SV=1 - [A0A169W7Y4_DAUCA]	0	0.0348	1	1	1	1	345	39.3	9.47
A0A175YKN5	Uncharacterized protein OS=Daucus carota subsp. sativus OX=79200 GN=DCAR_028768 PE=4 SV=1 - [A0A175YKN5_DAUCA]	17.62	0.0537	1	3	3	12	354	39.3	8.12
A0A103Y1H9	Uncharacterized protein OS=Cynara cardunculus var. scolymus OX=59895 GN=Ccrd_020944 PE=4 SV=1 - [A0A103Y1H9_CYNCS]	4.78	0.0518	4	1	2	4	367	39.3	8.81
A0A251UZX8	Putative sequence-specific DNA binding transcription factor OS=Helianthus annuus OX=4232 GN=HannXRQ_Chr04g0109491 PE=4 SV=1 - [A0A251UZX8_HELAN]	4.2	0.0489	5	2	2	2	348	39.4	7.5
A0A251S9Z3	Putative aldo/keto reductase/potassium channel subunit beta OS=Helianthus annuus OX=4232 GN=HannXRQ_Chr15g0485831 PE=4 SV=1 - [A0A251S9Z3_HELAN]	65.33	0.0669	1	1	2	26	359	39.4	6.86
A0A164Y0S3	Uncharacterized protein OS=Daucus carota subsp. sativus OX=79200 GN=DCAR_017068 PE=3 SV=1 - [A0A164Y0S3_DAUCA]	19.43	0.117	54	1	4	13	342	39.4	5.43
A0A118JYG6	NAD(P)-binding domain-containing protein OS=Cynara cardunculus var. scolymus OX=59895 GN=Ccrd_023184 PE=4 SV=1 - [A0A118JYG6_CYNCS]	1.83	0.0306	4	1	1	1	359	39.4	6.44
A0A103XUB8	Thiamine pyrophosphate enzyme, C-terminal TPP-binding OS=Cynara cardunculus var. scolymus OX=59895 GN=Ccrd_000854 PE=4 SV=1 - [A0A103XUB8_CYNCS]	21.34	0.0679	2	2	3	8	368	39.4	5.12
A0A251VPX1	Uncharacterized protein OS=Helianthus annuus OX=4232 GN=HannXRQ_Chr01g0015821 PE=4 SV=1 - [A0A251VPX1_HELAN]	2.22	0.0246	2	1	1	1	366	39.5	8.46
A0A0H4AYG9	Farnesyl diphosphate synthase OS=Panax japonicus OX=44685 GN=FPS PE=2 SV=1 - [A0A0H4AYG9_9APIA]	19.43	0.117	61	1	4	13	342	39.6	5.92
A0A2J6LNB9	Uncharacterized protein OS=Lactuca sativa OX=4236 GN=LSAT_8X167541 PE=3 SV=1 - [A0A2J6LNB9_LACSA]	1.66	0.0335	1	1	1	1	358	39.6	7.23
A0A251UHH8	Xyloglucan endotransglucosylase/hydrolase OS=Helianthus annuus OX=4232 GN=XTH1 PE=3 SV=1 - [A0A251UHH8_HELAN]	22.44	0.1173	12	3	3	8	341	39.6	8.79
A0A165ZY90	Isocitrate dehydrogenase [NAD] subunit, mitochondrial OS=Daucus carota subsp. sativus OX=79200 GN=DCAR_009300 PE=3 SV=1 - [A0A165ZY90_DAUCA]	21.18	0.0852	4	2	3	9	364	39.6	7.43
A0A166IJJ6	Ferredoxin--NADP reductase, chloroplastic OS=Daucus carota subsp. sativus OX=79200 GN=DCAR_003854 PE=3 SV=1 - [A0A166IJJ6_DAUCA]	5.08	0.0674	1	1	2	2	356	39.6	8.32
A0A2J6L6W1	Uncharacterized protein OS=Lactuca sativa OX=4236 GN=LSAT_3X63360 PE=3 SV=1 - [A0A2J6L6W1_LACSA]	69.33	0.1386	7	1	4	36	368	39.6	6.47
A0A2J6LF06	Uncharacterized protein OS=Lactuca sativa OX=4236 GN=LSAT_2X111181 PE=3 SV=1 - [A0A2J6LF06_LACSA]	0	0.0355	1	1	1	1	366	39.6	5.68
A0A164XUA4	Phosphoglycerate kinase OS=Daucus carota subsp. sativus OX=79200 GN=DCAR_016838 PE=3 SV=1 - [A0A164XUA4_DAUCA]	277.84	0.1883	2	2	6	122	377	39.7	5.67
G1JSJ8	ATP synthase subunit beta (Fragment) OS=Eleutherococcus senticosus OX=82096 PE=2 SV=1 - [G1JSJ8_9APIA]	569.03	0.6858	250	5	16	223	366	39.8	6.15
A0A2J6MGD2	Uncharacterized protein OS=Lactuca sativa OX=4236 GN=LSAT_1X34841 PE=4 SV=1 - [A0A2J6MGD2_LACSA]	0	0.0241	3	1	1	1	373	39.8	5.29
J7H221	Aspartate aminotransferase (Fragment) OS=Ilex paraguariensis OX=185542 PE=2 SV=1 - [J7H221_9AQUA]	17.4	0.1168	3	1	4	10	368	39.8	8.72
A0A251U5T1	Putative O-methyltransferase COMT-type, S-adenosyl-L-methionine-dependent methyltransferase OS=Helianthus annuus OX=4232 GN=HannXRQ_Chr08g0225941 PE=3 SV=1 - [A0A251U5T1_HELAN]	2.85	0.0328	1	1	1	3	366	39.8	5.34
A0A2J6MFV2	Uncharacterized protein OS=Lactuca sativa OX=4236 GN=LSAT_7X75541 PE=4 SV=1 - [A0A2J6MFV2_LACSA]	11.29	0.0639	4	0	2	4	360	39.8	5.88
A0A251TM33	Putative papain family cysteine protease OS=Helianthus annuus OX=4232 GN=HannXRQ_Chr10g0306951 PE=3 SV=1 - [A0A251TM33_HELAN]	15.95	0.0523	2	1	1	5	363	39.9	6.52
A0A2J6JWV8	Delta-aminolevulinic acid dehydratase OS=Lactuca sativa OX=4236 GN=LSAT_8X141520 PE=3 SV=1 - [A0A2J6JWV8_LACSA]	1.74	0.0328	4	1	1	2	366	40	5.33
A0A2J6MBT4	Uncharacterized protein OS=Lactuca sativa OX=4236 GN=LSAT_2X31060 PE=4 SV=1 - [A0A2J6MBT4_LACSA]	0	0.0231	6	1	1	1	347	40	7.84
A0A2J6KI37	Fructose-bisphosphate aldolase OS=Lactuca sativa OX=4236 GN=LSAT_6X70881 PE=3 SV=1 - [A0A2J6KI37_LACSA]	125.48	0.3027	2	2	9	72	370	40	8.09
A0A251UG26	Cysteine synthase OS=Helianthus annuus OX=4232 GN=CAS1 PE=3 SV=1 - [A0A251UG26_HELAN]	21.72	0.1114	3	3	3	13	368	40	8.82
A0A251RU22	Putative UV excision repair protein Rad23, UBA-like, Ubiquilin, Ubiquitin-related domain protein OS=Helianthus annuus OX=4232 GN=HannXRQ_Chr17g0567641 PE=4 SV=1 - [A0A251RU22_HELAN]	28.2	0.0844	9	3	3	11	379	40	4.77
A0A251TYH1	Putative reversibly glycosylated polypeptide family, nucleotide-diphospho-sugar transferase OS=Helianthus annuus OX=4232 GN=HannXRQ_Chr09g0264811 PE=4 SV=1 - [A0A251TYH1_HELAN]	38.55	0.1994	6	1	5	24	351	40	6.77
A0A251SQ58	Putative isocitrate dehydrogenase 1 OS=Helianthus annuus OX=4232 GN=IDH1 PE=4 SV=1 - [A0A251SQ58_HELAN]	11.51	0.0842	9	3	3	8	368	40	8.21
A0A164W4I3	Uncharacterized protein OS=Daucus carota subsp. sativus OX=79200 GN=DCAR_021360 PE=4 SV=1 - [A0A164W4I3_DAUCA]	0	0.0319	5	1	1	1	376	40	5.47
A0A161X305	Uncharacterized protein OS=Daucus carota subsp. sativus OX=79200 GN=DCAR_023917 PE=3 SV=1 - [A0A161X305_DAUCA]	6.74	0.0776	13	1	2	3	361	40	7.58
A0A103Y0D6	Adenine nucleotide translocator 1 OS=Cynara cardunculus var. scolymus OX=59895 GN=Ccrd_021532 PE=3 SV=1 - [A0A103Y0D6_CYNCS]	166.24	0.1478	5	1	5	75	372	40.1	9.74
A0A166GXM7	Homoserine dehydrogenase OS=Daucus carota subsp. sativus OX=79200 GN=DCAR_002126 PE=3 SV=1 - [A0A166GXM7_DAUCA]	0	0.0296	1	1	1	1	372	40.2	5.63
A0A162ASW8	Uncharacterized protein OS=Daucus carota subsp. sativus OX=79200 GN=DCAR_006270 PE=3 SV=1 - [A0A162ASW8_DAUCA]	2.65	0.0757	1	1	1	1	383	40.2	8.29
A0A103Y2G8	Alcohol dehydrogenase, C-terminal (Fragment) OS=Cynara cardunculus var. scolymus OX=59895 GN=Ccrd_020423 PE=4 SV=1 - [A0A103Y2G8_CYNCS]	0	0.0355	1	1	1	1	366	40.2	5.83
A0A103YCA6	Reversibly glycosylated polypeptide family OS=Cynara cardunculus var. scolymus OX=59895 GN=Ccrd_015208 PE=4 SV=1 - [A0A103YCA6_CYNCS]	36.49	0.221	7	1	6	21	353	40.2	6.68
A0A103XRN2	3'-5' exonuclease domain-containing protein OS=Cynara cardunculus var. scolymus OX=59895 GN=Ccrd_002345 PE=4 SV=1 - [A0A103XRN2_CYNCS]	5.09	0.0221	2	1	1	2	362	40.2	5.36
A0A0Y0C5Z0	Eukaryotic translation initiation factor 3 subunit B (Fragment) OS=Panax ginseng OX=4054 GN=IF3B PE=2 SV=1 - [A0A0Y0C5Z0_PANGI]	12.94	0.0899	4	1	3	7	356	40.3	5.05
A0A164VW60	Uncharacterized protein OS=Daucus carota subsp. sativus OX=79200 GN=DCAR_021687 PE=4 SV=1 - [A0A164VW60_DAUCA]	2.08	0.0339	5	1	1	1	383	40.3	6.79
A0A118JUX5	Peptidase C56, PfpI OS=Cynara cardunculus var. scolymus OX=59895 GN=Ccrd_005782 PE=4 SV=1 - [A0A118JUX5_CYNCS]	2.25	0.0429	1	1	1	4	373	40.3	5.74
A0A118K1D4	Cysteine peptidase, asparagine active site-containing protein OS=Cynara cardunculus var. scolymus OX=59895 GN=Ccrd_019015 PE=3 SV=1 - [A0A118K1D4_CYNCS]	0	0.044	1	1	1	1	364	40.3	6.7
A0A251RL03	Putative COP9 signalosome 5A OS=Helianthus annuus OX=4232 GN=CSN5A PE=4 SV=1 - [A0A251RL03_HELAN]	6.56	0.0222	1	1	1	3	361	40.4	5.19
A0A251TLU2	Putative aldolase-type TIM barrel OS=Helianthus annuus OX=4232 GN=HannXRQ_Chr10g0303581 PE=4 SV=1 - [A0A251TLU2_HELAN]	7.64	0.1016	5	1	3	4	364	40.4	6.8
J7GHV7	S-(hydroxymethyl)glutathione dehydrogenase OS=Lactuca sativa OX=4236 GN=ADH3 PE=2 SV=1 - [J7GHV7_LACSA]	17.2	0.1247	6	1	4	11	377	40.4	6.95
A0A251RSN1	Putative nucleotide-binding alpha-beta plait domain-containing protein OS=Helianthus annuus OX=4232 GN=HannXRQ_Chr17g0559471 PE=4 SV=1 - [A0A251RSN1_HELAN]	6.53	0.0415	5	1	1	3	386	40.4	9.01
A0A103YA15	Aminotransferase class-III OS=Cynara cardunculus var. scolymus OX=59895 GN=Ccrd_016363 PE=3 SV=1 - [A0A103YA15_CYNCS]	4.69	0.0387	2	1	1	2	362	40.4	7.24
A0A2J6LV15	Uncharacterized protein OS=Lactuca sativa OX=4236 GN=LSAT_4X78480 PE=3 SV=1 - [A0A2J6LV15_LACSA]	18.15	0.0279	5	1	1	11	359	40.4	7.3
A0A118K536	Glutamate dehydrogenase OS=Cynara cardunculus var. scolymus OX=59895 GN=Ccrd_013222 PE=3 SV=1 - [A0A118K536_CYNCS]	15.5	0.1253	6	2	3	7	375	40.5	7.01
A0A251STF3	Putative leucine-rich repeat (LRR) family protein OS=Helianthus annuus OX=4232 GN=HannXRQ_Chr13g0407051 PE=4 SV=1 - [A0A251STF3_HELAN]	2.31	0.0591	4	2	2	5	372	40.6	9.2
A0A2J6M0B2	Uncharacterized protein OS=Lactuca sativa OX=4236 GN=LSAT_5X23541 PE=4 SV=1 - [A0A2J6M0B2_LACSA]	45.05	0.25	7	2	8	30	356	40.6	6.43
A0A0Y0AXD6	Actin (Fragment) OS=Panax ginseng OX=4054 GN=ACT PE=2 SV=1 - [A0A0Y0AXD6_PANGI]	474.01	0.4959	21	1	15	216	367	40.6	5.71
A0A251UPM1	Putative groES-like zinc-binding alcohol dehydrogenase family protein OS=Helianthus annuus OX=4232 GN=HannXRQ_Chr05g0142611 PE=4 SV=1 - [A0A251UPM1_HELAN]	6.12	0.0315	2	1	1	2	381	40.6	8.24
A0A166B5W3	V-type proton ATPase subunit OS=Daucus carota subsp. sativus OX=79200 GN=DCAR_011153 PE=3 SV=1 - [A0A166B5W3_DAUCA]	26.5	0.2165	9	6	6	13	351	40.6	5.01
A0A2J6M8S6	Pyruvate dehydrogenase E1 component subunit beta OS=Lactuca sativa OX=4236 GN=LSAT_8X146120 PE=4 SV=1 - [A0A2J6M8S6_LACSA]	13.9	0.0714	9	1	2	9	378	40.6	5.6
A0A118JTX2	Isocitrate dehydrogenase [NAD] subunit, mitochondrial OS=Cynara cardunculus var. scolymus OX=59895 GN=Ccrd_007513 PE=3 SV=1 - [A0A118JTX2_CYNCS]	4.63	0.0514	2	2	3	3	370	40.7	7.21
A0A251UGA1	Putative aspartate-semialdehyde dehydrogenase, NAD(P)-binding domain protein OS=Helianthus annuus OX=4232 GN=HannXRQ_Chr06g0171081 PE=4 SV=1 - [A0A251UGA1_HELAN]	0	0.0401	2	1	1	1	374	40.8	8
A0A175Y926	Uncharacterized protein OS=Daucus carota subsp. sativus OX=79200 GN=DCAR_000326 PE=3 SV=1 - [A0A175Y926_DAUCA]	225.48	0.2172	7	2	8	108	373	40.8	9.72
A0A251VL43	Putative fes1A OS=Helianthus annuus OX=4232 GN=Fes1A PE=4 SV=1 - [A0A251VL43_HELAN]	6.87	0.0271	3	1	1	3	369	40.9	5.07
A0A251T3M9	Putative cobalamin biosynthesis CobW-like protein OS=Helianthus annuus OX=4232 GN=HannXRQ_Chr12g0363011 PE=4 SV=1 - [A0A251T3M9_HELAN]	3.28	0.0354	2	1	1	1	367	40.9	4.75
A0A175YMM2	Uncharacterized protein OS=Daucus carota subsp. sativus OX=79200 GN=DCAR_027612 PE=3 SV=1 - [A0A175YMM2_DAUCA]	134.21	0.1082	2	1	4	59	379	40.9	6.6
A0A175YPK0	Uncharacterized protein OS=Daucus carota subsp. sativus OX=79200 GN=DCAR_027826 PE=4 SV=1 - [A0A175YPK0_DAUCA]	53.69	0.0822	4	2	2	20	377	40.9	5.36
A0A166CYY9	Cysteine synthase OS=Daucus carota subsp. sativus OX=79200 GN=DCAR_005355 PE=3 SV=1 - [A0A166CYY9_DAUCA]	45.11	0.1227	1	5	5	22	375	40.9	8.25
A0A103XR66	Heat shock protein Hsp90 OS=Cynara cardunculus var. scolymus OX=59895 GN=Ccrd_002551 PE=4 SV=1 - [A0A103XR66_CYNCS]	131.85	0.2231	2	1	6	65	363	40.9	4.63
A0A2J6JUE9	Uncharacterized protein OS=Lactuca sativa OX=4236 GN=LSAT_6X92541 PE=4 SV=1 - [A0A2J6JUE9_LACSA]	2.11	0.03	2	1	1	1	367	40.9	6.52
A0A2J6L4W6	Cysteine synthase OS=Lactuca sativa OX=4236 GN=LSAT_6X65880 PE=3 SV=1 - [A0A2J6L4W6_LACSA]	5.91	0.0803	3	2	2	3	386	41	6.7
A0A118K0K8	Adenine nucleotide translocator 1 OS=Cynara cardunculus var. scolymus OX=59895 GN=Ccrd_021073 PE=3 SV=1 - [A0A118K0K8_CYNCS]	168.5	0.1425	3	1	6	93	379	41	9.69
A0A118K550	GTP1/OBG, conserved site-containing protein OS=Cynara cardunculus var. scolymus OX=59895 GN=Ccrd_013090 PE=4 SV=1 - [A0A118K550_CYNCS]	5.01	0.0516	7	2	2	3	368	41.1	8.43
A0A166AKS0	Uncharacterized protein OS=Daucus carota subsp. sativus OX=79200 GN=DCAR_010170 PE=4 SV=1 - [A0A166AKS0_DAUCA]	40.26	0.1346	2	1	5	26	364	41.2	6.43
A0A165XJC1	Uncharacterized protein OS=Daucus carota subsp. sativus OX=79200 GN=DCAR_014409 PE=3 SV=1 - [A0A165XJC1_DAUCA]	9.09	0.0868	14	1	2	12	380	41.2	6.95
A0A251UEY4	Putative glutamate--cysteine ligase, GCS2 OS=Helianthus annuus OX=4232 GN=HannXRQ_Chr06g0165551 PE=4 SV=1 - [A0A251UEY4_HELAN]	1.73	0.0306	4	1	1	1	360	41.3	5.53
A0A118JTS8	Uncharacterized protein OS=Cynara cardunculus var. scolymus OX=59895 GN=Ccrd_007612 PE=4 SV=1 - [A0A118JTS8_CYNCS]	4.68	0.0491	4	1	2	3	387	41.3	8.38
A0A251TB68	Sulfurtransferase OS=Helianthus annuus OX=4232 GN=ST1 PE=4 SV=1 - [A0A251TB68_HELAN]	16.3	0.119	2	1	3	8	378	41.4	6.96
A0A165YZI7	40S ribosomal protein S8 OS=Daucus carota subsp. sativus OX=79200 GN=DCAR_013207 PE=3 SV=1 - [A0A165YZI7_DAUCA]	88.92	0.168	6	1	5	39	387	41.4	9.7
A0A166GVP9	Uncharacterized protein OS=Daucus carota subsp. sativus OX=79200 GN=DCAR_002061 PE=3 SV=1 - [A0A166GVP9_DAUCA]	288.9	0.2768	13	0	11	135	383	41.4	9.73
A0A103YDI5	Nucleotide-binding, alpha-beta plait OS=Cynara cardunculus var. scolymus OX=59895 GN=Ccrd_014536 PE=4 SV=1 - [A0A103YDI5_CYNCS]	4.61	0.0536	3	1	1	2	373	41.4	6.58
A0A251TJ81	Putative 12-oxophytodienoate reductase 2 OS=Helianthus annuus OX=4232 GN=OPR2 PE=4 SV=1 - [A0A251TJ81_HELAN]	11.07	0.1046	9	0	3	4	373	41.5	6.37
A0A076VAK8	Acetyl-CoA C-acetyltransferase OS=Panax notoginseng OX=44586 PE=2 SV=1 - [A0A076VAK8_9APIA]	48.98	0.1275	2	3	4	26	408	41.5	6.55
A0A251RMN8	Putative phosphoribosylformylglycinamidine cyclo-ligase, chloroplast / phosphoribosyl-aminoimidazol OS=Helianthus annuus OX=4232 GN=ATPURM PE=3 SV=1 - [A0A251RMN8_HELAN]	6.34	0.0761	6	2	2	3	394	41.5	7.3
A0A164VD45	Uncharacterized protein OS=Daucus carota subsp. sativus OX=79200 GN=DCAR_022470 PE=3 SV=1 - [A0A164VD45_DAUCA]	5.67	0.0923	3	2	2	3	379	41.5	7.56
A0A2J6M700	Uncharacterized protein OS=Lactuca sativa OX=4236 GN=LSAT_8X94761 PE=3 SV=1 - [A0A2J6M700_LACSA]	6.09	0.0292	1	1	1	3	377	41.5	6
A0A118K102	Elongation factor Ts, mitochondrial OS=Cynara cardunculus var. scolymus OX=59895 GN=EFTS PE=3 SV=1 - [A0A118K102_CYNCS]	0	0.0237	1	1	1	1	380	41.6	7.49
A0A124SD28	Cysteine peptidase, asparagine active site-containing protein (Fragment) OS=Cynara cardunculus var. scolymus OX=59895 GN=Ccrd_002261 PE=3 SV=1 - [A0A124SD28_CYNCS]	0	0.038	1	1	1	1	368	41.6	6.46
Q9LKG3	Actin OS=Helianthus annuus OX=4232 PE=2 SV=1 - [Q9LKG3_HELAN]	551.42	0.5862	24	1	18	254	377	41.7	5.96
A0A161WVL0	Uncharacterized protein OS=Daucus carota subsp. sativus OX=79200 GN=DCAR_001426 PE=3 SV=1 - [A0A161WVL0_DAUCA]	634.74	0.5862	30	1	18	288	377	41.7	5.49
A0A2J6MDP9	Uncharacterized protein OS=Lactuca sativa OX=4236 GN=LSAT_8X6441 PE=4 SV=1 - [A0A2J6MDP9_LACSA]	13.86	0.0938	8	3	3	7	373	41.7	4.98
A0A251U5B9	Putative 26S proteasome non-ATPase regulatory subunit 4 OS=Helianthus annuus OX=4232 GN=PSMD4 PE=4 SV=1 - [A0A251U5B9_HELAN]	14.73	0.0655	6	2	2	11	397	41.8	4.61
A0A2L0V4J8	Acetyl-CoA C-acetyltransferase isoform 2 OS=Trachyspermum ammi OX=52570 GN=AACT PE=2 SV=1 - [A0A2L0V4J8_9APIA]	33.72	0.1716	5	2	4	15	408	41.8	6.57
A0A103YJ13	Glutathione S-transferase/chloride channel, C-terminal OS=Cynara cardunculus var. scolymus OX=59895 GN=Ccrd_011590 PE=4 SV=1 - [A0A103YJ13_CYNCS]	2.43	0.0207	4	1	1	1	386	41.8	7.66
A0A118JSN8	DNA/RNA helicase, DEAD/DEAH box type, N-terminal OS=Cynara cardunculus var. scolymus OX=59895 GN=Ccrd_008904 PE=3 SV=1 - [A0A118JSN8_CYNCS]	8.66	0.1196	15	4	4	4	368	41.9	8.69
A0A118JUQ9	Six-bladed beta-propeller, TolB-like protein OS=Cynara cardunculus var. scolymus OX=59895 GN=Ccrd_005842 PE=4 SV=1 - [A0A118JUQ9_CYNCS]	0	0.0237	1	1	1	2	379	41.9	6.19
A0A103XLZ3	Thiolase OS=Cynara cardunculus var. scolymus OX=59895 GN=Ccrd_004772 PE=3 SV=1 - [A0A103XLZ3_CYNCS]	30.17	0.1176	9	1	4	18	408	41.9	5.95
A0A251T6J9	Putative transducin family protein / WD-40 repeat family protein OS=Helianthus annuus OX=4232 GN=HannXRQ_Chr11g0320411 PE=4 SV=1 - [A0A251T6J9_HELAN]	5.68	0.0357	1	1	1	2	392	42	4.53
A0A251RXF0	Putative ADP,ATP carrier protein OS=Helianthus annuus OX=4232 GN=ADT1 PE=3 SV=1 - [A0A251RXF0_HELAN]	63.99	0.1429	2	1	5	38	385	42	9.61
A0A166IEK8	Uncharacterized protein OS=Daucus carota subsp. sativus OX=79200 GN=DCAR_003707 PE=4 SV=1 - [A0A166IEK8_DAUCA]	2.54	0.0453	1	1	1	1	397	42	9.44
A0A166BS56	Uncharacterized protein OS=Daucus carota subsp. sativus OX=79200 GN=DCAR_011560 PE=4 SV=1 - [A0A166BS56_DAUCA]	2.41	0.0588	1	2	2	4	374	42	5.87
A0A162AL78	Uncharacterized protein OS=Daucus carota subsp. sativus OX=79200 GN=DCAR_011518 PE=4 SV=1 - [A0A162AL78_DAUCA]	11.01	0.1032	4	0	3	4	378	42.1	6.54
A0A118JZD1	Phosphoglycerate kinase OS=Cynara cardunculus var. scolymus OX=59895 GN=Ccrd_022536 PE=3 SV=1 - [A0A118JZD1_CYNCS]	266.1	0.2369	2	1	9	112	401	42.2	6.23
A0A2J6KRP9	Formate dehydrogenase, mitochondrial OS=Lactuca sativa OX=4236 GN=LSAT_2X92220 PE=3 SV=1 - [A0A2J6KRP9_LACSA]	96.62	0.1927	2	3	7	45	384	42.2	7.09
A0A1P8FAP2	Phosphoglycerate kinase (Fragment) OS=Hedera helix OX=4052 GN=PGK PE=2 SV=1 - [A0A1P8FAP2_HEDHE]	298.97	0.212	2	1	7	135	401	42.3	6.32
A0A251SZZ3	Putative purple acid phosphatase 29 OS=Helianthus annuus OX=4232 GN=ATPAP29 PE=4 SV=1 - [A0A251SZZ3_HELAN]	5.51	0.0393	1	1	1	2	382	42.3	8.28
A0A251TIQ3	Putative papain family cysteine protease OS=Helianthus annuus OX=4232 GN=HannXRQ_Chr10g0288161 PE=3 SV=1 - [A0A251TIQ3_HELAN]	1.92	0.0371	1	1	1	4	377	42.3	5.24
A0A251TP15	Putative alpha-hydroxy acid dehydrogenase, FMN-dependent, Aldolase-type TIM barrel OS=Helianthus annuus OX=4232 GN=HannXRQ_Chr10g0311871 PE=3 SV=1 - [A0A251TP15_HELAN]	2.67	0.026	1	1	1	1	385	42.4	7.21
A0A161XE37	Formate dehydrogenase, mitochondrial OS=Daucus carota subsp. sativus OX=79200 GN=DCAR_021682 PE=3 SV=1 - [A0A161XE37_DAUCA]	47.83	0.0807	1	1	5	29	384	42.4	7.59
A0A175YPN6	Uncharacterized protein OS=Daucus carota subsp. sativus OX=79200 GN=DCAR_027261 PE=4 SV=1 - [A0A175YPN6_DAUCA]	79.05	0.3059	2	0	9	34	376	42.4	6.27
A0A175YGJ3	Fructose-bisphosphate aldolase OS=Daucus carota subsp. sativus OX=79200 GN=DCAR_030182 PE=3 SV=1 - [A0A175YGJ3_DAUCA]	76.65	0.1658	1	1	4	43	392	42.5	7.69
A0A251SV83	Putative serine protease inhibitor (SERPIN) family protein OS=Helianthus annuus OX=4232 GN=HannXRQ_Chr13g0416931 PE=3 SV=1 - [A0A251SV83_HELAN]	4.19	0.036	1	1	1	3	389	42.6	6.46
A0A251SET7	Ferredoxin--NADP reductase, chloroplastic OS=Helianthus annuus OX=4232 GN=FENR2 PE=3 SV=1 - [A0A251SET7_HELAN]	4.77	0.0971	3	2	3	4	381	42.6	8.47
A0A251S332	Fructose-bisphosphate aldolase OS=Helianthus annuus OX=4232 GN=HannXRQ_Chr16g0529531 PE=3 SV=1 - [A0A251S332_HELAN]	80.36	0.1837	3	2	6	49	392	42.6	8.54
A0A162A0C1	V-type proton ATPase subunit C OS=Daucus carota subsp. sativus OX=79200 GN=DCAR_016355 PE=3 SV=1 - [A0A162A0C1_DAUCA]	9.78	0.0427	2	1	1	4	375	42.6	5.99
A0A162A4U6	Uncharacterized protein OS=Daucus carota subsp. sativus OX=79200 GN=DCAR_019474 PE=3 SV=1 - [A0A162A4U6_DAUCA]	15.44	0.0795	6	2	2	10	390	42.6	6.2
A0A175YEL8	Pectin acetylesterase OS=Daucus carota subsp. sativus OX=79200 GN=DCAR_029303 PE=3 SV=1 - [A0A175YEL8_DAUCA]	0	0.036	1	1	1	1	389	42.6	8.46
A0A161ZLR1	Uncharacterized protein OS=Daucus carota subsp. sativus OX=79200 GN=DCAR_024194 PE=4 SV=1 - [A0A161ZLR1_DAUCA]	69.28	0.3245	1	1	9	26	376	42.6	5.99
A0A2J6K8M7	Phosphoglycerate kinase OS=Lactuca sativa OX=4236 GN=LSAT_7X110701 PE=3 SV=1 - [A0A2J6K8M7_LACSA]	155.48	0.1746	3	1	7	60	401	42.6	7.96
A0A2J6MC09	Uncharacterized protein OS=Lactuca sativa OX=4236 GN=LSAT_4X172940 PE=4 SV=1 - [A0A2J6MC09_LACSA]	38.18	0.193	4	1	5	21	373	42.7	6.13
A0A166EMK6	Uncharacterized protein OS=Daucus carota subsp. sativus OX=79200 GN=DCAR_007604 PE=4 SV=1 - [A0A166EMK6_DAUCA]	2.15	0.0357	6	1	1	2	392	42.7	5.82
A0A164TSH6	S-adenosylmethionine synthase OS=Daucus carota subsp. sativus OX=79200 GN=DCAR_024999 PE=3 SV=1 - [A0A164TSH6_DAUCA]	92.01	0.259	22	1	8	49	390	42.7	6.98
A0A175YR74	S-adenosylmethionine synthase OS=Daucus carota subsp. sativus OX=79200 GN=DCAR_026957 PE=3 SV=1 - [A0A175YR74_DAUCA]	102.23	0.3555	28	2	10	52	391	42.7	5.91
A0A2J6LG19	Fructose-bisphosphate aldolase OS=Lactuca sativa OX=4236 GN=LSAT_8X41941 PE=3 SV=1 - [A0A2J6LG19_LACSA]	87.93	0.25	3	2	6	48	392	42.7	8.02
A0A162A0Q3	Uncharacterized protein OS=Daucus carota subsp. sativus OX=79200 GN=DCAR_016565 PE=4 SV=1 - [A0A162A0Q3_DAUCA]	72.85	0.1736	1	1	7	29	409	42.8	8.03
A0A251VSD5	S-adenosylmethionine synthase OS=Helianthus annuus OX=4232 GN=METK3 PE=3 SV=1 - [A0A251VSD5_HELAN]	13.97	0.1538	5	1	5	11	390	42.9	6.39
A0A251TYC0	Putative nucleotide-binding alpha-beta plait domain-containing protein OS=Helianthus annuus OX=4232 GN=HannXRQ_Chr09g0267991 PE=4 SV=1 - [A0A251TYC0_HELAN]	0	0.0254	6	1	1	1	393	42.9	7.5
A0A251VKC8	Putative aldo/keto reductase/potassium channel subunit beta OS=Helianthus annuus OX=4232 GN=HannXRQ_Chr02g0058311 PE=4 SV=1 - [A0A251VKC8_HELAN]	27.7	0.0649	3	1	2	11	385	42.9	6.64
A0A251UVQ3	Putative P-loop containing nucleoside triphosphate hydrolases superfamily protein OS=Helianthus annuus OX=4232 GN=HannXRQ_Chr04g0094551 PE=4 SV=1 - [A0A251UVQ3_HELAN]	5.38	0.0285	6	1	1	2	386	42.9	9.17
A0A166C5R8	Uncharacterized protein OS=Daucus carota subsp. sativus OX=79200 GN=DCAR_012080 PE=4 SV=1 - [A0A166C5R8_DAUCA]	1.83	0.0204	8	1	1	1	392	42.9	6.55
A0A164YWI9	S-adenosylmethionine synthase OS=Daucus carota subsp. sativus OX=79200 GN=DCAR_018249 PE=3 SV=1 - [A0A164YWI9_DAUCA]	91.63	0.3079	23	2	9	50	393	42.9	5.94
A0A103YLW1	Peptidase M24, methionine aminopeptidase OS=Cynara cardunculus var. scolymus OX=59895 GN=Ccrd_010163 PE=4 SV=1 - [A0A103YLW1_CYNCS]	93.82	0.1778	4	4	6	50	388	42.9	6.7
A0A164TZV1	S-adenosylmethionine synthase OS=Daucus carota subsp. sativus OX=79200 GN=DCAR_025301 PE=3 SV=1 - [A0A164TZV1_DAUCA]	88.45	0.3079	13	2	9	53	393	43	6.05
A0A164VPU0	Uncharacterized protein OS=Daucus carota subsp. sativus OX=79200 GN=DCAR_021968 PE=4 SV=1 - [A0A164VPU0_DAUCA]	2.09	0.0341	3	1	1	1	381	43	5.22
A0A175YJ15	Uncharacterized protein OS=Daucus carota subsp. sativus OX=79200 GN=DCAR_028864 PE=4 SV=1 - [A0A175YJ15_DAUCA]	24.78	0.0716	1	1	3	17	391	43	6.86
A0A251UQE5	Putative target of Myb protein 1 OS=Helianthus annuus OX=4232 GN=HannXRQ_Chr05g0149521 PE=4 SV=1 - [A0A251UQE5_HELAN]	7.9	0.0311	2	1	1	5	386	43.1	4.75
A0A124SDZ9	Uncharacterized protein OS=Cynara cardunculus var. scolymus OX=59895 GN=Ccrd_023241 PE=4 SV=1 - [A0A124SDZ9_CYNCS]	99.85	0.1634	4	1	6	41	410	43.2	7.78
A0A103XDS3	Peptidase S9, prolyl oligopeptidase, catalytic domain-containing protein OS=Cynara cardunculus var. scolymus OX=59895 GN=Ccrd_025552 PE=4 SV=1 - [A0A103XDS3_CYNCS]	3.47	0.0398	1	1	1	1	402	43.2	7.61
A0A124SHQ5	Aspartic peptidase OS=Cynara cardunculus var. scolymus OX=59895 GN=Ccrd_011310 PE=4 SV=1 - [A0A124SHQ5_CYNCS]	31.61	0.1202	3	2	3	11	391	43.2	4.96
A0A2J6KDA7	Uncharacterized protein OS=Lactuca sativa OX=4236 GN=LSAT_9X35001 PE=4 SV=1 - [A0A2J6KDA7_LACSA]	49.9	0.1301	1	3	5	26	392	43.2	6.86
A0A251SED9	Glyceraldehyde-3-phosphate dehydrogenase OS=Helianthus annuus OX=4232 GN=G3PC PE=3 SV=1 - [A0A251SED9_HELAN]	419.59	0.2101	11	0	7	274	395	43.3	8.75
A0A164UK02	Uncharacterized protein OS=Daucus carota subsp. sativus OX=79200 GN=DCAR_026053 PE=4 SV=1 - [A0A164UK02_DAUCA]	65.71	0.1723	2	1	7	28	412	43.3	8.25
A0A251UUW2	Putative alcohol dehydrogenase superfamily, zinc-type OS=Helianthus annuus OX=4232 GN=HannXRQ_Chr05g0161031 PE=3 SV=1 - [A0A251UUW2_HELAN]	198.93	0.2764	43	1	8	92	398	43.4	6.77
A0A118K7G0	Uncharacterized protein OS=Cynara cardunculus var. scolymus OX=59895 GN=Ccrd_009467 PE=4 SV=1 - [A0A118K7G0_CYNCS]	2.34	0.023	3	1	1	1	392	43.5	6.84
A0A166JD62	Uncharacterized protein OS=Daucus carota subsp. sativus OX=79200 GN=DCAR_004694 PE=4 SV=1 - [A0A166JD62_DAUCA]	24.24	0.0934	4	3	3	10	396	43.5	9.14
A0A175YRI7	Pyruvate dehydrogenase E1 component subunit alpha OS=Daucus carota subsp. sativus OX=79200 GN=DCAR_026571 PE=4 SV=1 - [A0A175YRI7_DAUCA]	4.03	0.1247	3	2	4	4	393	43.5	7.87
A0A164XCB2	Uncharacterized protein OS=Daucus carota subsp. sativus OX=79200 GN=DCAR_016232 PE=4 SV=1 - [A0A164XCB2_DAUCA]	11.27	0.066	3	1	2	5	394	43.5	6.44
A0A2J6JLT2	Uncharacterized protein OS=Lactuca sativa OX=4236 GN=LSAT_6X18541 PE=4 SV=1 - [A0A2J6JLT2_LACSA]	7.12	0.0859	20	2	2	3	384	43.5	6.83
A0A251S7I3	Pyruvate dehydrogenase E1 component subunit alpha OS=Helianthus annuus OX=4232 GN=HannXRQ_Chr15g0476061 PE=4 SV=1 - [A0A251S7I3_HELAN]	9.45	0.1628	4	4	6	7	393	43.6	7.69
A0A124SH56	Aminotransferase class-III OS=Cynara cardunculus var. scolymus OX=59895 GN=Ccrd_013101 PE=3 SV=1 - [A0A124SH56_CYNCS]	22.63	0.1075	3	1	5	14	400	43.6	7.15
A0A103YE75	Aldolase-type TIM barrel OS=Cynara cardunculus var. scolymus OX=59895 GN=Ccrd_014156 PE=4 SV=1 - [A0A103YE75_CYNCS]	20.75	0.0823	4	3	3	8	401	43.7	5.91
A0A175YDC0	Uncharacterized protein OS=Daucus carota subsp. sativus OX=79200 GN=DCAR_029050 PE=4 SV=1 - [A0A175YDC0_DAUCA]	0	0.0487	1	1	1	1	390	43.7	5.73
A0A161ZQR9	Uncharacterized protein OS=Daucus carota subsp. sativus OX=79200 GN=DCAR_022675 PE=4 SV=1 - [A0A161ZQR9_DAUCA]	2.47	0.0256	1	1	1	1	391	43.7	7.71
A0A2J6JRN4	Uncharacterized protein OS=Lactuca sativa OX=4236 GN=LSAT_8X25721 PE=4 SV=1 - [A0A2J6JRN4_LACSA]	12.51	0.0306	2	1	1	5	392	43.7	5.8
A0A164V585	Uncharacterized protein OS=Daucus carota subsp. sativus OX=79200 GN=DCAR_022811 PE=4 SV=1 - [A0A164V585_DAUCA]	2.08	0.0284	2	1	1	1	388	43.8	4.78
A0A118K4U4	Uncharacterized protein OS=Cynara cardunculus var. scolymus OX=59895 GN=Ccrd_013588 PE=4 SV=1 - [A0A118K4U4_CYNCS]	0	0.046	1	1	1	1	391	43.8	7.08
A0A103XTW4	Uncharacterized protein OS=Cynara cardunculus var. scolymus OX=59895 GN=Ccrd_001128 PE=4 SV=1 - [A0A103XTW4_CYNCS]	3.31	0.0239	1	1	1	1	419	43.8	8.63
A0A2J6KU86	Uncharacterized protein OS=Lactuca sativa OX=4236 GN=LSAT_9X43801 PE=4 SV=1 - [A0A2J6KU86_LACSA]	0	0.0492	8	2	2	2	386	43.9	6.87
A0A2J6K0H4	Uncharacterized protein OS=Lactuca sativa OX=4236 GN=LSAT_1X107461 PE=3 SV=1 - [A0A2J6K0H4_LACSA]	119.92	0.1861	4	1	8	69	403	43.9	9.7
A0A2J6JSB7	Uncharacterized protein OS=Lactuca sativa OX=4236 GN=LSAT_5X141041 PE=4 SV=1 - [A0A2J6JSB7_LACSA]	16.38	0.0603	3	2	2	8	398	43.9	7.9
A0A118K4V3	Enolase OS=Cynara cardunculus var. scolymus OX=59895 GN=Ccrd_013501 PE=3 SV=1 - [A0A118K4V3_CYNCS]	236.17	0.3333	1	1	12	115	411	44	5.92
A0A103XZT2	Fructose-bisphosphate aldolase (Fragment) OS=Cynara cardunculus var. scolymus OX=59895 GN=Ccrd_021847 PE=3 SV=1 - [A0A103XZT2_CYNCS]	338.95	0.3391	1	2	12	166	407	44	6.33
A0A2J6L547	Uncharacterized protein OS=Lactuca sativa OX=4236 GN=LSAT_3X123981 PE=4 SV=1 - [A0A2J6L547_LACSA]	60.21	0.2661	2	1	8	26	387	44	6.76
A0A175YNX6	Uncharacterized protein OS=Daucus carota subsp. sativus OX=79200 GN=DCAR_027511 PE=4 SV=1 - [A0A175YNX6_DAUCA]	20.45	0.1166	3	1	5	11	386	44.1	6
A0A161WVU9	Glutamate dehydrogenase OS=Daucus carota subsp. sativus OX=79200 GN=DCAR_019878 PE=3 SV=1 - [A0A161WVU9_DAUCA]	7.08	0.0588	2	1	2	3	408	44.1	6.92
A0A166GWQ9	Uncharacterized protein OS=Daucus carota subsp. sativus OX=79200 GN=DCAR_002094 PE=3 SV=1 - [A0A166GWQ9_DAUCA]	8.14	0.1047	15	3	3	3	401	44.1	7.46
A0A251S222	Putative casein kinase I-like 3 OS=Helianthus annuus OX=4232 GN=ckl3 PE=3 SV=1 - [A0A251S222_HELAN]	2.51	0.0338	7	1	1	1	385	44.2	9.33
A0A103XEV2	Nucleotide-binding, alpha-beta plait OS=Cynara cardunculus var. scolymus OX=59895 GN=Ccrd_008529 PE=4 SV=1 - [A0A103XEV2_CYNCS]	0	0.0329	1	1	1	1	426	44.2	8.05
A0A165XMS1	Branched-chain-amino-acid aminotransferase OS=Daucus carota subsp. sativus OX=79200 GN=DCAR_014322 PE=3 SV=1 - [A0A165XMS1_DAUCA]	2.29	0.049	6	2	2	4	408	44.2	6.27
A0A166F5J2	Uncharacterized protein OS=Daucus carota subsp. sativus OX=79200 GN=DCAR_008205 PE=4 SV=1 - [A0A166F5J2_DAUCA]	17.71	0.0803	9	3	3	9	386	44.2	5.26
A0A103XXL2	Aminoacyl-tRNA synthetase, class Ic OS=Cynara cardunculus var. scolymus OX=59895 GN=Ccrd_022993 PE=3 SV=1 - [A0A103XXL2_CYNCS]	4.66	0.0959	2	2	3	3	386	44.2	6.04
A0A288W749	NADH dehydrogenase subunit 7 OS=Bupleurum falcatum OX=46367 GN=nad7 PE=3 SV=1 - [A0A288W749_BUPFA]	11.58	0.1066	16	1	3	10	394	44.3	7.59
O49849	Aminomethyltransferase, mitochondrial OS=Flaveria anomala OX=35877 GN=GDCST PE=3 SV=1 - [GCST_FLAAN]	6.55	0.1278	2	2	4	9	407	44.3	8.6
I1TIH8	NADH dehydrogenase subunit 7 OS=Daucus carota subsp. sativus OX=79200 GN=nad7 PE=3 SV=1 - [I1TIH8_DAUCA]	9.35	0.1066	16	1	3	9	394	44.3	7.4
A0A124SDK9	CAAX prenyl protease 1 OS=Cynara cardunculus var. scolymus OX=59895 GN=Ccrd_000640 PE=3 SV=1 - [A0A124SDK9_CYNCS]	4.54	0.0259	5	1	1	2	386	44.3	8
A0A251RT35	Putative SecY subunit domain-containing protein OS=Helianthus annuus OX=4232 GN=HannXRQ_Chr17g0557191 PE=3 SV=1 - [A0A251RT35_HELAN]	27.87	0.1222	8	5	5	14	409	44.4	8.78
A0A2J6KCV0	Uncharacterized protein OS=Lactuca sativa OX=4236 GN=LSAT_6X100660 PE=3 SV=1 - [A0A2J6KCV0_LACSA]	94.44	0.3059	10	2	11	47	389	44.4	10.15
A0A166IJE6	Obg-like ATPase 1 OS=Daucus carota subsp. sativus OX=79200 GN=DCAR_003850 PE=3 SV=1 - [A0A166IJE6_DAUCA]	104.11	0.1607	3	1	6	45	392	44.4	7.03
A0A118JZY1	Aconitase/3-isopropylmalate dehydratase large subunit, alpha/beta/alpha OS=Cynara cardunculus var. scolymus OX=59895 GN=Ccrd_021363 PE=4 SV=1 - [A0A118JZY1_CYNCS]	9.48	0.0465	9	2	2	4	409	44.5	5.53
A0A2J6L8U1	Obg-like ATPase 1 OS=Lactuca sativa OX=4236 GN=LSAT_4X29961 PE=3 SV=1 - [A0A2J6L8U1_LACSA]	173.83	0.2487	7	3	8	72	394	44.5	6.8
A0A251UVV8	Putative von Willebrand factor, type A, Copine, Zinc finger, RING/FYVE/PHD-type OS=Helianthus annuus OX=4232 GN=HannXRQ_Chr04g0100931 PE=4 SV=1 - [A0A251UVV8_HELAN]	2.44	0.0276	1	1	1	1	398	44.6	5.91
A0A166GYB3	Uncharacterized protein OS=Daucus carota subsp. sativus OX=79200 GN=DCAR_002150 PE=3 SV=1 - [A0A166GYB3_DAUCA]	4.29	0.0259	4	1	1	2	386	44.6	5.63
A0A165XI93	Uncharacterized protein OS=Daucus carota subsp. sativus OX=79200 GN=DCAR_014443 PE=3 SV=1 - [A0A165XI93_DAUCA]	92.44	0.2699	6	1	10	41	389	44.6	10.1
A0A175YI86	Phosphoserine aminotransferase OS=Daucus carota subsp. sativus OX=79200 GN=DCAR_030822 PE=3 SV=1 - [A0A175YI86_DAUCA]	5.3	0.1076	5	1	4	12	409	44.6	8.47
A0A2J6LDF5	Uncharacterized protein OS=Lactuca sativa OX=4236 GN=LSAT_5X120460 PE=3 SV=1 - [A0A2J6LDF5_LACSA]	42.2	0.2105	18	6	7	29	399	44.6	8.18
A0A251SY27	Putative transcription-repair coupling factor OS=Helianthus annuus OX=4232 GN=HannXRQ_Chr12g0354681 PE=3 SV=1 - [A0A251SY27_HELAN]	270.88	0.3934	28	7	13	129	394	44.7	5.55
A0A2J6LBP4	Proline iminopeptidase OS=Lactuca sativa OX=4236 GN=LSAT_5X110541 PE=3 SV=1 - [A0A2J6LBP4_LACSA]	0	0.0305	2	1	1	1	394	44.7	6.67
A0A103YI16	Arginine biosynthesis bifunctional protein ArgJ, chloroplastic OS=Cynara cardunculus var. scolymus OX=59895 GN=Ccrd_012132 PE=3 SV=1 - [A0A103YI16_CYNCS]	2.16	0.0397	2	1	1	1	428	44.7	5.11
A0A118JUT1	60S ribosomal protein L4, C-terminal domain-containing protein OS=Cynara cardunculus var. scolymus OX=59895 GN=Ccrd_005734 PE=4 SV=1 - [A0A118JUT1_CYNCS]	42.2	0.1017	6	1	3	15	403	44.7	10.39
A0A103XWI0	26S proteasome, regulatory subunit Rpn7 OS=Cynara cardunculus var. scolymus OX=59895 GN=Ccrd_023628 PE=4 SV=1 - [A0A103XWI0_CYNCS]	20.93	0.1266	8	1	5	11	387	44.7	6.9
A0A2J6M5E1	Uncharacterized protein OS=Lactuca sativa OX=4236 GN=LSAT_2X97920 PE=3 SV=1 - [A0A2J6M5E1_LACSA]	30.86	0.1071	4	1	4	13	411	44.7	7.37
A0A2J6LR90	Uncharacterized protein OS=Lactuca sativa OX=4236 GN=LSAT_2X67821 PE=4 SV=1 - [A0A2J6LR90_LACSA]	17.46	0.047	2	1	2	6	404	44.7	10.46
A0A251TST9	Putative ATPase, AAA-type, core OS=Helianthus annuus OX=4232 GN=HannXRQ_Chr10g0316711 PE=3 SV=1 - [A0A251TST9_HELAN]	60.07	0.191	21	6	7	34	398	44.8	8.69
A0A251SIS2	Putative ribosomal protein L4/L1e OS=Helianthus annuus OX=4232 GN=HannXRQ_Chr14g0445541 PE=4 SV=1 - [A0A251SIS2_HELAN]	21.97	0.0594	2	1	2	11	404	44.8	10.42
A0A103YH19	Protein kinase, ATP binding site-containing protein OS=Cynara cardunculus var. scolymus OX=59895 GN=Ccrd_012674 PE=3 SV=1 - [A0A103YH19_CYNCS]	2.85	0.0651	7	2	2	2	384	44.8	8.25
A0A162A346	Uncharacterized protein OS=Daucus carota subsp. sativus OX=79200 GN=DCAR_017723 PE=4 SV=1 - [A0A162A346_DAUCA]	54.93	0.1576	7	3	5	22	406	44.9	10.36
A0A251TCS6	Mitogen-activated protein kinase OS=Helianthus annuus OX=4232 GN=HannXRQ_Chr11g0343001 PE=3 SV=1 - [A0A251TCS6_HELAN]	3.57	0.051	7	2	2	3	392	45	5.82
A0A164WZ25	Glutamate dehydrogenase OS=Daucus carota subsp. sativus OX=79200 GN=DCAR_020164 PE=3 SV=1 - [A0A164WZ25_DAUCA]	12.84	0.0535	2	1	2	5	411	45	6.27
A0A103Y2V2	Alpha crystallin/Hsp20 domain-containing protein OS=Cynara cardunculus var. scolymus OX=59895 GN=Ccrd_020224 PE=3 SV=1 - [A0A103Y2V2_CYNCS]	12.84	0.1058	14	1	3	25	397	45	5.74
A0A2J6KS36	Uncharacterized protein OS=Lactuca sativa OX=4236 GN=LSAT_1X17561 PE=4 SV=1 - [A0A2J6KS36_LACSA]	3.92	0.0302	1	1	1	2	397	45	5.27
A0A251SQ74	Putative from the Czech 'roh' meaning 'corner OS=Helianthus annuus OX=4232 GN=ROH1 PE=4 SV=1 - [A0A251SQ74_HELAN]	4.11	0.0347	1	1	1	5	404	45.1	7.88
A0A2J6LZV7	Uncharacterized protein OS=Lactuca sativa OX=4236 GN=LSAT_8X32001 PE=4 SV=1 - [A0A2J6LZV7_LACSA]	2.81	0.0301	1	1	1	1	399	45.1	7.47
A0A2J6L7K4	Uncharacterized protein OS=Lactuca sativa OX=4236 GN=LSAT_8X124000 PE=4 SV=1 - [A0A2J6L7K4_LACSA]	4.72	0.0546	11	2	2	6	421	45.2	7.18
A0A251UBV7	Putative isovaleryl-CoA dehydrogenase OS=Helianthus annuus OX=4232 GN=HannXRQ_Chr07g0197391 PE=3 SV=1 - [A0A251UBV7_HELAN]	21.95	0.0845	8	1	4	11	414	45.3	7.34
A0A2J6KGE0	Succinate--CoA ligase [ADP-forming] subunit beta, mitochondrial OS=Lactuca sativa OX=4236 GN=LSAT_9X10741 PE=3 SV=1 - [A0A2J6KGE0_LACSA]	45.42	0.1825	7	1	7	25	422	45.3	5.88
A0A251UYK6	Succinate--CoA ligase [ADP-forming] subunit beta, mitochondrial OS=Helianthus annuus OX=4232 GN=HannXRQ_Chr04g0111281 PE=3 SV=1 - [A0A251UYK6_HELAN]	44.88	0.1915	5	1	7	23	423	45.4	6.32
A0A251TFE4	Putative peptide chain release factor eRF1/aRF1 OS=Helianthus annuus OX=4232 GN=HannXRQ_Chr10g0278511 PE=4 SV=1 - [A0A251TFE4_HELAN]	20.38	0.0842	9	1	3	10	404	45.4	5.39
Q5S822	ATP synthase subunit alpha (Fragment) OS=Dipsacus fullonum OX=183561 GN=atp1 PE=3 SV=1 - [Q5S822_9DIPS]	456.19	0.4434	46	1	14	202	424	45.4	7.36
A0A166E1Q3	Uncharacterized protein OS=Daucus carota subsp. sativus OX=79200 GN=DCAR_006807 PE=4 SV=1 - [A0A166E1Q3_DAUCA]	1.98	0.0374	1	1	1	1	401	45.4	8.73
A0A103XCC8	26S proteasome subunit P45 OS=Cynara cardunculus var. scolymus OX=59895 GN=Ccrd_024500 PE=3 SV=1 - [A0A103XCC8_CYNCS]	69.74	0.3012	16	8	9	33	405	45.4	5.26
A0A2J6JLW5	Aspartate aminotransferase OS=Lactuca sativa OX=4236 GN=LSAT_6X18741 PE=4 SV=1 - [A0A2J6JLW5_LACSA]	17.15	0.0976	6	1	4	10	410	45.4	6.96
A0A2J6MGJ5	Uncharacterized protein OS=Lactuca sativa OX=4236 GN=LSAT_6X68800 PE=4 SV=1 - [A0A2J6MGJ5_LACSA]	15.04	0.0495	3	1	2	8	465	45.5	7.44
A0A251UUN4	Putative peptide chain release factor eRF1/aRF1 OS=Helianthus annuus OX=4232 GN=HannXRQ_Chr05g0162231 PE=4 SV=1 - [A0A251UUN4_HELAN]	18.36	0.0842	11	1	3	8	404	45.5	5.39
A0A175YF73	Uncharacterized protein OS=Daucus carota subsp. sativus OX=79200 GN=DCAR_029734 PE=3 SV=1 - [A0A175YF73_DAUCA]	7.73	0.0588	3	2	2	3	408	45.5	6.99
A0A175YBR4	Uncharacterized protein OS=Daucus carota subsp. sativus OX=79200 GN=DCAR_031774 PE=4 SV=1 - [A0A175YBR4_DAUCA]	2.69	0.041	1	1	1	1	415	45.5	5.94
A0A103YJT6	Heat shock protein Hsp90 OS=Cynara cardunculus var. scolymus OX=59895 GN=Ccrd_011217 PE=4 SV=1 - [A0A103YJT6_CYNCS]	151.06	0.1883	5	0	7	82	409	45.5	4.74
A0A251TA89	Putative nuclear pore localization protein NPL4 OS=Helianthus annuus OX=4232 GN=HannXRQ_Chr11g0334841 PE=4 SV=1 - [A0A251TA89_HELAN]	2.82	0.0293	4	1	1	1	409	45.6	5.19
A0A251ULU4	Putative UDP-XYL synthase 6 OS=Helianthus annuus OX=4232 GN=UXS6 PE=4 SV=1 - [A0A251ULU4_HELAN]	27.66	0.1045	10	3	3	11	402	45.6	9.1
A0A164U851	Uncharacterized protein OS=Daucus carota subsp. sativus OX=79200 GN=DCAR_025633 PE=3 SV=1 - [A0A164U851_DAUCA]	32.13	0.1153	1	2	3	15	399	45.6	4.75
A0A2J6KHP9	Uncharacterized protein OS=Lactuca sativa OX=4236 GN=LSAT_7X31721 PE=3 SV=1 - [A0A2J6KHP9_LACSA]	22.77	0.0211	1	1	1	11	427	45.6	8.76
A0A251SN98	Putative FAD/NAD(P)-binding oxidoreductase family protein OS=Helianthus annuus OX=4232 GN=HannXRQ_Chr13g0386971 PE=4 SV=1 - [A0A251SN98_HELAN]	13.68	0.0268	1	1	1	8	411	45.7	7.97
A0A162ASX1	Uncharacterized protein OS=Daucus carota subsp. sativus OX=79200 GN=DCAR_006280 PE=3 SV=1 - [A0A162ASX1_DAUCA]	42.1	0.2512	15	7	8	30	406	45.7	5.82
A0A162AH66	Uncharacterized protein OS=Daucus carota subsp. sativus OX=79200 GN=DCAR_009595 PE=4 SV=1 - [A0A162AH66_DAUCA]	2.96	0.0403	2	1	1	1	422	45.7	6.1
A0A166F4H0	Aminomethyltransferase OS=Daucus carota subsp. sativus OX=79200 GN=DCAR_008168 PE=3 SV=1 - [A0A166F4H0_DAUCA]	12.33	0.1167	5	2	4	11	420	45.7	8.29
A0A251V7G0	Putative succinyltransferase OS=Helianthus annuus OX=4232 GN=ODO2 PE=4 SV=1 - [A0A251V7G0_HELAN]	20.38	0.0974	11	3	3	10	421	45.8	6.14
A0A165XM41	Uncharacterized protein OS=Daucus carota subsp. sativus OX=79200 GN=DCAR_014347 PE=3 SV=1 - [A0A165XM41_DAUCA]	2.48	0.0616	5	2	2	2	422	45.8	6.6
A0A251VL28	Putative RNA-binding (RRM/RBD/RNP motifs) family protein OS=Helianthus annuus OX=4232 GN=HannXRQ_Chr02g0059341 PE=4 SV=1 - [A0A251VL28_HELAN]	4.64	0.0522	1	1	2	3	460	45.9	6.83
A0A251SZ13	Aspartate aminotransferase OS=Helianthus annuus OX=4232 GN=HannXRQ_Chr12g0355551 PE=4 SV=1 - [A0A251SZ13_HELAN]	108.64	0.1814	10	3	7	41	419	45.9	7.2
A0A162AAP7	Isocitrate dehydrogenase [NADP] OS=Daucus carota subsp. sativus OX=79200 GN=DCAR_014146 PE=3 SV=1 - [A0A162AAP7_DAUCA]	152.26	0.318	9	3	15	77	412	45.9	6.99
A0A103XK07	UTP--glucose-1-phosphate uridylyltransferase OS=Cynara cardunculus var. scolymus OX=59895 GN=Ccrd_005786 PE=4 SV=1 - [A0A103XK07_CYNCS]	125.89	0.0931	1	1	3	46	419	46	7.44
A0A166CLU4	Uncharacterized protein OS=Daucus carota subsp. sativus OX=79200 GN=DCAR_004906 PE=4 SV=1 - [A0A166CLU4_DAUCA]	11.6	0.1325	6	1	4	6	400	46.2	8.02
A0A103Y438	Peptidase C26 OS=Cynara cardunculus var. scolymus OX=59895 GN=Ccrd_019569 PE=4 SV=1 - [A0A103Y438_CYNCS]	0	0.0216	2	1	1	1	416	46.2	7.93
A0A251UHB0	Putative eukaryotic initiation factor 4A-3 OS=Helianthus annuus OX=4232 GN=IF4A3 PE=4 SV=1 - [A0A251UHB0_HELAN]	53.28	0.1029	5	3	5	22	408	46.3	6.47
A0A103V6X3	Eukaryotic translation initiation factor 3 subunit M OS=Cynara cardunculus var. scolymus OX=59895 GN=Ccrd_025726 PE=3 SV=1 - [A0A103V6X3_CYNCS]	23.6	0.0341	3	1	1	7	410	46.3	5.31
A0A251RTY8	Putative nucleoside transporter family protein OS=Helianthus annuus OX=4232 GN=HannXRQ_Chr17g0564671 PE=4 SV=1 - [A0A251RTY8_HELAN]	0	0.0259	1	1	1	2	425	46.3	8.38
A0A161Y611	Uncharacterized protein OS=Daucus carota subsp. sativus OX=79200 GN=DCAR_005624 PE=3 SV=1 - [A0A161Y611_DAUCA]	0	0.0627	7	2	2	2	415	46.3	9.28
A0A251T0W4	Putative ABC transporter periplasmic binding domain-containing protein OS=Helianthus annuus OX=4232 GN=HannXRQ_Chr12g0365711 PE=4 SV=1 - [A0A251T0W4_HELAN]	2.02	0.0388	1	1	1	1	412	46.4	4.83
A0A175YBV3	Carboxypeptidase OS=Daucus carota subsp. sativus OX=79200 GN=DCAR_031636 PE=3 SV=1 - [A0A175YBV3_DAUCA]	10.71	0.0553	8	1	2	5	416	46.4	7.84
A0A175YHH9	Elongation factor Tu OS=Daucus carota subsp. sativus OX=79200 GN=DCAR_030588 PE=3 SV=1 - [A0A175YHH9_DAUCA]	23.2	0.1455	6	1	6	14	426	46.5	7.24
A0A175YEI6	Uncharacterized protein OS=Daucus carota subsp. sativus OX=79200 GN=DCAR_029430 PE=3 SV=1 - [A0A175YEI6_DAUCA]	3.52	0.0186	1	1	1	2	429	46.5	8.66
A0A251SE85	Putative heat shock protein 70 family OS=Helianthus annuus OX=4232 GN=HannXRQ_Chr14g0431381 PE=3 SV=1 - [A0A251SE85_HELAN]	2.65	0.0377	6	1	1	1	424	46.6	6.64
Q2WFI2	Isocitrate dehydrogenase [NADP] OS=Codonopsis lanceolata OX=103999 PE=2 SV=1 - [Q2WFI2_9ASTR]	167.23	0.3582	4	3	15	80	416	46.6	6.8
A0A251TBE0	Diphosphomevalonate decarboxylase OS=Helianthus annuus OX=4232 GN=HannXRQ_Chr11g0342191 PE=3 SV=1 - [A0A251TBE0_HELAN]	26.95	0.1182	11	2	4	11	423	46.6	6.86
A0A2J6L5U3	Isocitrate dehydrogenase [NADP] OS=Lactuca sativa OX=4236 GN=LSAT_2X71681 PE=3 SV=1 - [A0A2J6L5U3_LACSA]	146.69	0.3389	10	1	14	67	416	46.6	7.23
A0A2J6M9Q7	Uncharacterized protein OS=Lactuca sativa OX=4236 GN=LSAT_6X95861 PE=3 SV=1 - [A0A2J6M9Q7_LACSA]	5.55	0.0279	1	1	1	2	430	46.7	7.25
A0A103XP64	WD40 repeat-containing protein OS=Cynara cardunculus var. scolymus OX=59895 GN=Ccrd_003671 PE=4 SV=1 - [A0A103XP64_CYNCS]	2.16	0.0193	1	1	1	1	415	46.7	6.28
A0A175YJX9	Uncharacterized protein OS=Daucus carota subsp. sativus OX=79200 GN=DCAR_031119 PE=4 SV=1 - [A0A175YJX9_DAUCA]	58.58	0.1392	12	5	5	33	424	46.7	5.6
A0A175YFT1	Uncharacterized protein OS=Daucus carota subsp. sativus OX=79200 GN=DCAR_031837 PE=3 SV=1 - [A0A175YFT1_DAUCA]	34.61	0.0572	4	2	2	24	437	46.7	9.1
A0A251RRN6	Putative groES-like zinc-binding alcohol dehydrogenase family protein OS=Helianthus annuus OX=4232 GN=HannXRQ_Chr17g0555771 PE=4 SV=1 - [A0A251RRN6_HELAN]	12.52	0.0549	4	2	2	7	437	46.8	8.24
A0A2J6JH16	Uncharacterized protein OS=Lactuca sativa OX=4236 GN=LSAT_6X64280 PE=4 SV=1 - [A0A2J6JH16_LACSA]	54.82	0.1244	2	2	5	35	434	46.9	6.09
A0A175YNF6	Uncharacterized protein OS=Daucus carota subsp. sativus OX=79200 GN=DCAR_027439 PE=3 SV=1 - [A0A175YNF6_DAUCA]	5.63	0.0337	1	1	1	3	415	46.9	8.97
A0A1Q1NKY6	Monodehydroascorbate reductase 1 OS=Daucus carota OX=4039 PE=2 SV=1 - [A0A1Q1NKY6_DAUCA]	40.1	0.1037	3	1	4	30	434	47	5.92
A0A175YN30	Uncharacterized protein OS=Daucus carota subsp. sativus OX=79200 GN=DCAR_027444 PE=4 SV=1 - [A0A175YN30_DAUCA]	11.11	0.0711	2	2	2	7	422	47	6.07
A0A164WJS9	Uncharacterized protein OS=Daucus carota subsp. sativus OX=79200 GN=DCAR_020770 PE=4 SV=1 - [A0A164WJS9_DAUCA]	17.48	0.1014	4	1	4	21	434	47	6.83
A0A165YUM9	Uncharacterized protein OS=Daucus carota subsp. sativus OX=79200 GN=DCAR_013373 PE=4 SV=1 - [A0A165YUM9_DAUCA]	2.03	0.0277	1	1	1	1	433	47	5.67
A0A124SIE8	Fumarase C, C-terminal OS=Cynara cardunculus var. scolymus OX=59895 GN=Ccrd_009070 PE=3 SV=1 - [A0A124SIE8_CYNCS]	40.92	0.2014	6	7	7	17	432	47	8.22
A0A103XY54	Nucleotide-binding, alpha-beta plait OS=Cynara cardunculus var. scolymus OX=59895 GN=Ccrd_022706 PE=4 SV=1 - [A0A103XY54_CYNCS]	0	0.0338	2	1	1	1	444	47	8.19
A0A097PM15	LOS4 (Fragment) OS=Lactuca sativa OX=4236 PE=2 SV=1 - [A0A097PM15_LACSA]	4.49	0.0286	4	1	1	3	420	47.1	7.24
A0A166HZW2	Uncharacterized protein OS=Daucus carota subsp. sativus OX=79200 GN=DCAR_003253 PE=3 SV=1 - [A0A166HZW2_DAUCA]	70.97	0.0319	1	1	1	36	439	47.1	9.2
A0A103YI49	Armadillo-type fold OS=Cynara cardunculus var. scolymus OX=59895 GN=Ccrd_012051 PE=4 SV=1 - [A0A103YI49_CYNCS]	7.32	0.1265	6	4	4	5	411	47.1	5.63
A0A251RMC1	Putative aldolase-type TIM barrel family protein OS=Helianthus annuus OX=4232 GN=HannXRQ_Chr17g0540381 PE=3 SV=1 - [A0A251RMC1_HELAN]	209.78	0.1862	2	2	8	83	435	47.2	5.67
A0A164VNL0	Uncharacterized protein OS=Daucus carota subsp. sativus OX=79200 GN=DCAR_022019 PE=4 SV=1 - [A0A164VNL0_DAUCA]	30.36	0.0294	1	2	2	16	442	47.3	8.9
A0A166EYH6	Uncharacterized protein OS=Daucus carota subsp. sativus OX=79200 GN=DCAR_007969 PE=4 SV=1 - [A0A166EYH6_DAUCA]	51.63	0.1584	4	1	5	29	442	47.3	5.36
A0A103XHZ1	Thiolase OS=Cynara cardunculus var. scolymus OX=59895 GN=Ccrd_006986 PE=3 SV=1 - [A0A103XHZ1_CYNCS]	9.89	0.0776	7	1	3	8	451	47.3	7.77
A0A251TJI3	Putative S-methyl-5-thioribose kinase OS=Helianthus annuus OX=4232 GN=ATMTK PE=3 SV=1 - [A0A251TJI3_HELAN]	15.55	0.053	4	2	2	6	415	47.4	5.9
A0A251SYQ5	Protein CLP1 homolog OS=Helianthus annuus OX=4232 GN=CLP1 PE=3 SV=1 - [A0A251SYQ5_HELAN]	2.52	0.0255	5	1	1	2	432	47.4	9.45
A0A165XFU2	Uncharacterized protein OS=Daucus carota subsp. sativus OX=79200 GN=DCAR_014507 PE=4 SV=1 - [A0A165XFU2_DAUCA]	125.57	0.0957	7	1	3	60	418	47.4	6.04
A0A118JUM1	Cys/Met metabolism, pyridoxal phosphate-dependent enzyme OS=Cynara cardunculus var. scolymus OX=59895 GN=Ccrd_005270 PE=3 SV=1 - [A0A118JUM1_CYNCS]	2.48	0.0653	5	2	2	2	444	47.4	8.43
A0A2J6K9P6	Uncharacterized protein OS=Lactuca sativa OX=4236 GN=LSAT_6X63360 PE=3 SV=1 - [A0A2J6K9P6_LACSA]	7.45	0.0953	7	1	3	8	451	47.4	7.52
A0A166GCK3	Uncharacterized protein OS=Daucus carota subsp. sativus OX=79200 GN=DCAR_001464 PE=4 SV=1 - [A0A166GCK3_DAUCA]	26.84	0.0478	1	2	2	18	418	47.5	5.58
A0A162AHR0	Uncharacterized protein OS=Daucus carota subsp. sativus OX=79200 GN=DCAR_009815 PE=3 SV=1 - [A0A162AHR0_DAUCA]	6.85	0.0445	1	2	2	3	427	47.6	5.57
A0A251VTA7	Putative enolase 2 OS=Helianthus annuus OX=4232 GN=ENO2 PE=3 SV=1 - [A0A251VTA7_HELAN]	741.72	0.3514	1	2	16	313	444	47.7	5.97
A0A2J6K6H9	Uncharacterized protein OS=Lactuca sativa OX=4236 GN=LSAT_5X33160 PE=4 SV=1 - [A0A2J6K6H9_LACSA]	2.47	0.0305	5	1	1	1	426	47.8	5.54
A0A165ABA1	Uncharacterized protein OS=Daucus carota subsp. sativus OX=79200 GN=DCAR_015400 PE=3 SV=1 - [A0A165ABA1_DAUCA]	4.59	0.0595	5	2	2	2	437	47.8	8.31
A0A166GKA2	Uncharacterized protein OS=Daucus carota subsp. sativus OX=79200 GN=DCAR_001704 PE=4 SV=1 - [A0A166GKA2_DAUCA]	84.13	0.0709	7	1	2	48	423	47.8	5.83
A0A161ZK95	Uncharacterized protein OS=Daucus carota subsp. sativus OX=79200 GN=DCAR_024636 PE=3 SV=1 - [A0A161ZK95_DAUCA]	198.36	0.2494	2	4	10	100	437	47.8	6.38
A0A162A1S0	Uncharacterized protein OS=Daucus carota subsp. sativus OX=79200 GN=DCAR_017065 PE=4 SV=1 - [A0A162A1S0_DAUCA]	255.18	0.2446	3	1	11	123	417	47.8	4.82
A0A251SKT7	Putative sucrose-phosphatase 2 OS=Helianthus annuus OX=4232 GN=SPP2 PE=4 SV=1 - [A0A251SKT7_HELAN]	0	0.0425	3	1	1	1	424	47.9	6.23
A0A164WJI0	Uncharacterized protein OS=Daucus carota subsp. sativus OX=79200 GN=DCAR_020782 PE=3 SV=1 - [A0A164WJI0_DAUCA]	698.99	0.3896	2	6	16	301	444	47.9	5.38
A0A2J6LY18	Uncharacterized protein OS=Lactuca sativa OX=4236 GN=LSAT_2X129481 PE=3 SV=1 - [A0A2J6LY18_LACSA]	422.05	0.382	2	3	15	198	445	47.9	5.86
A0A251SB17	Putative K-like domain protein OS=Helianthus annuus OX=4232 GN=HannXRQ_Chr15g0487691 PE=4 SV=1 - [A0A251SB17_HELAN]	0	0.0246	4	1	1	1	448	48	5.4
A0A2J6KNC6	Uncharacterized protein OS=Lactuca sativa OX=4236 GN=LSAT_5X104540 PE=4 SV=1 - [A0A2J6KNC6_LACSA]	8.49	0.0453	1	1	1	5	419	48	5.71
A0A166EPS7	Uncharacterized protein OS=Daucus carota subsp. sativus OX=79200 GN=DCAR_007664 PE=3 SV=1 - [A0A166EPS7_DAUCA]	55.24	0.2651	6	1	9	31	430	48.1	6.29
A0A166GI34	Uncharacterized protein OS=Daucus carota subsp. sativus OX=79200 GN=DCAR_001647 PE=4 SV=1 - [A0A166GI34_DAUCA]	2.73	0.0351	1	1	1	1	427	48.1	5.92
A0A251UW04	Putative alpha/beta-Hydrolases superfamily protein OS=Helianthus annuus OX=4232 GN=HannXRQ_Chr04g0095501 PE=4 SV=1 - [A0A251UW04_HELAN]	2.33	0.023	1	1	1	1	434	48.2	5.02
A0A0K2F2U6	Flavonoid 3' hydroxylase (Fragment) OS=Silybum marianum OX=92921 PE=2 SV=1 - [A0A0K2F2U6_SILMA]	2.07	0.0319	1	1	1	1	439	48.3	7.91
A0A161XQU6	Dolichyl-diphosphooligosaccharide--protein glycosyltransferase 48 kDa subunit OS=Daucus carota subsp. sativus OX=79200 GN=DCAR_017221 PE=3 SV=1 - [A0A161XQU6_DAUCA]	2.68	0.0276	2	1	1	3	435	48.3	5.47
A0A161Y2P2	Uncharacterized protein OS=Daucus carota subsp. sativus OX=79200 GN=DCAR_012183 PE=3 SV=1 - [A0A161Y2P2_DAUCA]	7.81	0.0886	9	3	3	3	440	48.3	6.83
A0A118JTE8	IQ motif, EF-hand binding site-containing protein OS=Cynara cardunculus var. scolymus OX=59895 GN=Ccrd_008343 PE=4 SV=1 - [A0A118JTE8_CYNCS]	3.01	0.0303	4	1	1	1	429	48.3	6.73
A0A2J6KY28	RuvB-like helicase OS=Lactuca sativa OX=4236 GN=LSAT_9X41920 PE=3 SV=1 - [A0A2J6KY28_LACSA]	4.99	0.0273	5	1	1	2	440	48.3	5.16
A0A251TTV4	Putative eukaryotic aspartyl protease family protein OS=Helianthus annuus OX=4232 GN=HannXRQ_Chr09g0250911 PE=3 SV=1 - [A0A251TTV4_HELAN]	42.48	0.0399	3	2	2	17	451	48.4	7.49
A0A251UTB8	Uridine kinase OS=Helianthus annuus OX=4232 GN=HannXRQ_Chr05g0160261 PE=3 SV=1 - [A0A251UTB8_HELAN]	12.39	0.0816	15	3	3	5	429	48.4	8.21
A0A166DW32	Uncharacterized protein OS=Daucus carota subsp. sativus OX=79200 GN=DCAR_006596 PE=3 SV=1 - [A0A166DW32_DAUCA]	32.31	0.0761	3	1	3	11	447	48.4	6.55
A0A2J6JR12	Uncharacterized protein OS=Lactuca sativa OX=4236 GN=LSAT_8X139480 PE=4 SV=1 - [A0A2J6JR12_LACSA]	2.36	0.0182	1	1	1	2	439	48.5	5.38
A0A251SXQ0	Putative 3-dehydroquinate synthase protein OS=Helianthus annuus OX=4232 GN=DHQS PE=3 SV=1 - [A0A251SXQ0_HELAN]	1.89	0.0603	4	2	2	2	448	48.5	7.81
A0A103XYQ7	Glycosyltransferase OS=Cynara cardunculus var. scolymus OX=59895 GN=Ccrd_022436 PE=3 SV=1 - [A0A103XYQ7_CYNCS]	0	0.0321	1	1	1	1	436	48.6	8.16
A0A162A0H2	Uncharacterized protein OS=Daucus carota subsp. sativus OX=79200 GN=DCAR_016455 PE=4 SV=1 - [A0A162A0H2_DAUCA]	2.09	0.0248	2	1	1	1	444	48.6	4.67
A0A103YBN3	Uncharacterized protein OS=Cynara cardunculus var. scolymus OX=59895 GN=Ccrd_015523 PE=3 SV=1 - [A0A103YBN3_CYNCS]	8.07	0.0404	5	2	3	4	446	48.6	8.65
A0A251UIC3	Putative peptidase M20/M25/M40 family protein OS=Helianthus annuus OX=4232 GN=HannXRQ_Chr06g0178401 PE=4 SV=1 - [A0A251UIC3_HELAN]	0	0.0317	1	1	1	1	441	48.7	5.92
A0A166J613	Aspartate aminotransferase OS=Daucus carota subsp. sativus OX=79200 GN=DCAR_004493 PE=4 SV=1 - [A0A166J613_DAUCA]	68.92	0.1345	2	1	5	29	446	48.7	9.38
A0A103XDL7	WD40/YVTN repeat-like-containing domain-containing protein (Fragment) OS=Cynara cardunculus var. scolymus OX=59895 GN=Ccrd_025551 PE=4 SV=1 - [A0A103XDL7_CYNCS]	4.86	0.018	4	1	1	2	444	48.7	5.88
A0A124SF25	Uncharacterized protein OS=Cynara cardunculus var. scolymus OX=59895 GN=Ccrd_019845 PE=4 SV=1 - [A0A124SF25_CYNCS]	12.84	0.0466	3	1	2	7	451	48.9	7.15
A0A2J6LJW0	Uncharacterized protein OS=Lactuca sativa OX=4236 GN=LSAT_2X64421 PE=4 SV=1 - [A0A2J6LJW0_LACSA]	4.23	0.0175	4	1	1	2	456	48.9	5.47
A0A2J6KX57	Uncharacterized protein OS=Lactuca sativa OX=4236 GN=LSAT_2X88001 PE=4 SV=1 - [A0A2J6KX57_LACSA]	0	0.029	1	1	1	1	448	48.9	8.88
A0A251VRT8	Dihydroorotate dehydrogenase (quinone), mitochondrial OS=Helianthus annuus OX=4232 GN=PYRD PE=3 SV=1 - [A0A251VRT8_HELAN]	16.5	0.0913	6	3	3	7	460	49	9.36
A0A166GBJ2	Isocitrate dehydrogenase [NADP] OS=Daucus carota subsp. sativus OX=79200 GN=DCAR_001434 PE=3 SV=1 - [A0A166GBJ2_DAUCA]	65.67	0.133	7	1	7	34	436	49	8.27
A0A103XI85	Essential protein Yae1, N-terminal OS=Cynara cardunculus var. scolymus OX=59895 GN=Ccrd_006871 PE=4 SV=1 - [A0A103XI85_CYNCS]	6.47	0.0932	9	3	3	4	429	49.1	5.48
A0A2J6L536	Elongation factor 1-alpha OS=Lactuca sativa OX=4236 GN=LSAT_2X109480 PE=3 SV=1 - [A0A2J6L536_LACSA]	331.63	0.3289	12	1	15	164	447	49.2	9.13
A0A251SK51	Guanosine nucleotide diphosphate dissociation inhibitor OS=Helianthus annuus OX=4232 GN=GDIA PE=3 SV=1 - [A0A251SK51_HELAN]	21.76	0.1101	1	1	4	11	445	49.2	5.77
A0A161X2I3	Elongation factor 1-alpha OS=Daucus carota subsp. sativus OX=79200 GN=DCAR_006050 PE=3 SV=1 - [A0A161X2I3_DAUCA]	433.31	0.4165	32	0	16	196	449	49.3	9.11
A0A251RZE6	Putative peptidase M20/M25/M40 family protein OS=Helianthus annuus OX=4232 GN=HannXRQ_Chr16g0515211 PE=4 SV=1 - [A0A251RZE6_HELAN]	5.91	0.0339	1	1	1	2	442	49.3	6.25
A0A2J6JLK0	Elongation factor 1-alpha OS=Lactuca sativa OX=4236 GN=LSAT_9X67180 PE=3 SV=1 - [A0A2J6JLK0_LACSA]	405.87	0.3697	13	1	14	189	449	49.3	9.07
A0A103XGR6	Elongation factor 1-alpha OS=Cynara cardunculus var. scolymus OX=59895 GN=Ccrd_007488 PE=3 SV=1 - [A0A103XGR6_CYNCS]	445.63	0.3826	27	0	15	201	447	49.3	9.11
A0A165WAN7	Elongation factor 1-alpha OS=Daucus carota subsp. sativus OX=79200 GN=DCAR_015309 PE=3 SV=1 - [A0A165WAN7_DAUCA]	429.56	0.3669	18	1	15	190	447	49.3	9.07
A0A118K185	Serine hydroxymethyltransferase OS=Cynara cardunculus var. scolymus OX=59895 GN=Ccrd_019231 PE=3 SV=1 - [A0A118K185_CYNCS]	0	0.022	1	1	1	2	455	49.3	7.12
A0A0A0YSN1	Elongation factor 1-alpha OS=Panax notoginseng OX=44586 GN=ef PE=2 SV=1 - [A0A0A0YSN1_9APIA]	484.24	0.4143	22	1	17	225	449	49.4	9.13
A0A068EPQ1	Tubulin alpha chain OS=Carthamus tinctorius OX=4222 GN=TUA PE=2 SV=1 - [A0A068EPQ1_CARTI]	96.68	0.3667	27	1	12	57	450	49.5	5.06
A0A251S5H6	Putative regulatory particle AAA-ATPase 2A OS=Helianthus annuus OX=4232 GN=RPT2a PE=3 SV=1 - [A0A251S5H6_HELAN]	48.81	0.241	10	9	9	24	444	49.5	6.33
A0A164VQB6	Tubulin alpha chain OS=Daucus carota subsp. sativus OX=79200 GN=DCAR_021941 PE=3 SV=1 - [A0A164VQB6_DAUCA]	100.71	0.3667	21	0	12	59	450	49.5	5.01
A0A1P8FAN9	Tubulin alpha chain (Fragment) OS=Hedera helix OX=4052 GN=TUA PE=2 SV=1 - [A0A1P8FAN9_HEDHE]	112.93	0.2829	13	0	10	61	449	49.6	5.1
A0A1D8X963	Tubulin alpha chain OS=Ilex paraguariensis OX=185542 PE=2 SV=1 - [A0A1D8X963_9AQUA]	114.24	0.3608	21	0	12	65	449	49.6	5.1
A0A166GSW6	Pyruvate kinase OS=Daucus carota subsp. sativus OX=79200 GN=DCAR_001961 PE=3 SV=1 - [A0A166GSW6_DAUCA]	14.65	0.063	1	1	3	8	460	49.6	7.88
A0A2J6M5J6	RuvB-like helicase OS=Lactuca sativa OX=4236 GN=LSAT_2X98340 PE=3 SV=1 - [A0A2J6M5J6_LACSA]	22.34	0.1187	2	1	4	10	455	49.6	5.95
A0A251VA80	Guanosine nucleotide diphosphate dissociation inhibitor OS=Helianthus annuus OX=4232 GN=ATGDI1 PE=3 SV=1 - [A0A251VA80_HELAN]	62.83	0.259	6	5	10	30	444	49.7	5.86
A0A251SMR0	Putative acetamidase/Formamidase family protein OS=Helianthus annuus OX=4232 GN=HannXRQ_Chr14g0449471 PE=4 SV=1 - [A0A251SMR0_HELAN]	14.91	0.0575	4	2	2	6	452	49.7	5.63
A0A103YDP3	Enolase OS=Cynara cardunculus var. scolymus OX=59895 GN=Ccrd_014450 PE=3 SV=1 - [A0A103YDP3_CYNCS]	246.03	0.3153	1	1	12	130	463	49.7	6.11
A0A161X0X3	Guanosine nucleotide diphosphate dissociation inhibitor OS=Daucus carota subsp. sativus OX=79200 GN=DCAR_005462 PE=3 SV=1 - [A0A161X0X3_DAUCA]	55.99	0.1757	4	1	6	22	444	49.7	5.86
A0A251RVL6	Putative plastid transcriptionally active 17 OS=Helianthus annuus OX=4232 GN=PTAC17 PE=4 SV=1 - [A0A251RVL6_HELAN]	2.48	0.0313	4	1	1	1	448	49.8	6.05
A0A2J6LXW6	Tubulin alpha chain OS=Lactuca sativa OX=4236 GN=LSAT_6X52901 PE=3 SV=1 - [A0A2J6LXW6_LACSA]	127.77	0.3126	14	0	11	69	451	49.8	5.06
A0A1P8FAP3	Tubulin beta chain (Fragment) OS=Hedera helix OX=4052 GN=TUB PE=2 SV=1 - [A0A1P8FAP3_HEDHE]	33.81	0.1816	11	1	6	14	446	49.9	4.86
A0A251T5N9	Putative ureidoglycolate amidohydrolase OS=Helianthus annuus OX=4232 GN=ATAAH-2 PE=4 SV=1 - [A0A251T5N9_HELAN]	4.86	0.0172	1	1	1	2	466	49.9	5.3
A0A165WMX0	Uncharacterized protein OS=Daucus carota subsp. sativus OX=79200 GN=DCAR_015122 PE=4 SV=1 - [A0A165WMX0_DAUCA]	2.33	0.0244	1	1	1	1	451	49.9	5.31
A0A103Y3I7	Uncharacterized protein OS=Cynara cardunculus var. scolymus OX=59895 GN=Ccrd_019883 PE=4 SV=1 - [A0A103Y3I7_CYNCS]	2.55	0.0216	10	1	1	1	463	50	9.7
O81983	Serine--tRNA ligase OS=Helianthus annuus OX=4232 PE=2 SV=1 - [SYS_HELAN]	9.47	0.0799	10	3	3	6	438	50.1	6.93
A0A103Y454	Homogentisate 1,2-dioxygenase OS=Cynara cardunculus var. scolymus OX=59895 GN=Ccrd_019526 PE=4 SV=1 - [A0A103Y454_CYNCS]	4.02	0.0199	3	1	1	2	452	50.1	6.79
A0A2J6MDW0	ATP synthase subunit alpha OS=Lactuca sativa OX=4236 GN=LSAT_8X5900 PE=3 SV=1 - [A0A2J6MDW0_LACSA]	4.49	0.1	256	3	4	4	460	50.1	5.47
A0A2J6L7Y3	Amidophosphoribosyltransferase OS=Lactuca sativa OX=4236 GN=LSAT_9X69161 PE=3 SV=1 - [A0A2J6L7Y3_LACSA]	1.87	0.0216	9	1	1	1	462	50.1	5.78
A0A0B4KZV6	Tubulin beta chain OS=Chrysanthemum indicum OX=146995 PE=2 SV=1 - [A0A0B4KZV6_9ASTR]	44.43	0.2242	27	1	7	21	446	50.2	4.78
A0A161Y785	Carboxypeptidase OS=Daucus carota subsp. sativus OX=79200 GN=DCAR_006134 PE=3 SV=1 - [A0A161Y785_DAUCA]	11.44	0.0509	10	1	2	4	452	50.2	7.37
M9ZNH1	Tubulin beta chain OS=Ilex paraguariensis OX=185542 PE=2 SV=1 - [M9ZNH1_9AQUA]	61.15	0.25	51	1	8	23	448	50.3	4.86
A0A251V9H1	Tryptophan synthase OS=Helianthus annuus OX=4232 GN=TRPB PE=3 SV=1 - [A0A251V9H1_HELAN]	14.13	0.0495	3	2	2	5	465	50.4	7.14
A0A251T9U8	Putative succinate semialdehyde dehydrogenase OS=Helianthus annuus OX=4232 GN=HannXRQ_Chr11g0335861 PE=3 SV=1 - [A0A251T9U8_HELAN]	9.88	0.0472	5	1	2	7	466	50.4	6.35
A0A103XU13	Uncharacterized protein OS=Cynara cardunculus var. scolymus OX=59895 GN=Ccrd_001016 PE=4 SV=1 - [A0A103XU13_CYNCS]	16.83	0.0791	10	2	3	10	468	50.4	7.37
A0A251VE03	Putative glutamate-1-semialdehyde 2,1-aminomutase protein OS=Helianthus annuus OX=4232 GN=GSA PE=3 SV=1 - [A0A251VE03_HELAN]	15.27	0.1139	6	4	4	7	474	50.5	6.7
A0A251SNE7	Tubulin beta chain OS=Helianthus annuus OX=4232 GN=TBB PE=3 SV=1 - [A0A251SNE7_HELAN]	58.38	0.2489	54	1	8	22	450	50.5	4.86
A0A164UFG5	Uncharacterized protein OS=Daucus carota subsp. sativus OX=79200 GN=DCAR_025892 PE=3 SV=1 - [A0A164UFG5_DAUCA]	11.3	0.0802	2	1	3	5	474	50.5	5.96
A0A161YFT1	Uncharacterized protein OS=Daucus carota subsp. sativus OX=79200 GN=DCAR_020806 PE=4 SV=1 - [A0A161YFT1_DAUCA]	31.21	0.0796	13	2	3	15	452	50.5	5.22
A0A103Y0X5	FAD-dependent pyridine nucleotide-disulfide oxidoreductase OS=Cynara cardunculus var. scolymus OX=59895 GN=Ccrd_021403 PE=3 SV=1 - [A0A103Y0X5_CYNCS]	49.24	0.1285	4	3	5	20	467	50.5	5.95
A0A2J6L2R3	Carboxypeptidase OS=Lactuca sativa OX=4236 GN=LSAT_2X18380 PE=3 SV=1 - [A0A2J6L2R3_LACSA]	0	0.0242	1	1	1	1	455	50.6	5.8
A0A2J6M6M1	Uncharacterized protein OS=Lactuca sativa OX=4236 GN=LSAT_1X77700 PE=4 SV=1 - [A0A2J6M6M1_LACSA]	31.59	0.2155	7	4	8	15	464	50.7	8.57
A0A164SIV1	Uncharacterized protein OS=Daucus carota subsp. sativus OX=79200 GN=DCAR_023289 PE=4 SV=1 - [A0A164SIV1_DAUCA]	23.05	0.1401	3	1	5	10	464	50.7	8.68
A0A2H5BXV3	Homogentisate 1,2 dioxygenase OS=Gerbera jamesonii OX=13547 PE=2 SV=1 - [A0A2H5BXV3_GERJA]	11.44	0.0348	1	1	1	7	460	50.8	6.4
A0A164Z2U8	Uncharacterized protein OS=Daucus carota subsp. sativus OX=79200 GN=DCAR_018483 PE=4 SV=1 - [A0A164Z2U8_DAUCA]	15.41	0.071	2	3	3	12	451	50.8	8.22
A0A175YIH8	Carboxypeptidase OS=Daucus carota subsp. sativus OX=79200 GN=DCAR_030221 PE=3 SV=1 - [A0A175YIH8_DAUCA]	4.63	0.0241	1	1	1	2	457	50.8	8.22
A0A103XT51	Galactokinase OS=Cynara cardunculus var. scolymus OX=59895 GN=Ccrd_001489 PE=4 SV=1 - [A0A103XT51_CYNCS]	8.47	0.0322	5	1	1	4	466	50.8	6.27
A0A1P8SJB7	3-hydroxy-3-methylglutaryl coenzyme A synthase OS=Hedera helix OX=4052 GN=HMGS PE=2 SV=1 - [A0A1P8SJB7_HEDHE]	9.39	0.0416	15	2	2	5	457	50.9	6.29
A0A251VRK6	Citrate synthase OS=Helianthus annuus OX=4232 GN=HannXRQ_Chr01g0018081 PE=3 SV=1 - [A0A251VRK6_HELAN]	101.26	0.2763	5	1	9	42	456	50.9	6.89
A0A162A2M7	Uncharacterized protein OS=Daucus carota subsp. sativus OX=79200 GN=DCAR_018484 PE=4 SV=1 - [A0A162A2M7_DAUCA]	8.13	0.0419	2	2	2	5	453	50.9	7.05
A0A165Y9X0	Phosphoglycerate kinase OS=Daucus carota subsp. sativus OX=79200 GN=DCAR_013724 PE=3 SV=1 - [A0A165Y9X0_DAUCA]	81.53	0.179	1	1	8	41	486	50.9	7.05
A0A103XN90	Metalloenzyme, LuxS/M16 peptidase-like protein OS=Cynara cardunculus var. scolymus OX=59895 GN=Ccrd_004085 PE=3 SV=1 - [A0A103XN90_CYNCS]	17.14	0.0653	2	2	3	8	475	50.9	6.25
A0A118K5N0	RuvB-like helicase OS=Cynara cardunculus var. scolymus OX=59895 GN=Ccrd_012262 PE=3 SV=1 - [A0A118K5N0_CYNCS]	22.34	0.1197	1	1	4	10	468	51	6.09
A0A103YB16	26S proteasome subunit P45 OS=Cynara cardunculus var. scolymus OX=59895 GN=Ccrd_015836 PE=3 SV=1 - [A0A103YB16_CYNCS]	49.43	0.2511	8	1	9	30	454	51	7.91
A0A164WQX0	Eukaryotic translation initiation factor 3 subunit E OS=Daucus carota subsp. sativus OX=79200 GN=DCAR_020512 PE=3 SV=1 - [A0A164WQX0_DAUCA]	18.58	0.1121	7	4	4	8	437	51.1	5.76
A0A103XGG6	Plastid lipid-associated protein/fibrillin conserved domain-containing protein OS=Cynara cardunculus var. scolymus OX=59895 GN=Ccrd_007817 PE=4 SV=1 - [A0A103XGG6_CYNCS]	12.32	0.0421	3	2	2	6	475	51.1	4.93
A0A2J6JYY7	Uncharacterized protein OS=Lactuca sativa OX=4236 GN=LSAT_5X157360 PE=3 SV=1 - [A0A2J6JYY7_LACSA]	34.13	0.0784	3	1	3	12	472	51.1	7.68
A0A251VLP1	Putative uridine 5'-monophosphate synthase OS=Helianthus annuus OX=4232 GN=UMPS PE=3 SV=1 - [A0A251VLP1_HELAN]	37.59	0.0922	3	1	3	13	477	51.3	7.14
A0A251VRA4	Putative alcohol dehydrogenase superfamily, zinc-type OS=Helianthus annuus OX=4232 GN=HannXRQ_Chr01g0023781 PE=4 SV=1 - [A0A251VRA4_HELAN]	8.17	0.0862	28	2	3	4	464	51.3	7.11
A0A103XG50	Elongated TPR repeat-containing domain-containing protein OS=Cynara cardunculus var. scolymus OX=59895 GN=Ccrd_007853 PE=4 SV=1 - [A0A103XG50_CYNCS]	2.04	0.0442	3	1	2	2	453	51.3	6
A0A251RVV9	Carboxypeptidase OS=Helianthus annuus OX=4232 GN=SCPL45 PE=3 SV=1 - [A0A251RVV9_HELAN]	5.57	0.0284	1	1	1	4	458	51.4	6.2
A0A0D3N8X6	UTP--glucose-1-phosphate uridylyltransferase OS=Codonopsis pilosula OX=86864 PE=2 SV=1 - [A0A0D3N8X6_9ASTR]	201.89	0.2298	3	2	9	88	470	51.4	6.39
A0A251SSU7	V-type proton ATPase subunit H OS=Helianthus annuus OX=4232 GN=HannXRQ_Chr13g0401211 PE=3 SV=1 - [A0A251SSU7_HELAN]	5.92	0.0464	4	1	2	4	453	51.4	7.43
A0A118JW24	Adenylosuccinate synthetase (Fragment) OS=Cynara cardunculus var. scolymus OX=59895 GN=Ccrd_003199 PE=3 SV=1 - [A0A118JW24_CYNCS]	18	0.0323	2	1	1	6	464	51.4	7.3
A0A166B347	UDP-glucose 6-dehydrogenase OS=Daucus carota subsp. sativus OX=79200 GN=DCAR_011048 PE=3 SV=1 - [A0A166B347_DAUCA]	57.93	0.194	2	2	7	38	464	51.4	6.24
A0A166J2I1	Uncharacterized protein OS=Daucus carota subsp. sativus OX=79200 GN=DCAR_004380 PE=4 SV=1 - [A0A166J2I1_DAUCA]	14.17	0.0194	3	1	1	5	465	51.4	5.68
A0A103Y156	Citrate synthase OS=Cynara cardunculus var. scolymus OX=59895 GN=Ccrd_021126 PE=3 SV=1 - [A0A103Y156_CYNCS]	104.51	0.2832	5	1	9	47	459	51.4	7.84
Q33443	Ribulose bisphosphate carboxylase large chain (Fragment) OS=Eremothamnus marlothianus OX=41573 GN=rbcL PE=3 SV=1 - [RBL_EREMA]	2.84	0.0515	283	2	2	2	466	51.5	6.43
P40782	Cyprosin (Fragment) OS=Cynara cardunculus OX=4265 GN=CYPRO1 PE=1 SV=2 - [CYPR1_CYNCA]	19.29	0.1078	8	4	4	14	473	51.5	5.5
A0A251UTE4	Non-specific serine/threonine protein kinase OS=Helianthus annuus OX=4232 GN=HannXRQ_Chr05g0157061 PE=4 SV=1 - [A0A251UTE4_HELAN]	0	0.0268	4	1	1	1	448	51.5	7.14
A0A118K663	Uncharacterized protein OS=Cynara cardunculus var. scolymus OX=59895 GN=Ccrd_011443 PE=4 SV=1 - [A0A118K663_CYNCS]	4.33	0.0144	1	1	1	2	485	51.5	9.52
A0A2J6KT44	UTP--glucose-1-phosphate uridylyltransferase OS=Lactuca sativa OX=4236 GN=LSAT_3X67140 PE=3 SV=1 - [A0A2J6KT44_LACSA]	360.12	0.2404	4	2	10	156	470	51.5	6.48
A0A2J6M2G9	Uncharacterized protein OS=Lactuca sativa OX=4236 GN=LSAT_6X87280 PE=4 SV=1 - [A0A2J6M2G9_LACSA]	15.2	0.1082	30	5	5	7	462	51.6	5.63
A0A251TWC6	Putative aspartate aminotransferase OS=Helianthus annuus OX=4232 GN=ATAAT PE=4 SV=1 - [A0A251TWC6_HELAN]	32.41	0.1411	5	2	6	20	482	51.7	6.73
A0A165ZSE4	Uncharacterized protein OS=Daucus carota subsp. sativus OX=79200 GN=DCAR_009121 PE=3 SV=1 - [A0A165ZSE4_DAUCA]	8.41	0.0751	1	1	3	4	466	51.7	7.17
A0A164UMU2	Elongation factor Tu OS=Daucus carota subsp. sativus OX=79200 GN=DCAR_026176 PE=3 SV=1 - [A0A164UMU2_DAUCA]	4.03	0.0821	4	1	3	4	475	51.7	6.19
A0A124SCM9	Chaperonin Cpn60 (Fragment) OS=Cynara cardunculus var. scolymus OX=59895 GN=Ccrd_003684 PE=3 SV=1 - [A0A124SCM9_CYNCS]	69.51	0.2642	3	1	11	43	477	51.7	8.47
A0A161Y5N4	Serine hydroxymethyltransferase OS=Daucus carota subsp. sativus OX=79200 GN=DCAR_005484 PE=3 SV=1 - [A0A161Y5N4_DAUCA]	125.03	0.2251	5	4	8	68	471	51.8	7.46
A0A2J6KRC7	Uncharacterized protein OS=Lactuca sativa OX=4236 GN=LSAT_4X141440 PE=4 SV=1 - [A0A2J6KRC7_LACSA]	25.26	0.1476	5	2	6	19	481	51.8	7.84
A0A175YNT3	Uncharacterized protein OS=Daucus carota subsp. sativus OX=79200 GN=DCAR_027313 PE=3 SV=1 - [A0A175YNT3_DAUCA]	6.63	0.0545	2	1	2	4	459	51.9	9.04
A0A164WK57	Uncharacterized protein OS=Daucus carota subsp. sativus OX=79200 GN=DCAR_020752 PE=3 SV=1 - [A0A164WK57_DAUCA]	1.95	0.0243	1	1	1	1	493	51.9	6.43
A0A251RX12	Elongation factor Tu OS=Helianthus annuus OX=4232 GN=EFTUA PE=3 SV=1 - [A0A251RX12_HELAN]	6.07	0.083	4	1	3	5	482	52	6.35
A0A251SFI7	Serine hydroxymethyltransferase OS=Helianthus annuus OX=4232 GN=SHM4 PE=3 SV=1 - [A0A251SFI7_HELAN]	84.97	0.1146	5	3	7	50	471	52	7.47
A0A251UVK3	Putative enolase 1 OS=Helianthus annuus OX=4232 GN=ENO1 PE=3 SV=1 - [A0A251UVK3_HELAN]	26.75	0.184	6	6	6	10	489	52.1	6.23
A0A166EJA6	Uncharacterized protein OS=Daucus carota subsp. sativus OX=79200 GN=DCAR_007477 PE=3 SV=1 - [A0A166EJA6_DAUCA]	27.48	0.0444	2	1	2	9	473	52.1	7.08
A0A161Y587	Serine hydroxymethyltransferase OS=Daucus carota subsp. sativus OX=79200 GN=DCAR_024533 PE=3 SV=1 - [A0A161Y587_DAUCA]	23.68	0.0552	1	1	3	20	471	52.1	7.88
A0A2J6KWN2	Uncharacterized protein OS=Lactuca sativa OX=4236 GN=LSAT_1X29301 PE=3 SV=1 - [A0A2J6KWN2_LACSA]	24.93	0.0628	4	2	3	9	478	52.1	6.77
A0A251VEP7	Putative ENTH/VHS, Target of Myb protein 1 OS=Helianthus annuus OX=4232 GN=HannXRQ_Chr02g0041861 PE=4 SV=1 - [A0A251VEP7_HELAN]	2.13	0.0149	6	1	1	1	471	52.2	5.4
A0A161ZT90	Uncharacterized protein OS=Daucus carota subsp. sativus OX=79200 GN=DCAR_022817 PE=3 SV=1 - [A0A161ZT90_DAUCA]	274.96	0.3872	3	1	15	122	470	52.3	5.05
A0A175YNT5	Signal recognition particle 54 kDa protein OS=Daucus carota subsp. sativus OX=79200 GN=DCAR_028096 PE=3 SV=1 - [A0A175YNT5_DAUCA]	0	0.0257	8	1	1	1	467	52.4	9.09
A0A118JS87	Leucine-rich repeat-containing protein OS=Cynara cardunculus var. scolymus OX=59895 GN=Ccrd_024351 PE=4 SV=1 - [A0A118JS87_CYNCS]	2.31	0.0232	1	1	1	2	474	52.4	9.31
A0A2J6MHP8	Uncharacterized protein OS=Lactuca sativa OX=4236 GN=LSAT_6X90220 PE=4 SV=1 - [A0A2J6MHP8_LACSA]	0	0.0273	2	1	1	2	476	52.4	5.31
A0A2J6LKU3	ATP-dependent 6-phosphofructokinase OS=Lactuca sativa OX=4236 GN=PFK PE=3 SV=1 - [A0A2J6LKU3_LACSA]	54.58	0.1292	11	2	7	28	480	52.5	6.9
A0A2J6KZF4	Uncharacterized protein OS=Lactuca sativa OX=4236 GN=LSAT_2X67580 PE=3 SV=1 - [A0A2J6KZF4_LACSA]	17.67	0.1127	2	1	5	13	479	52.6	8.03
A0A2J6KVT5	Uncharacterized protein OS=Lactuca sativa OX=4236 GN=LSAT_8X108681 PE=3 SV=1 - [A0A2J6KVT5_LACSA]	2.76	0.0167	1	1	1	1	480	52.6	7.5
A0A251TU05	Dihydrolipoyl dehydrogenase OS=Helianthus annuus OX=4232 GN=HannXRQ_Chr09g0251531 PE=3 SV=1 - [A0A251TU05_HELAN]	36.64	0.0563	5	1	3	15	497	52.6	7.15
A0A103Y0L0	Chaperone, tailless complex polypeptide 1 OS=Cynara cardunculus var. scolymus OX=59895 GN=Ccrd_021445 PE=4 SV=1 - [A0A103Y0L0_CYNCS]	109.85	0.1984	4	2	9	49	494	52.6	6.68
A0A103YBF6	Uncharacterized protein OS=Cynara cardunculus var. scolymus OX=59895 GN=Ccrd_015693 PE=4 SV=1 - [A0A103YBF6_CYNCS]	2.53	0.0187	1	1	1	1	481	52.7	7.24
A0A164X2F0	Uncharacterized protein OS=Daucus carota subsp. sativus OX=79200 GN=DCAR_020034 PE=4 SV=1 - [A0A164X2F0_DAUCA]	9.18	0.0184	2	1	1	6	490	52.7	7.97
A0A165YGA5	Adenylosuccinate synthetase, chloroplastic OS=Daucus carota subsp. sativus OX=79200 GN=PURA PE=3 SV=1 - [A0A165YGA5_DAUCA]	0	0.0289	2	1	1	1	484	52.7	6.68
A0A175YQB2	Uncharacterized protein OS=Daucus carota subsp. sativus OX=79200 GN=DCAR_026664 PE=4 SV=1 - [A0A175YQB2_DAUCA]	15.92	0.1239	5	5	5	7	476	52.7	5.97
A0A103XJ53	Armadillo (Fragment) OS=Cynara cardunculus var. scolymus OX=59895 GN=Ccrd_006291 PE=4 SV=1 - [A0A103XJ53_CYNCS]	2.36	0.0166	2	1	1	2	483	52.8	7.01
A0A166JCM0	Uncharacterized protein OS=Daucus carota subsp. sativus OX=79200 GN=DCAR_004677 PE=3 SV=1 - [A0A166JCM0_DAUCA]	1.64	0.0236	1	1	1	1	466	52.8	9.33
A0A103Y5R9	UTP--glucose-1-phosphate uridylyltransferase OS=Cynara cardunculus var. scolymus OX=59895 GN=Ccrd_018662 PE=3 SV=1 - [A0A103Y5R9_CYNCS]	278.14	0.2137	3	2	8	123	482	52.8	7.17
A0A2J6KPP7	Inosine-5'-monophosphate dehydrogenase OS=Lactuca sativa OX=4236 GN=LSAT_6X47480 PE=3 SV=1 - [A0A2J6KPP7_LACSA]	4.36	0.0242	6	1	1	2	496	52.8	7.2
A0A2J6MAH0	Elongation factor Tu OS=Lactuca sativa OX=4236 GN=LSAT_5X187560 PE=3 SV=1 - [A0A2J6MAH0_LACSA]	19.71	0.1588	4	2	7	14	485	52.9	8.95
A0A103YJ97	Pyruvate kinase OS=Cynara cardunculus var. scolymus OX=59895 GN=Ccrd_011420 PE=3 SV=1 - [A0A103YJ97_CYNCS]	2.34	0.0226	11	1	1	1	487	52.9	6.7
A0A165A1A9	Adenosylhomocysteinase OS=Daucus carota subsp. sativus OX=79200 GN=DCAR_015889 PE=3 SV=1 - [A0A165A1A9_DAUCA]	120.41	0.2661	1	2	12	61	481	52.9	6.54
A0A166DRS2	Dolichyl-diphosphooligosaccharide--protein glycosyltransferase subunit 1 OS=Daucus carota subsp. sativus OX=79200 GN=DCAR_006431 PE=3 SV=1 - [A0A166DRS2_DAUCA]	2.15	0.0171	1	1	1	1	469	52.9	8.7
A0A103YHA3	UDP-glucose 6-dehydrogenase OS=Cynara cardunculus var. scolymus OX=59895 GN=Ccrd_012544 PE=3 SV=1 - [A0A103YHA3_CYNCS]	53.82	0.2083	11	1	8	28	480	52.9	6.57
A0A2J6K8N7	UDP-glucose 6-dehydrogenase OS=Lactuca sativa OX=4236 GN=LSAT_4X170480 PE=3 SV=1 - [A0A2J6K8N7_LACSA]	52.53	0.2083	12	1	8	28	480	52.9	6.46
A0A2J6KZ61	Uncharacterized protein OS=Lactuca sativa OX=4236 GN=LSAT_7X90480 PE=3 SV=1 - [A0A2J6KZ61_LACSA]	6.9	0.0646	3	1	3	5	480	52.9	7.09
A0A2J6M2L0	Uncharacterized protein OS=Lactuca sativa OX=4236 GN=LSAT_6X85001 PE=4 SV=1 - [A0A2J6M2L0_LACSA]	34.6	0.1107	4	3	4	21	488	52.9	7.81
Q9MRM1	ATP synthase subunit beta (Fragment) OS=Campanula trachelium OX=85178 GN=atpB PE=3 SV=1 - [Q9MRM1_CAMTR]	104.68	0.0974	248	1	2	45	493	53	5.29
A0A251S6Q0	UDP-glucose 6-dehydrogenase OS=Helianthus annuus OX=4232 GN=HannXRQ_Chr15g0473051 PE=3 SV=1 - [A0A251S6Q0_HELAN]	56.25	0.2083	3	2	8	38	480	53	6
A0A2J6JS42	Uncharacterized protein OS=Lactuca sativa OX=4236 GN=LSAT_7X21060 PE=4 SV=1 - [A0A2J6JS42_LACSA]	0	0.0289	1	1	1	1	485	53	5.68
A0A103YNR7	Aldolase-type TIM barrel OS=Cynara cardunculus var. scolymus OX=59895 GN=Ccrd_009119 PE=4 SV=1 - [A0A103YNR7_CYNCS]	0	0.0205	7	1	1	1	487	53	6.13
A0A2J6M9M6	Uncharacterized protein OS=Lactuca sativa OX=4236 GN=LSAT_6X97661 PE=3 SV=1 - [A0A2J6M9M6_LACSA]	278.77	0.4247	8	3	17	121	478	53	5.16
A0A251SAA5	Adenosylhomocysteinase OS=Helianthus annuus OX=4232 GN=SAHH2 PE=3 SV=1 - [A0A251SAA5_HELAN]	240.66	0.3732	12	1	17	113	485	53.1	6.1
A0A251VRQ7	Adenosylhomocysteinase OS=Helianthus annuus OX=4232 GN=HOG1 PE=3 SV=1 - [A0A251VRQ7_HELAN]	275.27	0.3732	5	1	16	127	485	53.1	5.77
A0A118JTX3	6-phosphogluconate dehydrogenase, decarboxylating OS=Cynara cardunculus var. scolymus OX=59895 GN=Ccrd_007983 PE=3 SV=1 - [A0A118JTX3_CYNCS]	56.86	0.3101	4	3	11	36	487	53.1	5.97
A0A251VLL1	Carboxypeptidase OS=Helianthus annuus OX=4232 GN=HannXRQ_Chr01g0008031 PE=3 SV=1 - [A0A251VLL1_HELAN]	4.23	0.0382	3	1	1	1	471	53.1	5.35
A0A103Y4W7	UDP-glucose 6-dehydrogenase OS=Cynara cardunculus var. scolymus OX=59895 GN=Ccrd_019131 PE=3 SV=1 - [A0A103Y4W7_CYNCS]	51.35	0.1563	2	1	6	28	480	53.1	5.85
A0A161X3H1	Adenosylhomocysteinase OS=Daucus carota subsp. sativus OX=79200 GN=DCAR_024107 PE=3 SV=1 - [A0A161X3H1_DAUCA]	170.78	0.3856	3	1	16	73	485	53.1	5.88
A0A166DDV0	Uncharacterized protein OS=Daucus carota subsp. sativus OX=79200 GN=DCAR_005977 PE=3 SV=1 - [A0A166DDV0_DAUCA]	279.83	0.2925	14	1	12	122	482	53.1	5.16
A0A103Y8G6	Chaperone, tailless complex polypeptide 1 OS=Cynara cardunculus var. scolymus OX=59895 GN=Ccrd_017235 PE=3 SV=1 - [A0A103Y8G6_CYNCS]	24.19	0.099	5	1	4	12	495	53.1	5.78
A0A2J6LQ70	Carboxypeptidase OS=Lactuca sativa OX=4236 GN=LSAT_8X64701 PE=3 SV=1 - [A0A2J6LQ70_LACSA]	0	0.0252	1	1	1	1	477	53.2	5.66
A0A251SQ87	Putative cellular retinaldehyde binding/alpha-tocopherol transport OS=Helianthus annuus OX=4232 GN=HannXRQ_Chr13g0397261 PE=4 SV=1 - [A0A251SQ87_HELAN]	13.03	0.0562	2	2	3	8	463	53.2	5.43
A0A124SG53	6-phosphogluconate dehydrogenase, decarboxylating OS=Cynara cardunculus var. scolymus OX=59895 GN=Ccrd_016368 PE=3 SV=1 - [A0A124SG53_CYNCS]	75.62	0.2948	2	1	9	48	485	53.2	6.38
A0A2J6L354	Uncharacterized protein OS=Lactuca sativa OX=4236 GN=LSAT_3X23900 PE=4 SV=1 - [A0A2J6L354_LACSA]	1.64	0.0607	8	2	2	3	478	53.3	8.1
A0A2J6KZR7	6-phosphogluconate dehydrogenase, decarboxylating OS=Lactuca sativa OX=4236 GN=LSAT_6X11721 PE=3 SV=1 - [A0A2J6KZR7_LACSA]	18.6	0.23	2	1	8	20	487	53.4	5.85
A0A166EJD7	Uncharacterized protein OS=Daucus carota subsp. sativus OX=79200 GN=DCAR_007481 PE=3 SV=1 - [A0A166EJD7_DAUCA]	5.72	0.0784	5	3	3	6	485	53.4	6.58
A0A164YM24	Xylose isomerase OS=Daucus carota subsp. sativus OX=79200 GN=DCAR_017956 PE=3 SV=1 - [A0A164YM24_DAUCA]	27.5	0.1506	3	1	5	14	478	53.4	5.64
A0A162ATJ5	Uncharacterized protein OS=Daucus carota subsp. sativus OX=79200 GN=DCAR_006530 PE=4 SV=1 - [A0A162ATJ5_DAUCA]	4.25	0.0269	1	1	1	2	483	53.4	4.91
A0A175YQV4	Dihydrolipoyl dehydrogenase OS=Daucus carota subsp. sativus OX=79200 GN=DCAR_026965 PE=3 SV=1 - [A0A175YQV4_DAUCA]	43.02	0.1107	1	3	5	17	506	53.5	7.61
A0A251UCT6	Putative histidinol dehydrogenase protein OS=Helianthus annuus OX=4232 GN=HISX PE=3 SV=1 - [A0A251UCT6_HELAN]	2.16	0.0324	1	1	1	1	494	53.5	6.02
A0A251TFV1	Putative DEAD-box ATP-dependent RNA helicase 15 OS=Helianthus annuus OX=4232 GN=RH15 PE=4 SV=1 - [A0A251TFV1_HELAN]	58.48	0.1631	9	2	6	33	472	53.5	5.58
A0A251VQ82	Putative glutathione reductase, cytosolic OS=Helianthus annuus OX=4232 GN=GSHRC PE=3 SV=1 - [A0A251VQ82_HELAN]	24.35	0.0644	4	1	3	12	497	53.5	6.8
A0A2J6L6E3	Uncharacterized protein OS=Lactuca sativa OX=4236 GN=LSAT_1X72861 PE=3 SV=1 - [A0A2J6L6E3_LACSA]	8.84	0.0667	4	1	3	5	495	53.5	6.37
A0A164W3H7	Uncharacterized protein OS=Daucus carota subsp. sativus OX=79200 GN=DCAR_021399 PE=3 SV=1 - [A0A164W3H7_DAUCA]	5.03	0.0276	9	1	1	2	471	53.6	8.5
A0A175YLA0	Phosphotransferase OS=Daucus carota subsp. sativus OX=79200 GN=DCAR_028657 PE=3 SV=1 - [A0A175YLA0_DAUCA]	28.18	0.0765	8	2	3	10	497	53.6	6.02
A0A164V1E6	Phosphotransferase OS=Daucus carota subsp. sativus OX=79200 GN=DCAR_022962 PE=3 SV=1 - [A0A164V1E6_DAUCA]	15.8	0.0545	3	1	2	6	495	53.6	7.05
A0A103Y4Z7	Uncharacterized protein OS=Cynara cardunculus var. scolymus OX=59895 GN=Ccrd_019114 PE=4 SV=1 - [A0A103Y4Z7_CYNCS]	18.18	0.0708	4	2	4	16	480	53.6	4.92
A0A2J6M748	Uncharacterized protein OS=Lactuca sativa OX=4236 GN=LSAT_9X115140 PE=3 SV=1 - [A0A2J6M748_LACSA]	0	0.0184	7	1	1	1	490	53.6	6.54
A0A251RMQ6	Putative ketol-acid reductoisomerase, UDP-glucose/GDP-mannose dehydrogenase OS=Helianthus annuus OX=4232 GN=HannXRQ_Chr17g0541211 PE=4 SV=1 - [A0A251RMQ6_HELAN]	29.67	0.11	9	4	4	22	491	53.7	5.48
A0A175YK83	Uncharacterized protein OS=Daucus carota subsp. sativus OX=79200 GN=DCAR_028589 PE=4 SV=1 - [A0A175YK83_DAUCA]	3.74	0.031	1	1	1	1	484	53.7	6.32
A0A251TDC6	Putative CRAL-TRIO lipid binding domain, GOLD domain-containing protein OS=Helianthus annuus OX=4232 GN=HannXRQ_Chr11g0346781 PE=4 SV=1 - [A0A251TDC6_HELAN]	33.34	0.1132	6	2	4	21	468	53.8	5.67
A0A2J6M567	Uncharacterized protein OS=Lactuca sativa OX=4236 GN=LSAT_8X37481 PE=4 SV=1 - [A0A2J6M567_LACSA]	0	0.016	11	1	1	1	499	53.8	5.66
A0A164UJN6	Uncharacterized protein OS=Daucus carota subsp. sativus OX=79200 GN=DCAR_026042 PE=4 SV=1 - [A0A164UJN6_DAUCA]	0	0.0255	1	1	1	1	471	53.8	6.79
A0A164SKI2	Carboxypeptidase OS=Daucus carota subsp. sativus OX=79200 GN=DCAR_023375 PE=3 SV=1 - [A0A164SKI2_DAUCA]	3.66	0.0335	1	1	1	3	477	53.8	6.16
A0A103XLY7	Adenylyl cyclase-associated protein OS=Cynara cardunculus var. scolymus OX=59895 GN=Ccrd_004720 PE=3 SV=1 - [A0A103XLY7_CYNCS]	1.96	0.0464	6	2	2	2	496	53.8	6.57
A0A175YKG5	NADH dehydrogenase [ubiquinone] flavoprotein 1, mitochondrial OS=Daucus carota subsp. sativus OX=79200 GN=DCAR_031187 PE=3 SV=1 - [A0A175YKG5_DAUCA]	21.25	0.202	9	7	7	10	490	53.9	7.93
A0A2J6KRC8	6-phosphogluconate dehydrogenase, decarboxylating OS=Lactuca sativa OX=4236 GN=LSAT_2X86060 PE=3 SV=1 - [A0A2J6KRC8_LACSA]	129.31	0.3484	5	6	13	74	488	53.9	6.48
A0A103XD91	Glutathione S-transferase/chloride channel, C-terminal (Fragment) OS=Cynara cardunculus var. scolymus OX=59895 GN=Ccrd_026627 PE=4 SV=1 - [A0A103XD91_CYNCS]	123.49	0.1029	7	1	3	60	476	54	6.38
A0A1I9Q5Y6	Oleanolic acid 6-beta-oxidase OS=Centella asiatica OX=48106 PE=2 SV=1 - [A0A1I9Q5Y6_9APIA]	5.19	0.0398	1	1	1	2	477	54	8.78
A0A2J6LQH8	Uncharacterized protein OS=Lactuca sativa OX=4236 GN=LSAT_4X95921 PE=3 SV=1 - [A0A2J6LQH8_LACSA]	7.69	0.0375	6	2	2	5	480	54	6.38
A0A175YPZ5	Endoglucanase OS=Daucus carota subsp. sativus OX=79200 GN=DCAR_026792 PE=3 SV=1 - [A0A175YPZ5_DAUCA]	0	0.0266	4	1	1	1	489	54.1	8.87
A0A164STY2	V-type proton ATPase subunit H OS=Daucus carota subsp. sativus OX=79200 GN=DCAR_023762 PE=3 SV=1 - [A0A164STY2_DAUCA]	10.74	0.0502	1	2	2	5	478	54.1	6.87
A0A165Z9Q5	Uncharacterized protein OS=Daucus carota subsp. sativus OX=79200 GN=DCAR_012855 PE=3 SV=1 - [A0A165Z9Q5_DAUCA]	1.88	0.0226	3	1	1	2	486	54.1	5.76
A0A2J6KXC4	Uncharacterized protein OS=Lactuca sativa OX=4236 GN=LSAT_5X78901 PE=3 SV=1 - [A0A2J6KXC4_LACSA]	0	0.0269	1	1	1	5	483	54.2	5.17
A0A1I9Q5Y3	Beta-amyrin 28-oxidase OS=Centella asiatica OX=48106 PE=2 SV=1 - [A0A1I9Q5Y3_9APIA]	6.22	0.0436	10	1	2	3	482	54.2	8.95
A0A251UQ28	Xylose isomerase OS=Helianthus annuus OX=4232 GN=HannXRQ_Chr05g0136751 PE=3 SV=1 - [A0A251UQ28_HELAN]	27.38	0.0948	2	1	4	13	485	54.3	5.31
A0A251URZ3	Putative betaine aldehyde dehydrogenase protein OS=Helianthus annuus OX=4232 GN=BADH PE=3 SV=1 - [A0A251URZ3_HELAN]	22.39	0.0677	10	2	3	10	502	54.3	5.3
A0A2J6JP45	Serine/threonine protein phosphatase 2A regulatory subunit OS=Lactuca sativa OX=4236 GN=LSAT_6X28240 PE=3 SV=1 - [A0A2J6JP45_LACSA]	0	0.0343	1	1	1	1	466	54.3	6.27
A0A103Y1F9	AAA+ ATPase domain-containing protein OS=Cynara cardunculus var. scolymus OX=59895 GN=Ccrd_020993 PE=4 SV=1 - [A0A103Y1F9_CYNCS]	2.03	0.0461	13	1	2	2	477	54.3	6.64
A0A251TQW6	Putative beta-amyrin 28-oxidase OS=Helianthus annuus OX=4232 GN=C7A52 PE=3 SV=1 - [A0A251TQW6_HELAN]	4.49	0.071	35	2	3	3	479	54.4	8.02
A0A166J594	ATP-dependent 6-phosphofructokinase OS=Daucus carota subsp. sativus OX=79200 GN=PFK PE=3 SV=1 - [A0A166J594_DAUCA]	70.89	0.1481	8	1	6	34	493	54.4	6.6
A0A103YL30	ATP-grasp fold OS=Cynara cardunculus var. scolymus OX=59895 GN=Ccrd_010532 PE=3 SV=1 - [A0A103YL30_CYNCS]	2.7	0.0394	1	1	1	1	508	54.4	6.06
A0A251UJ37	Uncharacterized protein OS=Helianthus annuus OX=4232 GN=HannXRQ_Chr06g0181341 PE=4 SV=1 - [A0A251UJ37_HELAN]	0	0.0249	1	1	1	1	482	54.5	6.65
A0A103Y7G6	ATP-grasp fold OS=Cynara cardunculus var. scolymus OX=59895 GN=Ccrd_017785 PE=4 SV=1 - [A0A103Y7G6_CYNCS]	2.05	0.0202	4	1	1	1	496	54.5	6.37
A0A166FRS9	ATP-dependent 6-phosphofructokinase OS=Daucus carota subsp. sativus OX=79200 GN=PFK PE=3 SV=1 - [A0A166FRS9_DAUCA]	70.54	0.1552	10	1	6	35	496	54.5	6.3
A0A161YL26	Uncharacterized protein OS=Daucus carota subsp. sativus OX=79200 GN=DCAR_017442 PE=4 SV=1 - [A0A161YL26_DAUCA]	4.14	0.0186	1	1	1	2	485	54.5	4.83
A0A251U7B6	Carboxypeptidase OS=Helianthus annuus OX=4232 GN=HannXRQ_Chr08g0232071 PE=3 SV=1 - [A0A251U7B6_HELAN]	0	0.0163	3	1	1	1	490	54.6	5.43
A0A175YIN4	Uncharacterized protein OS=Daucus carota subsp. sativus OX=79200 GN=DCAR_030954 PE=4 SV=1 - [A0A175YIN4_DAUCA]	0	0.0164	1	1	1	1	487	54.6	8.57
A0A251S8R8	Putative class II aaRS and biotin synthetases superfamily protein OS=Helianthus annuus OX=4232 GN=HannXRQ_Chr15g0480911 PE=3 SV=1 - [A0A251S8R8_HELAN]	15.94	0.0917	5	2	3	9	480	54.7	5.86
A0A251U0F9	Putative aldehyde dehydrogenase 10A8 OS=Helianthus annuus OX=4232 GN=ALDH10A8 PE=3 SV=1 - [A0A251U0F9_HELAN]	11.6	0.0437	5	1	2	7	503	54.7	5.83
A0A166H8Y4	Uncharacterized protein OS=Daucus carota subsp. sativus OX=79200 GN=DCAR_002610 PE=4 SV=1 - [A0A166H8Y4_DAUCA]	22.48	0.0818	6	3	3	9	501	54.7	6.9
A0A2J6MFX0	Uncharacterized protein OS=Lactuca sativa OX=4236 GN=LSAT_7X76800 PE=3 SV=1 - [A0A2J6MFX0_LACSA]	1.87	0.0215	1	1	1	1	512	54.7	6.27
A0A162AA29	Protein disulfide-isomerase OS=Daucus carota subsp. sativus OX=79200 GN=DCAR_014386 PE=3 SV=1 - [A0A162AA29_DAUCA]	9.8	0.0922	4	2	3	9	488	54.8	6.13
A0A164YKX1	Uncharacterized protein OS=Daucus carota subsp. sativus OX=79200 GN=DCAR_017910 PE=3 SV=1 - [A0A164YKX1_DAUCA]	68.63	0.1046	6	2	4	36	526	54.8	5.96
A0A2J6M6Q5	Uncharacterized protein OS=Lactuca sativa OX=4236 GN=LSAT_5X47521 PE=3 SV=1 - [A0A2J6M6Q5_LACSA]	39.46	0.1677	6	6	6	14	507	54.8	6.18
A0A076V5N5	Phosphomevalonate kinase OS=Panax notoginseng OX=44586 PE=2 SV=1 - [A0A076V5N5_9APIA]	0	0.0196	3	1	1	1	509	54.9	5.9
A0A251UUE9	Putative chaperonin Cpn60/TCP-1 family OS=Helianthus annuus OX=4232 GN=HannXRQ_Chr04g0095201 PE=3 SV=1 - [A0A251UUE9_HELAN]	9.77	0.0932	3	2	4	4	515	54.9	5.2
A0A103XHT2	Pyruvate kinase OS=Cynara cardunculus var. scolymus OX=59895 GN=Ccrd_007074 PE=3 SV=1 - [A0A103XHT2_CYNCS]	12.57	0.061	3	1	3	8	508	55.1	7.33
A0A161XFK3	Glucose-6-phosphate isomerase OS=Daucus carota subsp. sativus OX=79200 GN=DCAR_020972 PE=3 SV=1 - [A0A161XFK3_DAUCA]	11.78	0.046	3	2	2	6	500	55.2	6.84
A0A288W790	ATP synthase subunit alpha OS=Bupleurum falcatum OX=46367 GN=atp1 PE=3 SV=1 - [A0A288W790_BUPFA]	406.87	0.4173	27	2	16	184	508	55.2	6.33
A0A2J6KQB5	Pyruvate kinase OS=Lactuca sativa OX=4236 GN=LSAT_3X45080 PE=3 SV=1 - [A0A2J6KQB5_LACSA]	142.76	0.2412	7	2	10	61	510	55.2	7.5
A0A288W7B5	ATP synthase subunit alpha OS=Platycodon grandiflorus OX=94286 GN=atp1 PE=3 SV=1 - [A0A288W7B5_9ASTR]	350.87	0.332	13	2	14	167	509	55.3	6.47
I1ZJ08	Pyruvate kinase OS=Lonicera japonica OX=105884 PE=2 SV=1 - [I1ZJ08_LONJA]	90.24	0.1804	2	0	8	42	510	55.3	7.75
A0A251TNZ4	Putative cytochrome P450 OS=Helianthus annuus OX=4232 GN=HannXRQ_Chr10g0301901 PE=3 SV=1 - [A0A251TNZ4_HELAN]	2	0.0251	2	1	1	1	479	55.3	9.17
A0A162B4N2	Pyruvate kinase OS=Daucus carota subsp. sativus OX=79200 GN=DCAR_002619 PE=3 SV=1 - [A0A162B4N2_DAUCA]	71.11	0.1353	1	0	6	34	510	55.3	7.74
A0A166IWX6	Uncharacterized protein OS=Daucus carota subsp. sativus OX=79200 GN=DCAR_004232 PE=3 SV=1 - [A0A166IWX6_DAUCA]	24.33	0.0721	4	2	2	7	513	55.3	6.71
A0A2J6JSC2	Uncharacterized protein OS=Lactuca sativa OX=4236 GN=LSAT_5X141661 PE=4 SV=1 - [A0A2J6JSC2_LACSA]	2.1	0.0258	8	1	1	1	504	55.3	7.69
A0A164V541	Uncharacterized protein OS=Daucus carota subsp. sativus OX=79200 GN=DCAR_022816 PE=4 SV=1 - [A0A164V541_DAUCA]	75.93	0.2638	6	2	12	31	489	55.4	8.7
A0A118JUG1	Hydantoinase/dihydropyrimidinase OS=Cynara cardunculus var. scolymus OX=59895 GN=Ccrd_006480 PE=4 SV=1 - [A0A118JUG1_CYNCS]	4.34	0.0415	3	1	2	2	506	55.4	6.15
A0A2J6M5T4	Diacylglycerol kinase OS=Lactuca sativa OX=4236 GN=LSAT_4X68721 PE=3 SV=1 - [A0A2J6M5T4_LACSA]	2.29	0.0182	1	1	1	1	494	55.4	6.65
A0A103XSF1	26S proteasome regulatory subunit, C-terminal OS=Cynara cardunculus var. scolymus OX=59895 GN=Ccrd_001879 PE=4 SV=1 - [A0A103XSF1_CYNCS]	63.33	0.2684	8	1	11	26	488	55.5	8.91
P40781	Protein CYPRO4 OS=Cynara cardunculus OX=4265 GN=CYPRO4 PE=2 SV=1 - [CYPR4_CYNCA]	0	0.0359	3	1	1	1	501	55.6	7.8
A0A0A0QT17	Calcium-dependent protein kinase 4/5 (Fragment) OS=Chrysanthemum boreale OX=344871 PE=2 SV=1 - [A0A0A0QT17_9ASTR]	26.4	0.0786	9	3	3	9	496	55.6	5.66
A0A251VHV1	Putative regulator of chromosome condensation (RCC1) family protein OS=Helianthus annuus OX=4232 GN=HannXRQ_Chr02g0044011 PE=4 SV=1 - [A0A251VHV1_HELAN]	2.26	0.0192	4	1	1	1	520	55.6	7.99
A0A103Y719	Peroxidase (Fragment) OS=Cynara cardunculus var. scolymus OX=59895 GN=Ccrd_017982 PE=3 SV=1 - [A0A103Y719_CYNCS]	40.95	0.0462	6	2	2	20	520	55.8	9.31
A0A175YR83	Glutamate decarboxylase OS=Daucus carota subsp. sativus OX=79200 GN=DCAR_026838 PE=3 SV=1 - [A0A175YR83_DAUCA]	30.33	0.0488	2	1	2	13	492	55.8	5.99
A0A164VAP7	Uncharacterized protein OS=Daucus carota subsp. sativus OX=79200 GN=DCAR_022578 PE=3 SV=1 - [A0A164VAP7_DAUCA]	4.44	0.0291	1	1	1	2	515	55.8	5.48
A0A251UA64	Putative aldehyde/histidinol dehydrogenase OS=Helianthus annuus OX=4232 GN=HannXRQ_Chr07g0190721 PE=3 SV=1 - [A0A251UA64_HELAN]	20.04	0.0673	7	2	3	13	520	55.9	8.91
A0A103YN96	Metalloenzyme, LuxS/M16 peptidase-like protein OS=Cynara cardunculus var. scolymus OX=59895 GN=Ccrd_009329 PE=3 SV=1 - [A0A103YN96_CYNCS]	15.34	0.0635	6	2	3	10	520	55.9	5.96
A0A251UTG3	Carboxypeptidase OS=Helianthus annuus OX=4232 GN=scpl48 PE=3 SV=1 - [A0A251UTG3_HELAN]	4.89	0.03	1	1	1	2	500	56	5.54
A0A166I517	Glutamate decarboxylase OS=Daucus carota subsp. sativus OX=79200 GN=DCAR_003413 PE=3 SV=1 - [A0A166I517_DAUCA]	10.21	0.0242	1	1	1	5	496	56	5.62
A0A103XUG4	Phosphoesterase OS=Cynara cardunculus var. scolymus OX=59895 GN=Ccrd_000752 PE=4 SV=1 - [A0A103XUG4_CYNCS]	3.08	0.0202	3	1	1	2	495	56	5.31
A0A251UME1	Putative aldehyde dehydrogenase 2C4 OS=Helianthus annuus OX=4232 GN=ALDH2C4 PE=3 SV=1 - [A0A251UME1_HELAN]	5.06	0.0443	3	2	2	2	519	56.2	5.59
A0A175YHK5	Uncharacterized protein OS=Daucus carota subsp. sativus OX=79200 GN=DCAR_030572 PE=3 SV=1 - [A0A175YHK5_DAUCA]	3.22	0.0232	7	1	1	3	518	56.2	6.13
A0A161Y7P5	Uncharacterized protein OS=Daucus carota subsp. sativus OX=79200 GN=DCAR_025524 PE=4 SV=1 - [A0A161Y7P5_DAUCA]	1.95	0.0174	5	1	1	1	518	56.2	5.99
A0A2J6L601	Glutamate decarboxylase OS=Lactuca sativa OX=4236 GN=LSAT_2X71561 PE=3 SV=1 - [A0A2J6L601_LACSA]	29.95	0.0645	5	1	2	15	496	56.2	5.52
A0A2J6KMJ0	Catalase OS=Lactuca sativa OX=4236 GN=LSAT_8X26460 PE=3 SV=1 - [A0A2J6KMJ0_LACSA]	45.74	0.1697	10	1	6	29	489	56.2	7.25
A0A251U2A7	Putative pyridoxal phosphate-dependent transferase, Aspartate 1-decarboxylase, pyridoxal-dependent OS=Helianthus annuus OX=4232 GN=HannXRQ_Chr09g0277251 PE=4 SV=1 - [A0A251U2A7_HELAN]	4.04	0.0195	1	1	1	2	513	56.3	7.58
A0A103YBF7	DNA/RNA helicase, DEAD/DEAH box type, N-terminal (Fragment) OS=Cynara cardunculus var. scolymus OX=59895 GN=Ccrd_015634 PE=4 SV=1 - [A0A103YBF7_CYNCS]	62	0.1297	5	1	5	32	501	56.4	7.05
A9QVI6	Heat shock protein 60 OS=Ageratina adenophora OX=176616 PE=2 SV=1 - [A9QVI6_9ASTR]	196.1	0.3365	7	2	15	97	526	56.5	6.93
A0A161ZYT0	Catalase OS=Daucus carota subsp. sativus OX=79200 GN=DCAR_016777 PE=3 SV=1 - [A0A161ZYT0_DAUCA]	18.98	0.1037	3	1	4	18	492	56.5	7.4
A0A162A9D6	Beta-hexosaminidase OS=Daucus carota subsp. sativus OX=79200 GN=DCAR_015228 PE=3 SV=1 - [A0A162A9D6_DAUCA]	7.08	0.018	1	1	1	3	500	56.6	5.58
A0A161XAR6	Catalase OS=Daucus carota subsp. sativus OX=79200 GN=DCAR_022934 PE=3 SV=1 - [A0A161XAR6_DAUCA]	52.12	0.1585	16	1	7	33	492	56.7	7.42
A0A251UNY2	Putative ENTH/ANTH/VHS superfamily protein OS=Helianthus annuus OX=4232 GN=HannXRQ_Chr05g0143831 PE=4 SV=1 - [A0A251UNY2_HELAN]	1.86	0.0235	3	1	1	1	511	56.8	5.91
A0A103XG84	Asparagine synthase OS=Cynara cardunculus var. scolymus OX=59895 GN=Ccrd_007896 PE=4 SV=1 - [A0A103XG84_CYNCS]	0	0.0214	7	1	1	1	515	56.8	6.74
A0A164SX13	Uncharacterized protein OS=Daucus carota subsp. sativus OX=79200 GN=DCAR_023912 PE=4 SV=1 - [A0A164SX13_DAUCA]	2.76	0.0285	1	1	1	1	527	56.8	5.76
A0A162A512	Uncharacterized protein OS=Daucus carota subsp. sativus OX=79200 GN=DCAR_018702 PE=4 SV=1 - [A0A162A512_DAUCA]	2.07	0.0196	1	1	1	3	510	56.8	8.97
A0A103Y050	CRAL-TRIO domain-containing protein (Fragment) OS=Cynara cardunculus var. scolymus OX=59895 GN=Ccrd_021677 PE=4 SV=1 - [A0A103Y050_CYNCS]	16.96	0.0703	4	1	3	14	498	56.8	5.99
P49358	Serine hydroxymethyltransferase 2, mitochondrial OS=Flaveria pringlei OX=4226 PE=2 SV=1 - [GLYM2_FLAPR]	33.81	0.205	12	3	8	20	517	56.9	8.73
A0A103XSZ3	Armadillo-like helical OS=Cynara cardunculus var. scolymus OX=59895 GN=Ccrd_001615 PE=4 SV=1 - [A0A103XSZ3_CYNCS]	82.5	0.1501	5	1	7	36	513	57.1	5
A0A103YM58	Uncharacterized protein OS=Cynara cardunculus var. scolymus OX=59895 GN=Ccrd_009880 PE=3 SV=1 - [A0A103YM58_CYNCS]	31.96	0.0809	6	2	4	19	544	57.2	7.62
A0A169WUR2	Uncharacterized protein OS=Daucus carota subsp. sativus OX=79200 GN=DCAR_002557 PE=3 SV=1 - [A0A169WUR2_DAUCA]	25.63	0.0614	1	1	2	10	505	57.2	6.18
A0A165XR42	Phospho-2-dehydro-3-deoxyheptonate aldolase OS=Daucus carota subsp. sativus OX=79200 GN=DCAR_014209 PE=3 SV=1 - [A0A165XR42_DAUCA]	14.28	0.0448	13	1	2	8	513	57.2	8.24
A0A161Y8M1	Serine hydroxymethyltransferase OS=Daucus carota subsp. sativus OX=79200 GN=DCAR_025864 PE=3 SV=1 - [A0A161Y8M1_DAUCA]	31.65	0.1484	5	2	7	18	519	57.2	8.72
A0A166AAR0	Diacylglycerol kinase OS=Daucus carota subsp. sativus OX=79200 GN=DCAR_009714 PE=3 SV=1 - [A0A166AAR0_DAUCA]	3.13	0.033	1	1	1	1	515	57.3	8
A0A164SVH8	Uncharacterized protein OS=Daucus carota subsp. sativus OX=79200 GN=DCAR_023830 PE=4 SV=1 - [A0A164SVH8_DAUCA]	16.32	0.0475	1	1	2	8	526	57.3	6.21
A0A251RL74	Putative xanthine/uracil/vitamin C permease OS=Helianthus annuus OX=4232 GN=HannXRQ_Chr17g0535471 PE=4 SV=1 - [A0A251RL74_HELAN]	9.7	0.0455	12	2	2	4	528	57.4	8.85
A0A251T0G3	Serine/threonine-protein phosphatase 2A 55 kDa regulatory subunit B OS=Helianthus annuus OX=4232 GN=ATBBETA PE=3 SV=1 - [A0A251T0G3_HELAN]	2.34	0.0214	3	1	1	1	514	57.4	6.27
A0A251T0Z4	Putative translation elongation factor EF1A/initiation factor IF2gamma family protein OS=Helianthus annuus OX=4232 GN=HannXRQ_Chr12g0366401 PE=4 SV=1 - [A0A251T0Z4_HELAN]	28.28	0.0604	7	3	3	14	513	57.4	5.34
A0A251TDM5	Pyruvate kinase OS=Helianthus annuus OX=4232 GN=HannXRQ_Chr11g0350981 PE=3 SV=1 - [A0A251TDM5_HELAN]	190.61	0.3226	2	1	13	88	527	57.4	7.5
A0A118K6X4	Uncharacterized protein OS=Cynara cardunculus var. scolymus OX=59895 GN=Ccrd_010242 PE=4 SV=1 - [A0A118K6X4_CYNCS]	0	0.0196	4	1	1	1	510	57.4	6.77
A0A251VLR1	T-complex protein 1 subunit delta OS=Helianthus annuus OX=4232 GN=TCPD PE=3 SV=1 - [A0A251VLR1_HELAN]	78.59	0.1551	2	0	7	32	535	57.5	7.69
A0A103YM87	Xylose isomerase OS=Cynara cardunculus var. scolymus OX=59895 GN=Ccrd_009811 PE=3 SV=1 - [A0A103YM87_CYNCS]	30.65	0.1051	3	1	4	14	514	57.5	5.67
A0A164VP84	D-3-phosphoglycerate dehydrogenase OS=Daucus carota subsp. sativus OX=79200 GN=DCAR_021994 PE=3 SV=1 - [A0A164VP84_DAUCA]	38.87	0.1429	6	8	8	25	546	57.5	5.83
A0A166GLL6	Coatomer subunit delta OS=Daucus carota subsp. sativus OX=79200 GN=DCAR_001748 PE=3 SV=1 - [A0A166GLL6_DAUCA]	18.16	0.057	11	1	3	9	526	57.5	5.73
A0A103Y6H9	T-complex protein 1 subunit delta OS=Cynara cardunculus var. scolymus OX=59895 GN=Ccrd_018268 PE=3 SV=1 - [A0A103Y6H9_CYNCS]	78.75	0.1557	1	0	7	33	533	57.5	7.69
A0A2J6LPP3	Pyruvate kinase OS=Lactuca sativa OX=4236 GN=LSAT_2X21840 PE=3 SV=1 - [A0A2J6LPP3_LACSA]	195.23	0.3131	2	1	13	92	527	57.5	6.7
A0A251SMV1	T-complex protein 1 subunit delta OS=Helianthus annuus OX=4232 GN=HannXRQ_Chr13g0387831 PE=3 SV=1 - [A0A251SMV1_HELAN]	77.82	0.1576	2	0	7	34	533	57.6	7.68
A0A162A8B6	Pyruvate kinase OS=Daucus carota subsp. sativus OX=79200 GN=DCAR_015026 PE=3 SV=1 - [A0A162A8B6_DAUCA]	186.73	0.315	7	2	14	85	527	57.6	7.08
A0A103XDU3	Chaperone, tailless complex polypeptide 1 OS=Cynara cardunculus var. scolymus OX=59895 GN=Ccrd_024691 PE=3 SV=1 - [A0A103XDU3_CYNCS]	42.78	0.1073	6	1	6	19	522	57.7	5.95
G0KVB3	Trans-cinnamate 4-monooxygenase OS=Echinacea angustifolia OX=308558 GN=C4H2 PE=2 SV=1 - [G0KVB3_9ASTR]	23.13	0.1228	12	2	5	17	505	57.7	9.11
A0A164VR78	Uncharacterized protein OS=Daucus carota subsp. sativus OX=79200 GN=DCAR_021901 PE=4 SV=1 - [A0A164VR78_DAUCA]	20.17	0.0855	5	4	4	10	538	57.7	6.7
A0A161ZS75	T-complex protein 1 subunit delta OS=Daucus carota subsp. sativus OX=79200 GN=DCAR_023227 PE=3 SV=1 - [A0A161ZS75_DAUCA]	58.85	0.1751	2	1	7	22	531	57.7	7.68
A0A169WKW1	Uncharacterized protein OS=Daucus carota subsp. sativus OX=79200 GN=DCAR_005653 PE=4 SV=1 - [A0A169WKW1_DAUCA]	10.03	0.0194	2	1	1	3	516	57.7	8.5
A0A161ZNG7	Uncharacterized protein OS=Daucus carota subsp. sativus OX=79200 GN=DCAR_024951 PE=4 SV=1 - [A0A161ZNG7_DAUCA]	0	0.038	12	1	1	1	500	57.7	9.04
A0A103Y0L1	Uncharacterized protein OS=Cynara cardunculus var. scolymus OX=59895 GN=Ccrd_021432 PE=3 SV=1 - [A0A103Y0L1_CYNCS]	13.4	0.0674	4	1	3	10	519	57.7	6.49
A0A162A4D6	NEDD8-activating enzyme E1 regulatory subunit OS=Daucus carota subsp. sativus OX=79200 GN=DCAR_019274 PE=3 SV=1 - [A0A162A4D6_DAUCA]	2.73	0.0541	2	2	2	3	518	57.8	5.29
A0A251SB79	Glucose-6-phosphate 1-dehydrogenase OS=Helianthus annuus OX=4232 GN=HannXRQ_Chr15g0487071 PE=3 SV=1 - [A0A251SB79_HELAN]	28.6	0.0774	2	1	4	16	504	57.9	6.61
J7IE14	p-coumaroyl quinate/shikimate 3'-hydroxylase OS=Lonicera japonica OX=105884 GN=C3H1 PE=2 SV=1 - [J7IE14_LONJA]	4.24	0.0412	7	2	2	4	510	57.9	8.66
A0A166A827	Protein disulfide-isomerase OS=Daucus carota subsp. sativus OX=79200 GN=DCAR_009612 PE=3 SV=1 - [A0A166A827_DAUCA]	29.95	0.0825	6	3	4	16	521	57.9	5.15
A0A2J6KMH3	Uncharacterized protein OS=Lactuca sativa OX=4236 GN=LSAT_8X26101 PE=3 SV=1 - [A0A2J6KMH3_LACSA]	2.05	0.022	1	1	1	1	499	58	7.39
L7ZB58	Cinnamate 4-hydroxylase OS=Lonicera japonica OX=105884 GN=C4H1 PE=2 SV=1 - [L7ZB58_LONJA]	21.52	0.1386	15	4	6	15	505	58.1	9.03
A0A175YGS7	Uncharacterized protein OS=Daucus carota subsp. sativus OX=79200 GN=DCAR_029950 PE=4 SV=1 - [A0A175YGS7_DAUCA]	6.52	0.0182	6	1	1	4	550	58.1	9.63
A0A118K697	Uncharacterized protein OS=Cynara cardunculus var. scolymus OX=59895 GN=Ccrd_011278 PE=4 SV=1 - [A0A118K697_CYNCS]	9.96	0.0618	3	1	2	5	518	58.1	7.02
A0A164X8N1	Uncharacterized protein OS=Daucus carota subsp. sativus OX=79200 GN=DCAR_016090 PE=4 SV=1 - [A0A164X8N1_DAUCA]	56.06	0.1036	5	2	4	28	531	58.2	6.35
A0A251TDL9	Coatomer subunit delta OS=Helianthus annuus OX=4232 GN=HannXRQ_Chr11g0350821 PE=3 SV=1 - [A0A251TDL9_HELAN]	19.5	0.0658	11	1	3	8	532	58.3	5.64
A0A165YE94	Uncharacterized protein OS=Daucus carota subsp. sativus OX=79200 GN=DCAR_013631 PE=3 SV=1 - [A0A165YE94_DAUCA]	21.77	0.0477	12	1	3	13	524	58.3	9.01
A0A118JWV3	Importin subunit alpha OS=Cynara cardunculus var. scolymus OX=59895 GN=Ccrd_001415 PE=3 SV=1 - [A0A118JWV3_CYNCS]	106.02	0.2264	13	2	9	48	530	58.3	5.31
A0A164X640	Uncharacterized protein OS=Daucus carota subsp. sativus OX=79200 GN=DCAR_019879 PE=3 SV=1 - [A0A164X640_DAUCA]	37.46	0.1529	1	3	6	21	543	58.4	5.24
A0A165YW38	Uncharacterized protein OS=Daucus carota subsp. sativus OX=79200 GN=DCAR_013323 PE=3 SV=1 - [A0A165YW38_DAUCA]	0	0.0267	5	1	1	1	524	58.4	5.82
A0A118JRW2	Cytochrome P450 OS=Cynara cardunculus var. scolymus OX=59895 GN=Ccrd_025329 PE=3 SV=1 - [A0A118JRW2_CYNCS]	4.68	0.0451	70	2	2	2	510	58.5	8.21
A0A164UVC9	Uncharacterized protein OS=Daucus carota subsp. sativus OX=79200 GN=DCAR_023229 PE=3 SV=1 - [A0A164UVC9_DAUCA]	24.37	0.0178	2	1	1	10	507	58.5	6.73
L7Z3F8	4-coumarate CoA ligase OS=Lonicera japonica OX=105884 GN=4CL1 PE=2 SV=1 - [L7Z3F8_LONJA]	25.84	0.0725	3	3	4	13	538	58.6	6.05
A0A251SRC2	Uncharacterized protein OS=Helianthus annuus OX=4232 GN=HannXRQ_Chr13g0386781 PE=4 SV=1 - [A0A251SRC2_HELAN]	0	0.0232	3	1	1	1	518	58.6	6.04
A0A166J2T4	Uncharacterized protein OS=Daucus carota subsp. sativus OX=79200 GN=DCAR_004392 PE=3 SV=1 - [A0A166J2T4_DAUCA]	2.44	0.0202	2	1	1	1	545	58.7	4.92
A0A2J6LLI5	Importin subunit alpha OS=Lactuca sativa OX=4236 GN=LSAT_5X102281 PE=3 SV=1 - [A0A2J6LLI5_LACSA]	90.38	0.2383	14	1	9	40	533	58.7	5.22
A0A251S785	Glucose-6-phosphate 1-dehydrogenase OS=Helianthus annuus OX=4232 GN=G6PD PE=3 SV=1 - [A0A251S785_HELAN]	46.07	0.0856	2	1	4	15	514	58.8	6.43
A0A118K728	Malic enzyme, NAD-binding OS=Cynara cardunculus var. scolymus OX=59895 GN=Ccrd_010019 PE=4 SV=1 - [A0A118K728_CYNCS]	20.03	0.1079	2	1	4	12	519	58.8	6.81
A0A175YM97	Pyrophosphate--fructose 6-phosphate 1-phosphotransferase subunit beta OS=Daucus carota subsp. sativus OX=79200 GN=PFP-BETA PE=3 SV=1 - [A0A175YM97_DAUCA]	15.87	0.0464	3	1	2	7	539	58.8	5.85
A0A164SQ03	Uncharacterized protein OS=Daucus carota subsp. sativus OX=79200 GN=DCAR_023589 PE=4 SV=1 - [A0A164SQ03_DAUCA]	164.05	0.2672	3	6	13	97	539	58.8	5.45
A0A2J6JUA7	Uncharacterized protein OS=Lactuca sativa OX=4236 GN=LSAT_4X74900 PE=3 SV=1 - [A0A2J6JUA7_LACSA]	48.99	0.1394	8	7	7	25	538	58.8	7.64
A0A165A1V6	Uncharacterized protein OS=Daucus carota subsp. sativus OX=79200 GN=DCAR_015863 PE=3 SV=1 - [A0A165A1V6_DAUCA]	54.79	0.1912	3	2	8	29	544	58.9	6.49
A0A161ZTI1	Uncharacterized protein OS=Daucus carota subsp. sativus OX=79200 GN=DCAR_022687 PE=3 SV=1 - [A0A161ZTI1_DAUCA]	44.22	0.1136	5	5	5	28	546	58.9	5.72
A0A161YB96	Uncharacterized protein OS=Daucus carota subsp. sativus OX=79200 GN=DCAR_022838 PE=4 SV=1 - [A0A161YB96_DAUCA]	4.82	0.0305	1	1	1	2	525	58.9	9.23
A0A2J6JT11	Uncharacterized protein OS=Lactuca sativa OX=4236 GN=LSAT_4X85240 PE=4 SV=1 - [A0A2J6JT11_LACSA]	15.7	0.0352	11	1	2	7	540	59	5.44
A0A103XRS9	Chaperone, tailless complex polypeptide 1 OS=Cynara cardunculus var. scolymus OX=59895 GN=Ccrd_002258 PE=3 SV=1 - [A0A103XRS9_CYNCS]	48.1	0.114	3	1	6	20	535	59	5.94
A0A161X8G8	Uncharacterized protein OS=Daucus carota subsp. sativus OX=79200 GN=DCAR_025918 PE=3 SV=1 - [A0A161X8G8_DAUCA]	35.79	0.1776	7	7	7	16	535	59	6.68
A0A166DYG8	Uncharacterized protein OS=Daucus carota subsp. sativus OX=79200 GN=DCAR_006673 PE=4 SV=1 - [A0A166DYG8_DAUCA]	0	0.0266	3	1	1	1	527	59.1	7.46
A0A2J6MHK1	Uncharacterized protein OS=Lactuca sativa OX=4236 GN=LSAT_8X155141 PE=3 SV=1 - [A0A2J6MHK1_LACSA]	47.03	0.1103	4	0	6	20	535	59.1	5.82
A0A166B322	Uncharacterized protein OS=Daucus carota subsp. sativus OX=79200 GN=DCAR_011045 PE=3 SV=1 - [A0A166B322_DAUCA]	16.58	0.0618	4	3	3	11	534	59.2	6.35
A0A103Y417	dTDP-4-dehydrorhamnose reductase OS=Cynara cardunculus var. scolymus OX=59895 GN=Ccrd_019581 PE=4 SV=1 - [A0A103Y417_CYNCS]	5.46	0.0433	22	2	2	4	531	59.2	7.02
A0A251UQZ4	Dihydrolipoyl dehydrogenase OS=Helianthus annuus OX=4232 GN=DLDH PE=3 SV=1 - [A0A251UQZ4_HELAN]	0	0.0234	3	1	1	1	556	59.3	7.68
A0A251UKB9	Putative mitogen-activated protein (MAP) kinase, ERK1/2 OS=Helianthus annuus OX=4232 GN=HannXRQ_Chr05g0129521 PE=4 SV=1 - [A0A251UKB9_HELAN]	7.24	0.0516	11	2	2	3	523	59.3	6.7
A0A164X3F8	Uncharacterized protein OS=Daucus carota subsp. sativus OX=79200 GN=DCAR_019987 PE=4 SV=1 - [A0A164X3F8_DAUCA]	1.61	0.0167	1	1	1	1	538	59.3	4.86
A0A103XZZ6	T-complex protein 1 subunit gamma OS=Cynara cardunculus var. scolymus OX=59895 GN=Ccrd_021745 PE=3 SV=1 - [A0A103XZZ6_CYNCS]	49.63	0.1725	1	2	9	22	545	59.3	5.99
A0A2J6JIB5	Uncharacterized protein OS=Lactuca sativa OX=4236 GN=LSAT_4X175320 PE=3 SV=1 - [A0A2J6JIB5_LACSA]	0	0.0226	23	1	1	1	531	59.3	8.41
A0A251SCD3	Putative TBP-ASSOCIATED FACTOR 6B OS=Helianthus annuus OX=4232 GN=TAF6B PE=4 SV=1 - [A0A251SCD3_HELAN]	2.26	0.0189	2	1	1	1	528	59.5	8.63
U5NDS4	Secologanin synthase-like protein (Fragment) OS=Lonicera japonica OX=105884 PE=2 SV=1 - [U5NDS4_LONJA]	21.59	0.1115	1	5	5	9	520	59.5	8.76
A0A251VNC0	Putative calcium-dependent protein kinase 32 OS=Helianthus annuus OX=4232 GN=CPK32 PE=4 SV=1 - [A0A251VNC0_HELAN]	0	0.0188	3	1	1	1	531	59.5	6.33
A0A251TNI1	Acetyltransferase component of pyruvate dehydrogenase complex OS=Helianthus annuus OX=4232 GN=HannXRQ_Chr10g0312371 PE=3 SV=1 - [A0A251TNI1_HELAN]	35.28	0.1198	3	2	6	29	551	59.5	7.83
A0A166IIQ6	Uncharacterized protein OS=Daucus carota subsp. sativus OX=79200 GN=DCAR_003831 PE=3 SV=1 - [A0A166IIQ6_DAUCA]	9.55	0.0416	45	1	2	5	529	59.5	9.22
A0A161ZZV4	Uncharacterized protein OS=Daucus carota subsp. sativus OX=79200 GN=DCAR_016155 PE=3 SV=1 - [A0A161ZZV4_DAUCA]	20.97	0.0411	1	1	2	8	559	59.5	6.49
A0A165WPF1	Glucose-6-phosphate 1-dehydrogenase OS=Daucus carota subsp. sativus OX=79200 GN=DCAR_015077 PE=3 SV=1 - [A0A165WPF1_DAUCA]	77.03	0.1337	9	2	6	37	516	59.5	7.05
A0A103YG60	Glutathione synthetase OS=Cynara cardunculus var. scolymus OX=59895 GN=Ccrd_013128 PE=3 SV=1 - [A0A103YG60_CYNCS]	0	0.0525	5	2	2	2	533	59.5	6.73
A0A251RZI7	Putative aspartic peptidase A1 family, Saposin-like protein OS=Helianthus annuus OX=4232 GN=HannXRQ_Chr16g0515461 PE=3 SV=1 - [A0A251RZI7_HELAN]	0	0.0346	1	1	1	1	549	59.6	5.53
A0A124SDN2	Chaperone, tailless complex polypeptide 1 OS=Cynara cardunculus var. scolymus OX=59895 GN=Ccrd_000417 PE=3 SV=1 - [A0A124SDN2_CYNCS]	70.09	0.1673	3	2	8	34	550	59.6	6.42
A0A118JU55	Uncharacterized protein OS=Cynara cardunculus var. scolymus OX=59895 GN=Ccrd_006987 PE=4 SV=1 - [A0A118JU55_CYNCS]	10.07	0.0364	2	1	1	3	550	59.6	6.64
A0A2J6MFI7	Transmembrane 9 superfamily member OS=Lactuca sativa OX=4236 GN=LSAT_7X99181 PE=3 SV=1 - [A0A2J6MFI7_LACSA]	2.1	0.0152	6	1	1	1	527	59.6	5.74
A0A251T0P6	Putative alanine aminotransferase 2 OS=Helianthus annuus OX=4232 GN=ALAAT2 PE=4 SV=1 - [A0A251T0P6_HELAN]	57.33	0.0832	5	1	3	28	541	59.8	6.68
A0A175YQV1	Uncharacterized protein OS=Daucus carota subsp. sativus OX=79200 GN=DCAR_027376 PE=3 SV=1 - [A0A175YQV1_DAUCA]	16.95	0.0824	1	2	4	12	534	59.8	6.9
A0A166GAD0	Uncharacterized protein OS=Daucus carota subsp. sativus OX=79200 GN=DCAR_001393 PE=4 SV=1 - [A0A166GAD0_DAUCA]	26.83	0.0714	8	4	4	15	532	59.8	5.73
A0A103XWC3	Uncharacterized protein OS=Cynara cardunculus var. scolymus OX=59895 GN=Ccrd_023672 PE=4 SV=1 - [A0A103XWC3_CYNCS]	0	0.0261	6	1	1	1	536	59.8	5.83
A0A2J6JT54	Uncharacterized protein OS=Lactuca sativa OX=4236 GN=LSAT_4X85441 PE=3 SV=1 - [A0A2J6JT54_LACSA]	8.51	0.0478	1	1	2	5	523	59.8	4.96
A0A2J6LK90	Uncharacterized protein OS=Lactuca sativa OX=4236 GN=LSAT_5X91161 PE=3 SV=1 - [A0A2J6LK90_LACSA]	45.52	0.061	10	1	3	21	574	59.8	8.09
A0A251VA68	Putative laccase OS=Helianthus annuus OX=4232 GN=HannXRQ_Chr03g0076571 PE=4 SV=1 - [A0A251VA68_HELAN]	0	0.0296	1	1	1	2	540	59.9	7.74
A0A175YLF4	Pectinesterase OS=Daucus carota subsp. sativus OX=79200 GN=DCAR_028163 PE=3 SV=1 - [A0A175YLF4_DAUCA]	2.23	0.0183	1	1	1	1	546	59.9	8.06
A0A2J6KEK1	ATP synthase subunit beta OS=Lactuca sativa OX=4236 GN=LSAT_4X15480 PE=3 SV=1 - [A0A2J6KEK1_LACSA]	594.29	0.4883	8	5	16	235	557	59.9	6.49
P28582	Calcium-dependent protein kinase OS=Daucus carota OX=4039 PE=2 SV=2 - [CDPK_DAUCA]	9.73	0.1015	4	2	4	8	532	60	6.55
A0A251SSH5	Putative PATELLIN 1 OS=Helianthus annuus OX=4232 GN=PATL1 PE=4 SV=1 - [A0A251SSH5_HELAN]	9.76	0.0449	2	1	2	4	534	60.1	4.93
A0A2J6LI78	Acetyltransferase component of pyruvate dehydrogenase complex OS=Lactuca sativa OX=4236 GN=LSAT_5X135560 PE=3 SV=1 - [A0A2J6LI78_LACSA]	37.21	0.0952	1	2	5	30	557	60.1	8.25
A0A251S5T4	Putative T-complex protein 1 subunit eta OS=Helianthus annuus OX=4232 GN=TCPH PE=3 SV=1 - [A0A251S5T4_HELAN]	43.54	0.2065	1	1	9	37	557	60.2	6.74
A0A175YQJ8	Uncharacterized protein OS=Daucus carota subsp. sativus OX=79200 GN=DCAR_027486 PE=3 SV=1 - [A0A175YQJ8_DAUCA]	56.99	0.2115	2	3	11	39	558	60.2	5.9
A0A161X916	T-complex protein 1 subunit gamma OS=Daucus carota subsp. sativus OX=79200 GN=DCAR_026128 PE=3 SV=1 - [A0A161X916_DAUCA]	29.23	0.1385	1	1	7	15	556	60.2	6.06
A0A166G4H8	Uncharacterized protein OS=Daucus carota subsp. sativus OX=79200 GN=DCAR_001057 PE=3 SV=1 - [A0A166G4H8_DAUCA]	5.15	0.0189	1	1	1	2	528	60.2	5.29
A0A175YBZ7	Uncharacterized protein OS=Daucus carota subsp. sativus OX=79200 GN=DCAR_031669 PE=4 SV=1 - [A0A175YBZ7_DAUCA]	5.21	0.0537	5	2	2	2	540	60.2	8.25
A0A161X1A6	Phosphoacetylglucosamine mutase OS=Daucus carota subsp. sativus OX=79200 GN=DCAR_005602 PE=3 SV=1 - [A0A161X1A6_DAUCA]	3.89	0.0144	1	1	1	2	556	60.2	6.05
A0A103YHN8	Uncharacterized protein OS=Cynara cardunculus var. scolymus OX=59895 GN=Ccrd_012400 PE=3 SV=1 - [A0A103YHN8_CYNCS]	0	0.0256	1	1	1	1	546	60.3	9.2
A0A251UKB2	Putative calnexin 1 OS=Helianthus annuus OX=4232 GN=CNX1 PE=3 SV=1 - [A0A251UKB2_HELAN]	33.88	0.118	6	4	4	21	534	60.3	4.77
A0A161WPJ1	Dihydrolipoyl dehydrogenase OS=Daucus carota subsp. sativus OX=79200 GN=DCAR_023341 PE=3 SV=1 - [A0A161WPJ1_DAUCA]	6.31	0.0319	1	1	1	2	564	60.3	7.24
A0A161X8F2	ATP synthase subunit beta OS=Daucus carota subsp. sativus OX=79200 GN=DCAR_025888 PE=3 SV=1 - [A0A161X8F2_DAUCA]	274.76	0.3256	1	3	11	111	559	60.3	6.65
A0A166DQE8	Pyruvate kinase OS=Daucus carota subsp. sativus OX=79200 GN=DCAR_006376 PE=3 SV=1 - [A0A166DQE8_DAUCA]	130.9	0.1652	1	1	7	60	551	60.3	6.33
A0A103Y986	Alcohol dehydrogenase, C-terminal OS=Cynara cardunculus var. scolymus OX=59895 GN=Ccrd_016808 PE=3 SV=1 - [A0A103Y986_CYNCS]	123.02	0.3757	22	1	8	61	551	60.3	6.96
A0A251S4G9	Putative phosphoglycerate mutase, 2,3-bisphosphoglycerate-independent OS=Helianthus annuus OX=4232 GN=HannXRQ_Chr15g0464621 PE=4 SV=1 - [A0A251S4G9_HELAN]	93.3	0.1311	8	4	7	59	557	60.5	5.74
A0A251SK26	T-complex protein 1 subunit gamma OS=Helianthus annuus OX=4232 GN=HannXRQ_Chr14g0454011 PE=3 SV=1 - [A0A251SK26_HELAN]	66.69	0.2626	2	3	12	28	556	60.5	6.13
A0A165ZJY7	Uncharacterized protein OS=Daucus carota subsp. sativus OX=79200 GN=DCAR_008883 PE=4 SV=1 - [A0A165ZJY7_DAUCA]	126.45	0.1752	1	2	7	63	525	60.5	4.92
A0A118K5B5	Thiamine pyrophosphate enzyme, central domain-containing protein OS=Cynara cardunculus var. scolymus OX=59895 GN=Ccrd_012776 PE=3 SV=1 - [A0A118K5B5_CYNCS]	37.17	0.1479	2	2	6	15	568	60.5	6.64
A0A164UZJ4	Uncharacterized protein OS=Daucus carota subsp. sativus OX=79200 GN=DCAR_023040 PE=4 SV=1 - [A0A164UZJ4_DAUCA]	72.43	0.1063	2	3	6	43	555	60.6	5.47
A0A251UAY1	Putative thiamine pyrophosphate dependent pyruvate decarboxylase family protein OS=Helianthus annuus OX=4232 GN=HannXRQ_Chr07g0193781 PE=3 SV=1 - [A0A251UAY1_HELAN]	27.81	0.0893	1	1	4	12	571	60.9	6.42
A0A162ATR9	Uncharacterized protein OS=Daucus carota subsp. sativus OX=79200 GN=DCAR_006610 PE=3 SV=1 - [A0A162ATR9_DAUCA]	25.07	0.0465	44	1	2	11	538	60.9	9.36
A0A103YJU4	Uncharacterized protein OS=Cynara cardunculus var. scolymus OX=59895 GN=Ccrd_011147 PE=4 SV=1 - [A0A103YJU4_CYNCS]	0	0.0204	5	1	1	1	538	60.9	8.9
A0A251VSF3	Putative berberine/berberine-like, FAD-binding, type 2 OS=Helianthus annuus OX=4232 GN=HannXRQ_Chr01g0030771 PE=3 SV=1 - [A0A251VSF3_HELAN]	23.91	0.0462	17	1	3	14	541	61	4.97
A0A124SE17	B3/B4 tRNA-binding domain-containing protein OS=Cynara cardunculus var. scolymus OX=59895 GN=Ccrd_023105 PE=4 SV=1 - [A0A124SE17_CYNCS]	25.73	0.0591	3	2	3	11	541	61	5.48
A0A2J6LSE6	Uncharacterized protein OS=Lactuca sativa OX=4236 GN=LSAT_4X107620 PE=4 SV=1 - [A0A2J6LSE6_LACSA]	4.05	0.0439	6	1	2	4	547	61	7.03
A0A103XXD1	Uncharacterized protein (Fragment) OS=Cynara cardunculus var. scolymus OX=59895 GN=Ccrd_023101 PE=4 SV=1 - [A0A103XXD1_CYNCS]	0	0.0299	3	1	1	1	536	61.2	6.13
A0A103YMQ2	Uncharacterized protein OS=Cynara cardunculus var. scolymus OX=59895 GN=Ccrd_009690 PE=4 SV=1 - [A0A103YMQ2_CYNCS]	2.06	0.0332	6	1	1	2	542	61.3	5.64
A0A2J6KG78	Uncharacterized protein OS=Lactuca sativa OX=4236 GN=LSAT_9X11221 PE=3 SV=1 - [A0A2J6KG78_LACSA]	199.28	0.349	10	1	17	103	576	61.4	5.57
A0A169WGY2	Uncharacterized protein OS=Daucus carota subsp. sativus OX=79200 GN=DCAR_012624 PE=3 SV=1 - [A0A169WGY2_DAUCA]	153.48	0.2655	5	1	14	81	580	61.4	6.24
A0A103XR21	Heat shock protein 70, conserved site-containing protein OS=Cynara cardunculus var. scolymus OX=59895 GN=Ccrd_002637 PE=3 SV=1 - [A0A103XR21_CYNCS]	334.11	0.2621	10	0	15	140	557	61.4	4.98
A0A124SG50	Chaperonin Cpn60 OS=Cynara cardunculus var. scolymus OX=59895 GN=Ccrd_016369 PE=3 SV=1 - [A0A124SG50_CYNCS]	2.49	0.0405	1	1	1	1	568	61.4	6.28
A0A166A6E2	Uncharacterized protein OS=Daucus carota subsp. sativus OX=79200 GN=DCAR_009544 PE=4 SV=1 - [A0A166A6E2_DAUCA]	0	0.0162	2	1	1	1	555	61.5	7.5
A0A162ABY0	Uncharacterized protein OS=Daucus carota subsp. sativus OX=79200 GN=DCAR_014048 PE=4 SV=1 - [A0A162ABY0_DAUCA]	2.16	0.0221	5	1	1	1	542	61.5	6.73
A0A164YMI3	Malic enzyme OS=Daucus carota subsp. sativus OX=79200 GN=DCAR_017973 PE=3 SV=1 - [A0A164YMI3_DAUCA]	79.76	0.0848	1	2	4	35	554	61.6	6.3
A0A2J6M214	Uncharacterized protein OS=Lactuca sativa OX=4236 GN=LSAT_2X99701 PE=3 SV=1 - [A0A2J6M214_LACSA]	50.72	0.1156	8	1	6	25	588	61.7	5.12
A0A2J6K3C9	Uncharacterized protein OS=Lactuca sativa OX=4236 GN=LSAT_1X10981 PE=4 SV=1 - [A0A2J6K3C9_LACSA]	3.87	0.0378	3	1	2	4	555	61.7	7.08
A0A251VS83	Nicalin OS=Helianthus annuus OX=4232 GN=HannXRQ_Chr01g0024031 PE=3 SV=1 - [A0A251VS83_HELAN]	0	0.0142	1	1	1	1	564	61.8	6.67
A0A251TR45	Uncharacterized protein OS=Helianthus annuus OX=4232 GN=HannXRQ_Chr10g0316521 PE=4 SV=1 - [A0A251TR45_HELAN]	4.24	0.021	7	1	1	2	572	61.8	9.39
A0A2J6M6B3	Uncharacterized protein OS=Lactuca sativa OX=4236 GN=LSAT_1X77581 PE=4 SV=1 - [A0A2J6M6B3_LACSA]	2.26	0.0247	1	1	1	1	567	61.9	6.7
A0A251T5Y5	Putative ABC transporter ABCE, P-loop containing nucleoside triphosphate hydrolase OS=Helianthus annuus OX=4232 GN=HannXRQ_Chr11g0320321 PE=4 SV=1 - [A0A251T5Y5_HELAN]	6.81	0.045	9	1	2	4	555	62.2	6.64
A0A166AUD0	Uncharacterized protein OS=Daucus carota subsp. sativus OX=79200 GN=DCAR_010685 PE=3 SV=1 - [A0A166AUD0_DAUCA]	18.59	0.0773	8	4	4	7	556	62.3	6.92
A0A162A8Q2	Uncharacterized protein OS=Daucus carota subsp. sativus OX=79200 GN=DCAR_015518 PE=3 SV=1 - [A0A162A8Q2_DAUCA]	43.54	0.14	6	2	7	22	593	62.5	5.21
A0A2J6JX63	Glucose-6-phosphate isomerase OS=Lactuca sativa OX=4236 GN=LSAT_4X119160 PE=3 SV=1 - [A0A2J6JX63_LACSA]	2.28	0.0353	4	2	2	3	566	62.5	7.06
A0A251SZG6	Pectinesterase OS=Helianthus annuus OX=4232 GN=HannXRQ_Chr12g0360091 PE=3 SV=1 - [A0A251SZG6_HELAN]	21.09	0.0332	3	1	2	15	573	62.6	8.75
A0A165Y4N1	Uncharacterized protein OS=Daucus carota subsp. sativus OX=79200 GN=DCAR_013829 PE=4 SV=1 - [A0A165Y4N1_DAUCA]	6.14	0.0422	3	1	1	3	569	62.7	6.42
A0A2J6JG18	Uncharacterized protein OS=Lactuca sativa OX=4236 GN=LSAT_5X164160 PE=4 SV=1 - [A0A2J6JG18_LACSA]	9.46	0.0404	5	2	2	4	570	62.9	5.53
A0A251UPH3	Putative citrate synthase OS=Helianthus annuus OX=4232 GN=HannXRQ_Chr05g0146041 PE=4 SV=1 - [A0A251UPH3_HELAN]	144.61	0.319	3	1	14	76	583	62.9	7.02
A0A251SBK9	Putative pyruvate decarboxylase 1 OS=Helianthus annuus OX=4232 GN=PDC1 PE=3 SV=1 - [A0A251SBK9_HELAN]	31.65	0.101	4	2	4	23	584	63	6.02
A0A166CCZ3	Importin subunit alpha OS=Daucus carota subsp. sativus OX=79200 GN=DCAR_012360 PE=3 SV=1 - [A0A166CCZ3_DAUCA]	30.25	0.0977	3	1	4	14	573	63	5.52
A0A165WZL9	Uncharacterized protein OS=Daucus carota subsp. sativus OX=79200 GN=DCAR_014843 PE=3 SV=1 - [A0A165WZL9_DAUCA]	644.53	0.4454	23	3	21	296	577	63.1	5.07
A0A103Y4I4	Pentatricopeptide repeat-containing protein OS=Cynara cardunculus var. scolymus OX=59895 GN=Ccrd_019335 PE=4 SV=1 - [A0A103Y4I4_CYNCS]	0	0.0143	1	1	1	1	559	63.1	6.74
Q9SDL2	Malic enzyme OS=Apium graveolens OX=4045 GN=NADP-ME PE=2 SV=1 - [Q9SDL2_APIGR]	68.37	0.1193	10	1	5	25	570	63.2	6.76
A0A251UQ82	Putative C2 domain, Synaptotagmin-like mitochondrial-lipid-binding domain protein OS=Helianthus annuus OX=4232 GN=HannXRQ_Chr05g0145281 PE=4 SV=1 - [A0A251UQ82_HELAN]	8.95	0.0505	6	2	2	4	554	63.2	8.06
A0A2J6KGX2	Uncharacterized protein OS=Lactuca sativa OX=4236 GN=LSAT_5X40701 PE=3 SV=1 - [A0A2J6KGX2_LACSA]	0	0.0191	1	1	1	4	577	63.2	4.7
A0A2J6KDS7	Uncharacterized protein OS=Lactuca sativa OX=4236 GN=LSAT_8X115241 PE=4 SV=1 - [A0A2J6KDS7_LACSA]	12.97	0.0471	13	3	3	7	573	63.3	8.56
A0A103Y2E2	Arf GTPase activating protein OS=Cynara cardunculus var. scolymus OX=59895 GN=Ccrd_020454 PE=4 SV=1 - [A0A103Y2E2_CYNCS]	5.16	0.0305	4	1	1	2	591	63.3	7.02
A0A2J6JNT4	Uncharacterized protein OS=Lactuca sativa OX=4236 GN=LSAT_3X10920 PE=4 SV=1 - [A0A2J6JNT4_LACSA]	2.05	0.0156	1	1	1	1	576	63.4	5.94
A0A169WQ11	Uncharacterized protein OS=Daucus carota subsp. sativus OX=79200 GN=DCAR_005756 PE=4 SV=1 - [A0A169WQ11_DAUCA]	1.7	0.0181	2	1	1	1	551	63.4	8.98
A0A103Y399	Acetyl-coenzyme A carboxyltransferase, C-terminal OS=Cynara cardunculus var. scolymus OX=59895 GN=Ccrd_019976 PE=4 SV=1 - [A0A103Y399_CYNCS]	0	0.0222	1	1	1	1	585	63.4	7.93
A0A166CY14	Uncharacterized protein OS=Daucus carota subsp. sativus OX=79200 GN=DCAR_005318 PE=3 SV=1 - [A0A166CY14_DAUCA]	531.31	0.363	21	1	18	237	584	63.6	5.12
A0A161XUP0	Uncharacterized protein OS=Daucus carota subsp. sativus OX=79200 GN=DCAR_018748 PE=3 SV=1 - [A0A161XUP0_DAUCA]	13.16	0.1033	2	4	5	6	571	63.6	7.5
A0A251URF9	Putative thiamine pyrophosphate enzyme TPP-binding protein OS=Helianthus annuus OX=4232 GN=HannXRQ_Chr05g0152991 PE=3 SV=1 - [A0A251URF9_HELAN]	54.13	0.057	1	1	3	33	596	63.8	5.8
A0A118JZM8	Lactoylglutathione lyase (Fragment) OS=Cynara cardunculus var. scolymus OX=59895 GN=Ccrd_021589 PE=3 SV=1 - [A0A118JZM8_CYNCS]	11.47	0.0251	1	1	1	4	557	63.9	8.1
A0A2J6LCH6	Malic enzyme OS=Lactuca sativa OX=4236 GN=LSAT_7X5301 PE=3 SV=1 - [A0A2J6LCH6_LACSA]	134.36	0.1318	2	1	6	54	584	63.9	7.69
A0A2J6LRV3	Uncharacterized protein OS=Lactuca sativa OX=4236 GN=LSAT_6X13221 PE=4 SV=1 - [A0A2J6LRV3_LACSA]	13.61	0.0509	3	2	2	6	629	63.9	5.22
A0A251S029	Eukaryotic translation initiation factor 3 subunit D OS=Helianthus annuus OX=4232 GN=EIF3D PE=3 SV=1 - [A0A251S029_HELAN]	2.06	0.016	7	1	1	1	562	64.1	5.9
A0A166A5M4	Uncharacterized protein OS=Daucus carota subsp. sativus OX=79200 GN=DCAR_009521 PE=4 SV=1 - [A0A166A5M4_DAUCA]	51.38	0.0503	10	2	2	22	576	64.1	9.39
A0A251SJQ7	Putative aldehyde/histidinol dehydrogenase OS=Helianthus annuus OX=4232 GN=HannXRQ_Chr14g0450251 PE=3 SV=1 - [A0A251SJQ7_HELAN]	65.04	0.1085	4	4	4	40	590	64.2	6.67
A0A118K7A8	Heat shock protein 70, conserved site-containing protein OS=Cynara cardunculus var. scolymus OX=59895 GN=Ccrd_009613 PE=3 SV=1 - [A0A118K7A8_CYNCS]	401.04	0.3153	16	1	15	180	593	64.2	5.34
A0A103Y966	Phosphoinositide phospholipase C OS=Cynara cardunculus var. scolymus OX=59895 GN=Ccrd_016819 PE=4 SV=1 - [A0A103Y966_CYNCS]	2.52	0.0355	14	1	2	2	564	64.2	6.21
A0A218PG31	Malic enzyme OS=Flaveria floridana OX=35878 GN=NADP-ME3 PE=2 SV=1 - [A0A218PG31_FLAFL]	164.7	0.2079	8	1	8	66	582	64.3	6.55
A0A251TC97	Putative UPF0061 protein OS=Helianthus annuus OX=4232 GN=Y683 PE=3 SV=1 - [A0A251TC97_HELAN]	2.46	0.0347	8	2	2	2	576	64.3	5.49
A0A251SG14	Putative ruBisCO large subunit-binding protein subunit beta protein OS=Helianthus annuus OX=4232 GN=RUBB PE=3 SV=1 - [A0A251SG14_HELAN]	77.91	0.1901	10	0	11	34	605	64.4	5.41
A0A164Z9N3	Protein disulfide-isomerase OS=Daucus carota subsp. sativus OX=79200 GN=DCAR_018813 PE=3 SV=1 - [A0A164Z9N3_DAUCA]	4.07	0.0448	2	2	2	2	581	64.4	4.64
A0A2J6JI45	Uncharacterized protein OS=Lactuca sativa OX=4236 GN=LSAT_1X71501 PE=3 SV=1 - [A0A2J6JI45_LACSA]	4.07	0.0558	6	3	3	3	591	64.4	6.64
A0A251RVP5	Putative PB1 domain-containing protein OS=Helianthus annuus OX=4232 GN=HannXRQ_Chr17g0567211 PE=4 SV=1 - [A0A251RVP5_HELAN]	2.05	0.0166	5	1	1	1	601	64.6	5.97
A0A161ZP21	Pectinesterase OS=Daucus carota subsp. sativus OX=79200 GN=DCAR_025175 PE=3 SV=1 - [A0A161ZP21_DAUCA]	157.4	0.0557	12	2	3	94	592	64.6	8.97
A0A2J6M7X9	Uncharacterized protein OS=Lactuca sativa OX=4236 GN=LSAT_2X50361 PE=3 SV=1 - [A0A2J6M7X9_LACSA]	71.04	0.202	5	1	11	32	609	64.6	5.66
A0A103YFX8	Chaperone, tailless complex polypeptide 1 OS=Cynara cardunculus var. scolymus OX=59895 GN=Ccrd_013246 PE=4 SV=1 - [A0A103YFX8_CYNCS]	47.64	0.1905	9	2	12	26	609	64.7	5.41
A0A175YIY2	Uncharacterized protein OS=Daucus carota subsp. sativus OX=79200 GN=DCAR_031068 PE=4 SV=1 - [A0A175YIY2_DAUCA]	0	0.0157	1	1	1	1	575	64.8	5.48
A0A251S4B5	Putative thiamine pyrophosphate (TPP)-dependent enzyme OS=Helianthus annuus OX=4232 GN=HannXRQ_Chr15g0464051 PE=3 SV=1 - [A0A251S4B5_HELAN]	85.88	0.1639	5	1	7	52	604	64.9	6
A0A251VMB9	Putative pyruvate decarboxylase OS=Helianthus annuus OX=4232 GN=PDC2 PE=3 SV=1 - [A0A251VMB9_HELAN]	46.45	0.1379	7	1	6	31	602	64.9	5.96
A0A124SH03	Chaperone, tailless complex polypeptide 1 (Fragment) OS=Cynara cardunculus var. scolymus OX=59895 GN=Ccrd_013596 PE=3 SV=1 - [A0A124SH03_CYNCS]	17.33	0.1117	1	1	7	18	600	64.9	5.87
A0A251TIN9	Putative thiamine pyrophosphate (TPP)-dependent enzyme OS=Helianthus annuus OX=4232 GN=HannXRQ_Chr10g0293721 PE=3 SV=1 - [A0A251TIN9_HELAN]	96.86	0.2182	7	0	9	59	605	65	6.05
A0A218PG02	Malic enzyme OS=Flaveria brownii OX=33111 GN=NADP-ME3 PE=2 SV=1 - [A0A218PG02_FLABR]	99.47	0.1851	13	2	7	47	589	65.1	6.06
A0A2J6JN94	Uncharacterized protein OS=Lactuca sativa OX=4236 GN=LSAT_7X3821 PE=4 SV=1 - [A0A2J6JN94_LACSA]	0	0.0153	5	1	1	1	590	65.1	6.49
A0A2J6KJD9	Uncharacterized protein OS=Lactuca sativa OX=4236 GN=LSAT_4X41580 PE=4 SV=1 - [A0A2J6KJD9_LACSA]	15.39	0.0174	1	1	1	6	575	65.1	5.29
A0A2J6KD55	Uncharacterized protein OS=Lactuca sativa OX=4236 GN=LSAT_9X34941 PE=3 SV=1 - [A0A2J6KD55_LACSA]	89.16	0.1772	3	1	8	55	604	65.1	6.37
A0A2J6M822	Uncharacterized protein OS=Lactuca sativa OX=4236 GN=LSAT_2X52320 PE=3 SV=1 - [A0A2J6M822_LACSA]	78.04	0.0927	2	1	4	29	604	65.2	6.3
A0A2J6LAE1	D-3-phosphoglycerate dehydrogenase OS=Lactuca sativa OX=4236 GN=LSAT_1X39601 PE=3 SV=1 - [A0A2J6LAE1_LACSA]	27.81	0.0178	1	1	1	13	618	65.3	7.46
A0A251U3I4	Uncharacterized protein OS=Helianthus annuus OX=4232 GN=PDF1 PE=4 SV=1 - [A0A251U3I4_HELAN]	59.58	0.1721	9	2	8	25	587	65.3	5.11
A0A175YQE9	Uncharacterized protein OS=Daucus carota subsp. sativus OX=79200 GN=DCAR_026723 PE=4 SV=1 - [A0A175YQE9_DAUCA]	69.97	0.128	4	1	7	28	586	65.3	5.01
A0A251SR03	Threonine dehydratase OS=Helianthus annuus OX=4232 GN=ILVA PE=3 SV=1 - [A0A251SR03_HELAN]	2.63	0.0323	4	1	1	1	588	65.4	7.96
A0A0Y0BSD8	Putative heat shock cognate protein 70-1 OS=Taraxacum kok-saghyz OX=333970 GN=HSC70-1 PE=2 SV=1 - [A0A0Y0BSD8_TARKO]	603.68	0.461	25	1	22	283	590	65.4	8.88
A0A251U9Q8	Putative anthranilate synthase OS=Helianthus annuus OX=4232 GN=ASA2 PE=4 SV=1 - [A0A251U9Q8_HELAN]	1.82	0.041	6	2	2	3	585	65.5	7.01
A0A251SYX4	Malic enzyme OS=Helianthus annuus OX=4232 GN=MAOX PE=3 SV=1 - [A0A251SYX4_HELAN]	72.83	0.133	8	1	6	34	594	65.5	6.68
A0A166F148	Uncharacterized protein OS=Daucus carota subsp. sativus OX=79200 GN=DCAR_008053 PE=4 SV=1 - [A0A166F148_DAUCA]	1.75	0.0137	2	1	1	2	583	65.5	7.71
A0A175YJ84	Uncharacterized protein OS=Daucus carota subsp. sativus OX=79200 GN=DCAR_030777 PE=3 SV=1 - [A0A175YJ84_DAUCA]	98	0.2735	4	3	14	56	607	65.5	5.45
A0A162AL97	Uncharacterized protein OS=Daucus carota subsp. sativus OX=79200 GN=DCAR_011528 PE=4 SV=1 - [A0A162AL97_DAUCA]	0	0.0243	1	1	1	1	577	65.5	6.29
A0A164WMC6	Uncharacterized protein OS=Daucus carota subsp. sativus OX=79200 GN=DCAR_020659 PE=4 SV=1 - [A0A164WMC6_DAUCA]	663.68	0.2598	3	7	14	282	589	65.5	5.92
A0A251V4V3	Putative ferredoxin--nitrite reductase protein OS=Helianthus annuus OX=4232 GN=NIR PE=4 SV=1 - [A0A251V4V3_HELAN]	2.22	0.0255	1	1	1	1	588	65.6	6.49
A0A164WC69	Uncharacterized protein OS=Daucus carota subsp. sativus OX=79200 GN=DCAR_021051 PE=4 SV=1 - [A0A164WC69_DAUCA]	0	0.0353	6	2	2	2	595	65.7	6.55
Q8H9B4	UDP-glucose:sterol 3-O-glucosyltransferase OS=Panax ginseng OX=4054 GN=PGGT-2 PE=2 SV=1 - [Q8H9B4_PANGI]	3.98	0.0432	10	2	2	3	602	65.8	6.44
A0A2J6MHH7	Uncharacterized protein OS=Lactuca sativa OX=4236 GN=LSAT_6X90720 PE=4 SV=1 - [A0A2J6MHH7_LACSA]	4.28	0.036	5	1	2	2	583	65.8	6.64
A0A164WVH4	Pectinesterase OS=Daucus carota subsp. sativus OX=79200 GN=DCAR_020320 PE=3 SV=1 - [A0A164WVH4_DAUCA]	2.89	0.0201	1	1	1	1	598	65.8	9
A0A161ZVB3	Uncharacterized protein OS=Daucus carota subsp. sativus OX=79200 GN=DCAR_020663 PE=4 SV=1 - [A0A161ZVB3_DAUCA]	12.15	0.0165	1	1	1	6	606	65.8	6.33
A0A2J6K122	Purple acid phosphatase OS=Lactuca sativa OX=4236 GN=LSAT_8X46320 PE=3 SV=1 - [A0A2J6K122_LACSA]	2.84	0.0171	4	1	1	1	584	65.8	5.69
A0A2J6M388	Uncharacterized protein OS=Lactuca sativa OX=4236 GN=LSAT_4X140940 PE=4 SV=1 - [A0A2J6M388_LACSA]	1.75	0.0151	1	1	1	1	598	65.9	6.07
A0A124SG43	CO dehydrogenase flavoprotein-like, FAD-binding, subdomain 2 OS=Cynara cardunculus var. scolymus OX=59895 GN=Ccrd_016420 PE=4 SV=1 - [A0A124SG43_CYNCS]	30.26	0.0602	9	3	3	12	565	65.9	7.96
A0A251SPL6	Putative cupredoxin OS=Helianthus annuus OX=4232 GN=HannXRQ_Chr13g0395011 PE=4 SV=1 - [A0A251SPL6_HELAN]	8.62	0.0491	5	2	2	6	591	66	7.84
A0A251UE31	Putative copper-resistance protein CopA OS=Helianthus annuus OX=4232 GN=HannXRQ_Chr07g0205881 PE=4 SV=1 - [A0A251UE31_HELAN]	6.96	0.0286	1	1	1	3	594	66	7.21
A0A175YQH4	Uncharacterized protein OS=Daucus carota subsp. sativus OX=79200 GN=DCAR_026981 PE=4 SV=1 - [A0A175YQH4_DAUCA]	141.6	0.2599	3	2	12	66	608	66	7.46
A0A251TXN9	Putative nitrite reductase [NAD(P)H] large subunit, NirB OS=Helianthus annuus OX=4232 GN=HannXRQ_Chr09g0259251 PE=4 SV=1 - [A0A251TXN9_HELAN]	2.27	0.022	1	1	1	2	590	66.1	6.84
A0A251SKR1	Putative phosphoglucosamine mutase family protein OS=Helianthus annuus OX=4232 GN=HannXRQ_Chr14g0456851 PE=4 SV=1 - [A0A251SKR1_HELAN]	14.05	0.0375	4	2	2	6	613	66.1	7.23
A0A118JXA6	Polyphenol oxidase OS=Cynara cardunculus var. scolymus OX=59895 GN=Ccrd_001104 PE=4 SV=1 - [A0A118JXA6_CYNCS]	0	0.0135	3	1	1	1	593	66.1	7.91
A0A165X693	Uncharacterized protein OS=Daucus carota subsp. sativus OX=79200 GN=DCAR_014770 PE=4 SV=1 - [A0A165X693_DAUCA]	6.47	0.0279	3	2	2	3	609	66.1	6.76
A0A2J6K5K7	Uncharacterized protein OS=Lactuca sativa OX=4236 GN=LSAT_4X64000 PE=4 SV=1 - [A0A2J6K5K7_LACSA]	2.39	0.0171	1	1	1	1	584	66.1	5.26
A0A175YML4	Uncharacterized protein OS=Daucus carota subsp. sativus OX=79200 GN=DCAR_028348 PE=4 SV=1 - [A0A175YML4_DAUCA]	16.58	0.0575	4	2	3	10	591	66.2	6.87
A0A118JYC9	Dynamin OS=Cynara cardunculus var. scolymus OX=59895 GN=Ccrd_000582 PE=3 SV=1 - [A0A118JYC9_CYNCS]	15.98	0.0511	9	3	3	6	587	66.3	7.88
A0A161WVX3	Uncharacterized protein OS=Daucus carota subsp. sativus OX=79200 GN=DCAR_011621 PE=4 SV=1 - [A0A161WVX3_DAUCA]	5.05	0.039	1	1	2	2	589	66.4	5.92
A0A2J6LB28	Uncharacterized protein OS=Lactuca sativa OX=4236 GN=LSAT_1X26001 PE=4 SV=1 - [A0A2J6LB28_LACSA]	65.6	0.0684	4	3	5	35	599	66.5	4.72
A0A161Y5L8	Methylenetetrahydrofolate reductase OS=Daucus carota subsp. sativus OX=79200 GN=DCAR_005464 PE=3 SV=1 - [A0A161Y5L8_DAUCA]	30.31	0.0643	5	3	3	10	591	66.5	5.8
A0A164WM07	Uncharacterized protein OS=Daucus carota subsp. sativus OX=79200 GN=DCAR_020670 PE=4 SV=1 - [A0A164WM07_DAUCA]	12.23	0.0361	22	1	2	7	609	66.5	9.35
A0A251TTU2	Glucose-6-phosphate isomerase OS=Helianthus annuus OX=4232 GN=PGI1 PE=3 SV=1 - [A0A251TTU2_HELAN]	35.58	0.1342	2	2	7	14	611	66.6	6.06
A0A165YBZ7	Uncharacterized protein OS=Daucus carota subsp. sativus OX=79200 GN=DCAR_013673 PE=4 SV=1 - [A0A165YBZ7_DAUCA]	17.64	0.1023	14	2	5	8	616	66.6	7.34
A0A251SDA4	Pyrophosphate--fructose 6-phosphate 1-phosphotransferase subunit alpha OS=Helianthus annuus OX=4232 GN=PFP-ALPHA PE=3 SV=1 - [A0A251SDA4_HELAN]	22.71	0.0885	1	1	4	13	610	66.7	7.49
A0A251U213	Putative insulinase (Peptidase family M16) protein OS=Helianthus annuus OX=4232 GN=MPPBETA PE=3 SV=1 - [A0A251U213_HELAN]	4.5	0.0167	1	2	2	5	599	66.7	8.13
A0A164YE52	Pyrophosphate--fructose 6-phosphate 1-phosphotransferase subunit alpha OS=Daucus carota subsp. sativus OX=79200 GN=PFP-ALPHA PE=3 SV=1 - [A0A164YE52_DAUCA]	73.27	0.184	4	1	9	45	614	66.7	7.18
A0A2J6MJF0	Pyrophosphate--fructose 6-phosphate 1-phosphotransferase subunit alpha OS=Lactuca sativa OX=4236 GN=PFP-ALPHA PE=3 SV=1 - [A0A2J6MJF0_LACSA]	108.76	0.2264	5	2	11	62	614	66.7	7.21
A0A251V194	Malic enzyme OS=Helianthus annuus OX=4232 GN=HannXRQ_Chr04g0121671 PE=3 SV=1 - [A0A251V194_HELAN]	100.44	0.1225	3	1	6	44	604	66.8	6.68
A0A175YFP7	Uncharacterized protein OS=Daucus carota subsp. sativus OX=79200 GN=DCAR_029621 PE=4 SV=1 - [A0A175YFP7_DAUCA]	3.19	0.0215	3	1	1	1	605	66.9	7.75
A0A164WV60	Uncharacterized protein OS=Daucus carota subsp. sativus OX=79200 GN=DCAR_020337 PE=3 SV=1 - [A0A164WV60_DAUCA]	417.79	0.2301	18	0	15	176	604	66.9	5.45
A0A166JGF8	Uncharacterized protein OS=Daucus carota subsp. sativus OX=79200 GN=DCAR_004794 PE=3 SV=1 - [A0A166JGF8_DAUCA]	21.72	0.1473	6	5	6	12	611	66.9	6.73
A0A166AHS6	Trehalase OS=Daucus carota subsp. sativus OX=79200 GN=DCAR_010023 PE=3 SV=1 - [A0A166AHS6_DAUCA]	7.5	0.0185	1	1	1	4	593	67	5.55
A0A251VDU1	Malic enzyme OS=Helianthus annuus OX=4232 GN=HannXRQ_Chr03g0093501 PE=3 SV=1 - [A0A251VDU1_HELAN]	77.27	0.0724	6	1	4	39	608	67.1	6.77
A0A251TC01	Polyadenylate-binding protein OS=Helianthus annuus OX=4232 GN=HannXRQ_Chr11g0338831 PE=3 SV=1 - [A0A251TC01_HELAN]	10.75	0.0802	2	1	4	8	611	67.1	7.75
A0A118JTT3	Uncharacterized protein OS=Cynara cardunculus var. scolymus OX=59895 GN=Ccrd_007123 PE=4 SV=1 - [A0A118JTT3_CYNCS]	11.14	0.0729	14	1	4	6	631	67.1	7.78
A0A166ALP9	Uncharacterized protein OS=Daucus carota subsp. sativus OX=79200 GN=DCAR_010213 PE=4 SV=1 - [A0A166ALP9_DAUCA]	11.64	0.0822	4	1	4	10	596	67.1	8.87
A0A165A6A9	Uncharacterized protein OS=Daucus carota subsp. sativus OX=79200 GN=DCAR_015651 PE=3 SV=1 - [A0A165A6A9_DAUCA]	2.16	0.013	1	1	1	1	614	67.1	5.48
A0A118K4J6	Pyrophosphate--fructose 6-phosphate 1-phosphotransferase subunit alpha OS=Cynara cardunculus var. scolymus OX=59895 GN=PFP-ALPHA PE=3 SV=1 - [A0A118K4J6_CYNCS]	51.95	0.1656	1	1	8	28	616	67.1	7.33
A0A251TC40	Putative formate-tetrahydrofolate ligase, FTHFS, P-loop containing nucleoside triphosphate hydrolase OS=Helianthus annuus OX=4232 GN=HannXRQ_Chr11g0344961 PE=3 SV=1 - [A0A251TC40_HELAN]	18.18	0.0475	1	2	2	7	632	67.3	8.21
A0A103XKN6	FRIGIDA-like protein (Fragment) OS=Cynara cardunculus var. scolymus OX=59895 GN=Ccrd_005488 PE=3 SV=1 - [A0A103XKN6_CYNCS]	0	0.0259	1	1	1	1	617	67.3	5.44
A0A103YG85	Mitochondrial Rho GTPase OS=Cynara cardunculus var. scolymus OX=59895 GN=Ccrd_013095 PE=3 SV=1 - [A0A103YG85_CYNCS]	9.42	0.0562	8	3	3	5	605	67.4	5.71
A0A103XG08	Heat shock protein 70, conserved site-containing protein OS=Cynara cardunculus var. scolymus OX=59895 GN=Ccrd_008026 PE=3 SV=1 - [A0A103XG08_CYNCS]	209.32	0.1818	9	0	10	82	616	67.5	5.06
A0A118JJY7	ATP synthase subunit alpha OS=Cynara cardunculus var. scolymus OX=59895 GN=Ccrd_025535 PE=3 SV=1 - [A0A118JJY7_CYNCS]	209.35	0.1792	5	1	8	106	625	67.7	5.72
A0A103XII3	Aminoacyl-tRNA synthetase, class II (D/K/N) OS=Cynara cardunculus var. scolymus OX=59895 GN=Ccrd_006552 PE=4 SV=1 - [A0A103XII3_CYNCS]	25.69	0.0717	6	4	5	11	600	67.7	8.18
A0A161WWG7	Phosphoinositide phospholipase C OS=Daucus carota subsp. sativus OX=79200 GN=DCAR_011811 PE=4 SV=1 - [A0A161WWG7_DAUCA]	7.21	0.0303	1	3	3	8	594	67.8	6.42
A0A166CRK6	Uncharacterized protein OS=Daucus carota subsp. sativus OX=79200 GN=DCAR_005122 PE=3 SV=1 - [A0A166CRK6_DAUCA]	10.86	0.1205	1	1	6	9	614	67.8	5.76
A0A251T0A5	Pectinesterase OS=Helianthus annuus OX=4232 GN=HannXRQ_Chr12g0360081 PE=3 SV=1 - [A0A251T0A5_HELAN]	66.73	0.0358	7	1	2	43	614	67.9	8.37
A0A162AJB6	Uncharacterized protein OS=Daucus carota subsp. sativus OX=79200 GN=DCAR_002512 PE=4 SV=1 - [A0A162AJB6_DAUCA]	195.27	0.3111	3	1	15	95	630	68.2	7.27
A0A164ZDF4	Uncharacterized protein OS=Daucus carota subsp. sativus OX=79200 GN=DCAR_019007 PE=4 SV=1 - [A0A164ZDF4_DAUCA]	8.41	0.0479	5	1	2	4	605	68.2	7.68
A0A103XNM9	Pleckstrin homology-like domain-containing protein OS=Cynara cardunculus var. scolymus OX=59895 GN=Ccrd_003852 PE=4 SV=1 - [A0A103XNM9_CYNCS]	6.12	0.0129	1	1	1	3	618	68.2	5.3
A0A103Y033	Cobalamin (Vitamin B12)-independent methionine synthase MetE, N-terminal OS=Cynara cardunculus var. scolymus OX=59895 GN=Ccrd_021723 PE=4 SV=1 - [A0A103Y033_CYNCS]	217.49	0.1777	3	2	8	96	619	68.4	8.53
A0A2J6LI76	Uncharacterized protein OS=Lactuca sativa OX=4236 GN=LSAT_5X137221 PE=3 SV=1 - [A0A2J6LI76_LACSA]	256.04	0.3387	5	3	18	120	623	68.6	5.4
A0A251VQB3	Malic enzyme OS=Helianthus annuus OX=4232 GN=HannXRQ_Chr01g0017481 PE=3 SV=1 - [A0A251VQB3_HELAN]	84.16	0.1115	4	3	5	30	619	68.6	5.66
A0A161ZVK3	Uncharacterized protein OS=Daucus carota subsp. sativus OX=79200 GN=DCAR_020543 PE=4 SV=1 - [A0A161ZVK3_DAUCA]	3.3	0.0282	1	1	1	1	603	68.7	8.73
A0A166DMZ6	Uncharacterized protein OS=Daucus carota subsp. sativus OX=79200 GN=DCAR_006289 PE=3 SV=1 - [A0A166DMZ6_DAUCA]	3.06	0.0209	5	1	1	1	621	68.7	6.39
P09469	V-type proton ATPase catalytic subunit A OS=Daucus carota OX=4039 PE=2 SV=1 - [VATA_DAUCA]	354.04	0.3949	4	8	22	165	623	68.8	5.45
A0A166D034	Uncharacterized protein OS=Daucus carota subsp. sativus OX=79200 GN=DCAR_005389 PE=3 SV=1 - [A0A166D034_DAUCA]	7.22	0.0409	3	2	2	5	611	68.8	8.48
A0A161Y856	Uncharacterized protein OS=Daucus carota subsp. sativus OX=79200 GN=DCAR_006504 PE=3 SV=1 - [A0A161Y856_DAUCA]	304.2	0.2404	9	0	13	126	628	68.8	5.06
A0A166E1S9	Uncharacterized protein OS=Daucus carota subsp. sativus OX=79200 GN=DCAR_006811 PE=4 SV=1 - [A0A166E1S9_DAUCA]	6.65	0.018	1	1	1	6	610	68.9	6.58
A0A166I5F7	Uncharacterized protein OS=Daucus carota subsp. sativus OX=79200 GN=DCAR_003427 PE=4 SV=1 - [A0A166I5F7_DAUCA]	3.18	0.0251	8	1	1	1	638	68.9	5.94
A0A124SDQ3	Alpha-D-phosphohexomutase, alpha/beta/alpha domain I OS=Cynara cardunculus var. scolymus OX=59895 GN=Ccrd_000219 PE=4 SV=1 - [A0A124SDQ3_CYNCS]	101.7	0.1928	3	5	12	57	638	68.9	7.33
A0A161YM66	Lysine--tRNA ligase OS=Daucus carota subsp. sativus OX=79200 GN=DCAR_017981 PE=3 SV=1 - [A0A161YM66_DAUCA]	13.04	0.0392	3	1	2	4	613	69	5.99
A0A103S8X0	3-hydroxyacyl-CoA dehydrogenase, conserved site-containing protein OS=Cynara cardunculus var. scolymus OX=59895 GN=Ccrd_026180 PE=3 SV=1 - [A0A103S8X0_CYNCS]	22.47	0.0515	5	1	3	10	641	69.3	9.25
A0A251TLT4	Polyadenylate-binding protein OS=Helianthus annuus OX=4232 GN=HannXRQ_Chr10g0301801 PE=3 SV=1 - [A0A251TLT4_HELAN]	44.12	0.116	5	3	6	23	638	69.4	6.96
A0A161WU56	Uncharacterized protein OS=Daucus carota subsp. sativus OX=79200 GN=DCAR_020518 PE=3 SV=1 - [A0A161WU56_DAUCA]	6.27	0.034	1	2	2	3	648	69.4	5.53
A0A2J6JZ09	Uncharacterized protein OS=Lactuca sativa OX=4236 GN=LSAT_5X157421 PE=4 SV=1 - [A0A2J6JZ09_LACSA]	0	0.0165	1	1	1	1	606	69.4	8.34
A0A162A6F6	Malic enzyme OS=Daucus carota subsp. sativus OX=79200 GN=DCAR_015776 PE=3 SV=1 - [A0A162A6F6_DAUCA]	113.51	0.1358	2	5	7	45	626	69.5	5.76
A0A103XD44	Heat shock protein 70, conserved site-containing protein OS=Cynara cardunculus var. scolymus OX=59895 GN=Ccrd_026629 PE=3 SV=1 - [A0A103XD44_CYNCS]	63.91	0.142	18	2	8	33	655	69.6	5.4
A0A162A267	Uncharacterized protein OS=Daucus carota subsp. sativus OX=79200 GN=DCAR_017225 PE=3 SV=1 - [A0A162A267_DAUCA]	0	0.0128	1	1	1	1	625	69.8	6.01
A0A103XIJ3	Uncharacterized protein OS=Cynara cardunculus var. scolymus OX=59895 GN=Ccrd_006567 PE=4 SV=1 - [A0A103XIJ3_CYNCS]	2.32	0.0195	1	1	1	1	614	69.8	6.73
A0A251VCD4	Putative S-adenosyl-L-methionine-dependent methyltransferases superfamily protein OS=Helianthus annuus OX=4232 GN=HannXRQ_Chr03g0091501 PE=4 SV=1 - [A0A251VCD4_HELAN]	9.04	0.0194	5	1	1	5	617	69.9	6.55
A0A103YKH7	Complement Clr-like EGF domain-containing protein OS=Cynara cardunculus var. scolymus OX=59895 GN=Ccrd_010761 PE=4 SV=1 - [A0A103YKH7_CYNCS]	0	0.0491	7	2	2	2	632	70	5.24
A0A161ZKK6	Uncharacterized protein OS=Daucus carota subsp. sativus OX=79200 GN=DCAR_023674 PE=4 SV=1 - [A0A161ZKK6_DAUCA]	49.26	0.0895	2	1	4	19	626	70	5.01
A0A118JSN9	AP180 N-terminal homology (ANTH) domain-containing protein OS=Cynara cardunculus var. scolymus OX=59895 GN=Ccrd_026586 PE=4 SV=1 - [A0A118JSN9_CYNCS]	0	0.0142	1	1	1	1	634	70.1	5.95
Q5VB42	Acetolactate synthase OS=Helianthus annuus OX=4232 GN=AHAS3 PE=3 SV=1 - [Q5VB42_HELAN]	0	0.0201	2	1	1	1	646	70.3	6.98
A0A164U8K7	Uncharacterized protein OS=Daucus carota subsp. sativus OX=79200 GN=DCAR_025646 PE=4 SV=1 - [A0A164U8K7_DAUCA]	33.11	0.0702	1	2	5	12	627	70.5	6.46
A0A2J6K7W1	Uncharacterized protein OS=Lactuca sativa OX=4236 GN=LSAT_9X65381 PE=3 SV=1 - [A0A2J6K7W1_LACSA]	396.56	0.2859	17	1	16	182	647	70.7	5.33
A0A2J6LE06	Uncharacterized protein OS=Lactuca sativa OX=4236 GN=LSAT_2X116640 PE=3 SV=1 - [A0A2J6LE06_LACSA]	438.23	0.2793	18	4	17	201	648	70.8	5.17
A0A251TBQ3	Phosphatidylserine decarboxylase proenzyme 2 OS=Helianthus annuus OX=4232 GN=PSD3 PE=3 SV=1 - [A0A251TBQ3_HELAN]	4.72	0.0295	4	2	2	2	644	70.8	6.64
A0A251VRE7	Putative dynamin central domain-containing protein OS=Helianthus annuus OX=4232 GN=HannXRQ_Chr01g0017461 PE=3 SV=1 - [A0A251VRE7_HELAN]	9.62	0.0785	13	1	4	4	637	70.8	7.4
A0A2J6KZ89	Uncharacterized protein OS=Lactuca sativa OX=4236 GN=LSAT_7X91601 PE=4 SV=1 - [A0A2J6KZ89_LACSA]	0	0.0471	4	2	2	2	637	70.8	5.41
A0A2J6M0L9	Uncharacterized protein OS=Lactuca sativa OX=4236 GN=LSAT_9X22920 PE=3 SV=1 - [A0A2J6M0L9_LACSA]	666	0.4204	29	1	22	308	647	70.8	5.22
A0A218PG22	Malic enzyme OS=Flaveria floridana OX=35878 GN=NADP-ME2 PE=2 SV=1 - [A0A218PG22_FLAFL]	111.81	0.0866	30	1	4	47	647	71	7.43
A0A2J6L3Y0	Alpha-galactosidase OS=Lactuca sativa OX=4236 GN=LSAT_8X152721 PE=3 SV=1 - [A0A2J6L3Y0_LACSA]	2.51	0.0316	1	1	1	1	632	71	7.66
A0A251SC78	Putative heat shock cognate 70 kDa protein 2 OS=Helianthus annuus OX=4232 GN=HSP72 PE=3 SV=1 - [A0A251SC78_HELAN]	601.37	0.4191	26	1	22	283	649	71.1	5.25
A0A251VHZ2	Putative heat shock protein 70 (Hsp 70) family protein OS=Helianthus annuus OX=4232 GN=HannXRQ_Chr02g0044481 PE=3 SV=1 - [A0A251VHZ2_HELAN]	611.33	0.3926	24	0	20	297	652	71.1	5.38
A0A162ABU9	Uncharacterized protein OS=Daucus carota subsp. sativus OX=79200 GN=DCAR_014088 PE=4 SV=1 - [A0A162ABU9_DAUCA]	4.86	0.0414	4	1	2	3	652	71.1	8.19
A0A251T8B2	Putative metallo-dependent phosphatase-like protein OS=Helianthus annuus OX=4232 GN=HannXRQ_Chr11g0324401 PE=4 SV=1 - [A0A251T8B2_HELAN]	2.59	0.025	6	1	1	1	641	71.2	8.03
A0A164ZNE8	Uncharacterized protein OS=Daucus carota subsp. sativus OX=79200 GN=DCAR_019408 PE=3 SV=1 - [A0A164ZNE8_DAUCA]	358.56	0.2772	18	2	16	160	653	71.2	5.29
A0A2J6KN06	Uncharacterized protein OS=Lactuca sativa OX=4236 GN=LSAT_5X89440 PE=3 SV=1 - [A0A2J6KN06_LACSA]	292.23	0.2188	11	0	11	141	649	71.2	5.3
A0A251UN40	Putative heat shock cognate 70 kDa protein OS=Helianthus annuus OX=4232 GN=HSP7C PE=3 SV=1 - [A0A251UN40_HELAN]	579.23	0.4172	27	1	22	282	652	71.3	5.29
A0A251VFG3	Putative heat shock protein 70 family OS=Helianthus annuus OX=4232 GN=HannXRQ_Chr02g0044471 PE=3 SV=1 - [A0A251VFG3_HELAN]	608.79	0.408	25	0	20	296	652	71.3	5.25
A0A164XF72	Uncharacterized protein OS=Daucus carota subsp. sativus OX=79200 GN=DCAR_016341 PE=4 SV=1 - [A0A164XF72_DAUCA]	2.27	0.0156	1	1	1	1	643	71.3	8.7
A0A103XMM8	Polyadenylate-binding protein OS=Cynara cardunculus var. scolymus OX=59895 GN=Ccrd_004653 PE=3 SV=1 - [A0A103XMM8_CYNCS]	10.26	0.0656	4	1	4	8	655	71.3	6.48
A0A251T0H8	Putative heat shock protein OS=Helianthus annuus OX=4232 GN=HSP70 PE=3 SV=1 - [A0A251T0H8_HELAN]	288.9	0.2198	11	0	12	141	655	71.4	5.26
A0A161ZC36	Uncharacterized protein OS=Daucus carota subsp. sativus OX=79200 GN=DCAR_006633 PE=4 SV=1 - [A0A161ZC36_DAUCA]	12.23	0.0336	15	1	2	7	655	71.4	6.3
A0A103XS60	Calcium-binding EF-hand OS=Cynara cardunculus var. scolymus OX=59895 GN=Ccrd_002021 PE=4 SV=1 - [A0A103XS60_CYNCS]	3.05	0.0235	1	1	1	1	637	71.5	7.77
A0A103YKK3	Polyadenylate-binding protein OS=Cynara cardunculus var. scolymus OX=59895 GN=Ccrd_010799 PE=3 SV=1 - [A0A103YKK3_CYNCS]	27.95	0.1035	11	2	6	19	657	71.5	7.37
A0A2J6KUB7	Uncharacterized protein OS=Lactuca sativa OX=4236 GN=LSAT_0X4961 PE=3 SV=1 - [A0A2J6KUB7_LACSA]	19.46	0.0697	7	1	4	8	646	71.9	7.34
P26791	Heat shock 70 kDa protein OS=Daucus carota OX=4039 GN=HSP70 PE=3 SV=1 - [HSP70_DAUCA]	215.19	0.1939	10	2	10	93	655	72	5.25
A0A165ZM50	Uncharacterized protein OS=Daucus carota subsp. sativus OX=79200 GN=DCAR_008953 PE=3 SV=1 - [A0A165ZM50_DAUCA]	304.92	0.1455	16	0	11	135	653	72.1	5.14
A0A103XXU9	Uncharacterized protein OS=Cynara cardunculus var. scolymus OX=59895 GN=Ccrd_022967 PE=4 SV=1 - [A0A103XXU9_CYNCS]	0	0.0119	1	1	1	1	675	72.1	6.51
A0A164WDP2	Uncharacterized protein OS=Daucus carota subsp. sativus OX=79200 GN=DCAR_020991 PE=4 SV=1 - [A0A164WDP2_DAUCA]	2.49	0.0126	1	1	1	1	634	72.2	9.04
A0A165ZNZ3	Uncharacterized protein OS=Daucus carota subsp. sativus OX=79200 GN=DCAR_009013 PE=3 SV=1 - [A0A165ZNZ3_DAUCA]	47.96	0.0399	2	1	2	16	652	72.3	5.12
A0A2J6MIA6	Uncharacterized protein OS=Lactuca sativa OX=4236 GN=LSAT_1X59561 PE=4 SV=1 - [A0A2J6MIA6_LACSA]	7.07	0.0169	2	1	1	3	651	72.3	6.02
A0A251RKM4	Putative luminal-binding protein OS=Helianthus annuus OX=4232 GN=BIP PE=3 SV=1 - [A0A251RKM4_HELAN]	296.9	0.2477	18	0	16	125	658	72.4	5.19
A0A175YE45	Uncharacterized protein OS=Daucus carota subsp. sativus OX=79200 GN=DCAR_029280 PE=3 SV=1 - [A0A175YE45_DAUCA]	50.21	0.0857	7	1	5	20	677	72.4	5.67
A0A166CB17	Uncharacterized protein OS=Daucus carota subsp. sativus OX=79200 GN=DCAR_012288 PE=4 SV=1 - [A0A166CB17_DAUCA]	267.02	0.1569	4	1	7	109	650	72.6	5.73
A0A2J6JRK6	Uncharacterized protein OS=Lactuca sativa OX=4236 GN=LSAT_9X113681 PE=3 SV=1 - [A0A2J6JRK6_LACSA]	47.92	0.1305	12	2	7	23	682	72.6	6.14
A0A2J6MHL7	Protein arginine N-methyltransferase OS=Lactuca sativa OX=4236 GN=LSAT_5X59301 PE=3 SV=1 - [A0A2J6MHL7_LACSA]	2.25	0.017	4	1	1	2	647	72.6	5.86
A0A251VP55	Putative ENTH/VHS, VHS subgroup OS=Helianthus annuus OX=4232 GN=HannXRQ_Chr01g0017801 PE=4 SV=1 - [A0A251VP55_HELAN]	2.01	0.0151	2	1	1	1	663	72.7	5.6
Q94LX7	Phosphoenolpyruvate carboxykinase OS=Flaveria pringlei OX=4226 GN=pck3-11 PE=2 SV=1 - [Q94LX7_FLAPR]	6.41	0.0638	10	3	3	4	658	72.8	7.72
A0A103XIF5	Aminoacyl-tRNA synthetase, class 1a, anticodon-binding OS=Cynara cardunculus var. scolymus OX=59895 GN=Ccrd_006633 PE=3 SV=1 - [A0A103XIF5_CYNCS]	14.97	0.0669	10	2	4	15	643	72.8	7.05
A0A2J6JKX5	Uncharacterized protein OS=Lactuca sativa OX=4236 GN=LSAT_7X86941 PE=4 SV=1 - [A0A2J6JKX5_LACSA]	2.98	0.0201	1	1	1	1	648	72.8	5.85
A0A251SUY5	Putative heat shock protein 70 family OS=Helianthus annuus OX=4232 GN=HannXRQ_Chr13g0415341 PE=3 SV=1 - [A0A251SUY5_HELAN]	171.12	0.1197	4	2	9	75	660	73.1	5.24
A0A164UEI6	Uncharacterized protein OS=Daucus carota subsp. sativus OX=79200 GN=DCAR_025859 PE=3 SV=1 - [A0A164UEI6_DAUCA]	48.7	0.0574	5	1	3	23	680	73.1	6.14
A0A118JZE8	Exocyst complex component Sec6 OS=Cynara cardunculus var. scolymus OX=59895 GN=Ccrd_022165 PE=4 SV=1 - [A0A118JZE8_CYNCS]	4.15	0.0328	7	2	2	2	640	73.1	4.94
A0A251US54	Putative initiation factor eIF-4 gamma, MA3, Armadillo-type fold protein OS=Helianthus annuus OX=4232 GN=HannXRQ_Chr05g0156131 PE=4 SV=1 - [A0A251US54_HELAN]	9.54	0.0152	4	1	1	4	658	73.2	5.1
A0A2J6L9F1	Uncharacterized protein OS=Lactuca sativa OX=4236 GN=LSAT_8X29040 PE=3 SV=1 - [A0A2J6L9F1_LACSA]	32.76	0.0796	18	2	3	13	653	73.2	7.91
A0A164UPJ5	Uncharacterized protein OS=Daucus carota subsp. sativus OX=79200 GN=DCAR_026253 PE=4 SV=1 - [A0A164UPJ5_DAUCA]	47.83	0.1178	1	5	5	24	679	73.4	6.93
A0A164ZRU7	Uncharacterized protein OS=Daucus carota subsp. sativus OX=79200 GN=DCAR_019550 PE=3 SV=1 - [A0A164ZRU7_DAUCA]	21.27	0.0826	8	5	5	10	666	73.4	5.66
A0A166CNV6	Acyl-coenzyme A oxidase OS=Daucus carota subsp. sativus OX=79200 GN=DCAR_004991 PE=3 SV=1 - [A0A166CNV6_DAUCA]	6.24	0.0532	2	2	2	3	658	73.5	7.74
A0A164VLQ8	Uncharacterized protein OS=Daucus carota subsp. sativus OX=79200 GN=DCAR_022097 PE=4 SV=1 - [A0A164VLQ8_DAUCA]	3.26	0.0209	1	1	1	1	670	73.8	5.77
A0A165YJ38	Uncharacterized protein OS=Daucus carota subsp. sativus OX=79200 GN=DCAR_013510 PE=4 SV=1 - [A0A165YJ38_DAUCA]	17.15	0.0356	2	2	2	8	675	74	5.45
A0A2J6MHZ8	Uncharacterized protein OS=Lactuca sativa OX=4236 GN=LSAT_6X112621 PE=3 SV=1 - [A0A2J6MHZ8_LACSA]	68.38	0.1188	7	3	7	38	690	74	5.22
A0A251UG07	Putative malic oxidoreductase OS=Helianthus annuus OX=4232 GN=HannXRQ_Chr06g0169901 PE=4 SV=1 - [A0A251UG07_HELAN]	73.55	0.0958	2	1	5	34	668	74.1	8.4
A0A251SQ34	Putative ATP-citrate synthase beta chain protein 1 OS=Helianthus annuus OX=4232 GN=ACLB1 PE=4 SV=1 - [A0A251SQ34_HELAN]	196.82	0.2773	3	1	14	92	678	74.3	8.65
A0A166FFA4	Transketolase OS=Daucus carota subsp. sativus OX=79200 GN=DCAR_008552 PE=3 SV=1 - [A0A166FFA4_DAUCA]	20.87	0.0447	3	3	4	10	694	74.5	6.05
A0A118K3G6	Uncharacterized protein (Fragment) OS=Cynara cardunculus var. scolymus OX=59895 GN=Ccrd_015768 PE=3 SV=1 - [A0A118K3G6_CYNCS]	10.52	0.033	6	1	2	5	667	74.7	5.34
A0A166GLI7	Uncharacterized protein OS=Daucus carota subsp. sativus OX=79200 GN=DCAR_001745 PE=3 SV=1 - [A0A166GLI7_DAUCA]	63.35	0.1314	9	2	7	33	700	75	5.36
A0A118K4S9	Uncharacterized protein OS=Cynara cardunculus var. scolymus OX=59895 GN=Ccrd_013654 PE=4 SV=1 - [A0A118K4S9_CYNCS]	1.92	0.0149	5	1	1	2	672	75	8.82
A0A124SHQ4	DNA-binding WRKY OS=Cynara cardunculus var. scolymus OX=59895 GN=Ccrd_011320 PE=4 SV=1 - [A0A124SHQ4_CYNCS]	0	0.0203	1	1	1	2	690	75.3	6.47
A0A251UDE6	Putative glycosyl hydrolase family protein OS=Helianthus annuus OX=4232 GN=HannXRQ_Chr07g0197091 PE=4 SV=1 - [A0A251UDE6_HELAN]	23.63	0.0314	12	1	2	15	700	75.5	8.78
A0A166BC42	Uncharacterized protein OS=Daucus carota subsp. sativus OX=79200 GN=DCAR_011383 PE=3 SV=1 - [A0A166BC42_DAUCA]	3.07	0.0152	1	1	1	1	659	75.7	9.17
A0A103XCN7	Carbohydrate kinase PfkB OS=Cynara cardunculus var. scolymus OX=59895 GN=Ccrd_024277 PE=4 SV=1 - [A0A103XCN7_CYNCS]	9.99	0.0655	3	2	3	4	702	75.9	8.57
A0A218PG00	Malic enzyme OS=Flaveria bidentis OX=4224 GN=NADP-ME4 PE=2 SV=1 - [A0A218PG00_FLABI]	91.54	0.0814	10	1	4	42	688	76	7.85
A0A103Y6N2	Gelsolin domain-containing protein OS=Cynara cardunculus var. scolymus OX=59895 GN=Ccrd_018207 PE=4 SV=1 - [A0A103Y6N2_CYNCS]	21.34	0.0655	3	1	4	9	687	76	5.11
A0A2J6LK76	Uncharacterized protein OS=Lactuca sativa OX=4236 GN=LSAT_1X3881 PE=4 SV=1 - [A0A2J6LK76_LACSA]	0	0.0149	1	1	1	1	671	76.2	5.33
L7Z7Y1	Phenylalanine ammonia-lyase OS=Lonicera japonica OX=105884 GN=PAL3 PE=2 SV=1 - [L7Z7Y1_LONJA]	6.55	0.0428	78	3	3	4	701	76.2	6.29
A0A251S8D3	Putative major facilitator, sugar transporter-like, Major facilitator superfamily domain protein OS=Helianthus annuus OX=4232 GN=HannXRQ_Chr15g0476411 PE=3 SV=1 - [A0A251S8D3_HELAN]	6.48	0.0227	4	1	1	2	706	76.2	5.43
A0A251UP43	Uncharacterized protein OS=Helianthus annuus OX=4232 GN=HannXRQ_Chr05g0132721 PE=4 SV=1 - [A0A251UP43_HELAN]	0	0.0191	1	1	1	1	681	76.5	6.18
A0A251S412	Succinate dehydrogenase [ubiquinone] flavoprotein subunit, mitochondrial OS=Helianthus annuus OX=4232 GN=HannXRQ_Chr16g0530311 PE=3 SV=1 - [A0A251S412_HELAN]	61.33	0.1371	7	7	7	23	693	76.5	6.83
A0A118JYX9	Cation-transporting P-type ATPase OS=Cynara cardunculus var. scolymus OX=59895 GN=Ccrd_022985 PE=3 SV=1 - [A0A118JYX9_CYNCS]	91	0.1154	5	2	7	35	693	76.6	6.86
A0A2J6KFG0	Uncharacterized protein OS=Lactuca sativa OX=4236 GN=LSAT_7X50141 PE=4 SV=1 - [A0A2J6KFG0_LACSA]	10.68	0.0507	7	2	3	5	691	76.7	7.46
A0A103XTQ8	Uncharacterized protein OS=Cynara cardunculus var. scolymus OX=59895 GN=Ccrd_001172 PE=4 SV=1 - [A0A103XTQ8_CYNCS]	8.88	0.0209	9	1	1	3	670	76.7	7.9
A0A251SRL1	Putative ABC-2 type transporter family protein OS=Helianthus annuus OX=4232 GN=HannXRQ_Chr13g0401291 PE=4 SV=1 - [A0A251SRL1_HELAN]	0	0.0186	1	1	1	4	698	77.2	8.98
A0A175YPJ2	Uncharacterized protein OS=Daucus carota subsp. sativus OX=79200 GN=DCAR_027059 PE=3 SV=1 - [A0A175YPJ2_DAUCA]	6.36	0.0267	7	1	2	3	711	77.4	9
K9JSA8	Long-chain acyl-CoA synthetase 2 OS=Helianthus annuus OX=4232 GN=LACS2 PE=2 SV=1 - [K9JSA8_HELAN]	8.28	0.045	9	2	3	5	711	77.5	8.06
A0A251S7F0	Putative threonine-tRNA ligase, class IIa, TGS, Beta-grasp domain protein OS=Helianthus annuus OX=4232 GN=HannXRQ_Chr15g0469351 PE=3 SV=1 - [A0A251S7F0_HELAN]	19.02	0.046	3	1	3	8	674	77.8	6.86
A0A165XMZ3	Acetyl-coenzyme A synthetase OS=Daucus carota subsp. sativus OX=79200 GN=DCAR_014314 PE=3 SV=1 - [A0A165XMZ3_DAUCA]	18.94	0.0556	5	1	4	9	702	77.8	6.39
A0A166ACA3	Citrate synthase OS=Daucus carota subsp. sativus OX=79200 GN=DCAR_009790 PE=3 SV=1 - [A0A166ACA3_DAUCA]	12.23	0.0782	2	5	5	9	716	78.2	7.91
A0A251SYI3	Putative enoyl-CoA hydratase/isomerase family OS=Helianthus annuus OX=4232 GN=AIM1 PE=3 SV=1 - [A0A251SYI3_HELAN]	13.8	0.0318	2	1	2	5	724	78.3	9.28
A0A162ATK3	Uncharacterized protein OS=Daucus carota subsp. sativus OX=79200 GN=DCAR_006540 PE=4 SV=1 - [A0A162ATK3_DAUCA]	0	0.017	1	1	1	1	704	78.4	7.56
A0A2J6MBI6	Uncharacterized protein OS=Lactuca sativa OX=4236 GN=LSAT_4X7120 PE=3 SV=1 - [A0A2J6MBI6_LACSA]	24.09	0.0641	4	1	4	10	686	78.4	7.01
A0A164UEP0	Uncharacterized protein OS=Daucus carota subsp. sativus OX=79200 GN=DCAR_025863 PE=3 SV=1 - [A0A164UEP0_DAUCA]	11.41	0.0343	5	1	2	6	699	78.6	5.48
A0A166I683	Uncharacterized protein OS=Daucus carota subsp. sativus OX=79200 GN=DCAR_003448 PE=4 SV=1 - [A0A166I683_DAUCA]	0	0.0181	1	1	1	1	718	78.7	7.8
A0A251SCP5	Putative clathrin, heavy chain OS=Helianthus annuus OX=4232 GN=HannXRQ_Chr15g0496331 PE=4 SV=1 - [A0A251SCP5_HELAN]	109.38	0.2362	4	1	14	50	707	78.8	6.86
A0A251V3G9	Putative crotonase OS=Helianthus annuus OX=4232 GN=HannXRQ_Chr03g0061501 PE=4 SV=1 - [A0A251V3G9_HELAN]	2.1	0.0345	2	1	2	2	724	78.8	9.33
A0A251VAZ4	Putative arginine-tRNA ligase OS=Helianthus annuus OX=4232 GN=HannXRQ_Chr03g0082941 PE=3 SV=1 - [A0A251VAZ4_HELAN]	10.34	0.0443	4	1	3	10	700	78.9	6.32
A0A166GCL5	Uncharacterized protein OS=Daucus carota subsp. sativus OX=79200 GN=DCAR_001465 PE=4 SV=1 - [A0A166GCL5_DAUCA]	11.01	0.0772	4	1	3	4	712	78.9	6.21
A0A103XFT9	AAA+ ATPase domain-containing protein OS=Cynara cardunculus var. scolymus OX=59895 GN=Ccrd_008027 PE=4 SV=1 - [A0A103XFT9_CYNCS]	0	0.0155	4	1	1	1	709	79.2	6.23
A0A103XMM7	DNA/RNA helicase, DEAD/DEAH box type, N-terminal OS=Cynara cardunculus var. scolymus OX=59895 GN=Ccrd_004405 PE=4 SV=1 - [A0A103XMM7_CYNCS]	1.62	0.015	6	1	1	1	735	79.2	5.85
A0A103XVU1	Aminoacyl-tRNA synthetase, class II OS=Cynara cardunculus var. scolymus OX=59895 GN=Ccrd_000095 PE=3 SV=1 - [A0A103XVU1_CYNCS]	21.23	0.0913	3	2	5	11	690	79.2	7.61
A0A166AZH2	Uncharacterized protein OS=Daucus carota subsp. sativus OX=79200 GN=DCAR_010904 PE=4 SV=1 - [A0A166AZH2_DAUCA]	0	0.0265	1	1	1	1	718	79.3	5.4
A0A166IKI4	Uncharacterized protein OS=Daucus carota subsp. sativus OX=79200 GN=DCAR_003880 PE=4 SV=1 - [A0A166IKI4_DAUCA]	4.42	0.0128	1	1	1	2	702	79.4	9.11
A0A251S4L0	Putative transketolase, bacterial-like protein OS=Helianthus annuus OX=4232 GN=HannXRQ_Chr16g0532531 PE=4 SV=1 - [A0A251S4L0_HELAN]	20.08	0.0326	2	1	2	12	736	79.5	6.73
A0A103XQB5	Pentatricopeptide repeat-containing protein OS=Cynara cardunculus var. scolymus OX=59895 GN=Ccrd_003027 PE=4 SV=1 - [A0A103XQB5_CYNCS]	2.17	0.0115	1	1	1	2	697	79.5	8.07
A0A251RNA0	Putative glycosyl transferase, family 20 OS=Helianthus annuus OX=4232 GN=HannXRQ_Chr17g0538291 PE=4 SV=1 - [A0A251RNA0_HELAN]	5.94	0.0314	7	2	2	5	701	79.7	6.98
A0A175YJB3	Uncharacterized protein OS=Daucus carota subsp. sativus OX=79200 GN=DCAR_030511 PE=3 SV=1 - [A0A175YJB3_DAUCA]	2.26	0.0316	1	1	2	2	727	79.7	8.7
J7KE88	Heat shock protein 90 OS=Lactuca sativa OX=4236 GN=Hsp90 PE=2 SV=1 - [J7KE88_LACSA]	359.31	0.2407	2	2	15	176	698	79.8	5.03
A0A251ST32	Putative heat shock protein 81-2 OS=Helianthus annuus OX=4232 GN=HSP81-2 PE=3 SV=1 - [A0A251ST32_HELAN]	310.6	0.3185	6	2	19	162	697	79.9	5.03
A0A251UT65	Putative sieve element occlusion OS=Helianthus annuus OX=4232 GN=HannXRQ_Chr05g0156171 PE=4 SV=1 - [A0A251UT65_HELAN]	14.29	0.0128	1	1	1	6	703	80.1	6.28
A0A251V1J0	Putative transketolase protein OS=Helianthus annuus OX=4232 GN=TKTC PE=4 SV=1 - [A0A251V1J0_HELAN]	19.27	0.0619	4	3	4	10	743	80.2	6.65
A0A251U5X0	Putative transketolase protein OS=Helianthus annuus OX=4232 GN=TKTC PE=4 SV=1 - [A0A251U5X0_HELAN]	20.93	0.0122	1	1	1	9	737	80.2	6.76
A0A251TRT5	Putative K(+)-stimulated pyrophosphate-energized sodium pump OS=Helianthus annuus OX=4232 GN=HPPA PE=3 SV=1 - [A0A251TRT5_HELAN]	71.99	0.0866	27	6	6	34	762	80.3	5.16
A0A161Y8D5	Uncharacterized protein OS=Daucus carota subsp. sativus OX=79200 GN=DCAR_025774 PE=4 SV=1 - [A0A161Y8D5_DAUCA]	6.15	0.0159	1	1	1	3	756	80.4	6.15
A0A165XSP6	Uncharacterized protein OS=Daucus carota subsp. sativus OX=79200 GN=DCAR_014159 PE=3 SV=1 - [A0A165XSP6_DAUCA]	16.2	0.0782	5	1	4	11	742	80.5	6.49
A0A169WBW6	Uncharacterized protein OS=Daucus carota subsp. sativus OX=79200 GN=DCAR_010658 PE=3 SV=1 - [A0A169WBW6_DAUCA]	135.09	0.1457	3	2	8	70	700	80.6	5.06
A0A103Y9Z1	Six-bladed beta-propeller, TolB-like protein OS=Cynara cardunculus var. scolymus OX=59895 GN=Ccrd_016416 PE=4 SV=1 - [A0A103Y9Z1_CYNCS]	1.8	0.0194	2	1	1	1	723	80.7	6.35
A0A165YY55	Uncharacterized protein OS=Daucus carota subsp. sativus OX=79200 GN=DCAR_013257 PE=3 SV=1 - [A0A165YY55_DAUCA]	291.08	0.2194	2	2	14	146	702	80.7	5.06
A0A103Y5X4	2Fe-2S ferredoxin-type domain-containing protein OS=Cynara cardunculus var. scolymus OX=59895 GN=Ccrd_018606 PE=3 SV=1 - [A0A103Y5X4_CYNCS]	31.1	0.0726	5	1	4	16	744	80.8	6.74
A0A164TEM5	Uncharacterized protein OS=Daucus carota subsp. sativus OX=79200 GN=DCAR_024561 PE=3 SV=1 - [A0A164TEM5_DAUCA]	7.68	0.0677	8	4	4	5	694	81	6.57
A0A124SFR7	Uncharacterized protein OS=Cynara cardunculus var. scolymus OX=59895 GN=Ccrd_017587 PE=4 SV=1 - [A0A124SFR7_CYNCS]	58.57	0.1116	2	4	7	25	726	81.1	7.21
A0A2J6K430	Uncharacterized protein OS=Lactuca sativa OX=4236 GN=LSAT_4X129381 PE=4 SV=1 - [A0A2J6K430_LACSA]	2.49	0.0157	1	1	1	1	763	81.1	7.3
A0A251UMU4	Putative staurosporin and temperature sensitive 3-like b OS=Helianthus annuus OX=4232 GN=STT3B PE=4 SV=1 - [A0A251UMU4_HELAN]	0	0.0319	7	2	2	2	722	81.2	8.84
A0A175YM71	Uncharacterized protein OS=Daucus carota subsp. sativus OX=79200 GN=DCAR_027883 PE=4 SV=1 - [A0A175YM71_DAUCA]	0	0.0181	1	1	1	2	719	81.5	7.75
A0A118K690	Glyceraldehyde 3-phosphate dehydrogenase, active site-containing protein OS=Cynara cardunculus var. scolymus OX=59895 GN=Ccrd_011369 PE=3 SV=1 - [A0A118K690_CYNCS]	7.59	0.0678	4	1	3	4	767	81.5	9.17
A0A251V6Z5	Putative glutamyl/glutaminyl-tRNA synthetase, class Ic OS=Helianthus annuus OX=4232 GN=HannXRQ_Chr03g0071281 PE=3 SV=1 - [A0A251V6Z5_HELAN]	4.1	0.0236	7	2	2	2	720	81.7	7.99
A0A124SCL8	Peptidylprolyl isomerase OS=Cynara cardunculus var. scolymus OX=59895 GN=Ccrd_003729 PE=4 SV=1 - [A0A124SCL8_CYNCS]	9.59	0.0309	6	1	2	5	745	81.8	5.17
A0A175YBD7	Uncharacterized protein OS=Daucus carota subsp. sativus OX=79200 GN=DCAR_031599 PE=4 SV=1 - [A0A175YBD7_DAUCA]	4.13	0.0388	10	1	2	4	722	81.9	6.39
A0A118K5T0	Anticodon-binding OS=Cynara cardunculus var. scolymus OX=59895 GN=Ccrd_012029 PE=4 SV=1 - [A0A118K5T0_CYNCS]	1.98	0.0133	1	1	1	2	751	81.9	7.24
A0A251UCR0	Acetyl-coenzyme A synthetase OS=Helianthus annuus OX=4232 GN=ACSA PE=3 SV=1 - [A0A251UCR0_HELAN]	17.8	0.0598	5	1	4	7	736	82	6.35
A0A1D8X965	4-hydroxy-3-methylbut-2-en-1-yl diphosphate synthase OS=Ilex paraguariensis OX=185542 PE=2 SV=1 - [A0A1D8X965_9AQUA]	5.07	0.0324	6	2	2	2	740	82.1	6.24
A0A118JT20	Fibronectin type III-like domain-containing protein OS=Cynara cardunculus var. scolymus OX=59895 GN=Ccrd_007766 PE=4 SV=1 - [A0A118JT20_CYNCS]	0	0.0157	5	1	1	1	762	82.4	8.54
A0A103YBR7	Bromodomain-containing protein OS=Cynara cardunculus var. scolymus OX=59895 GN=Ccrd_015443 PE=4 SV=1 - [A0A103YBR7_CYNCS]	0	0.0133	1	1	1	1	752	82.7	5.62
A0A2J6LYL9	Multifunctional fusion protein OS=Lactuca sativa OX=4236 GN=LSAT_0X10961 PE=3 SV=1 - [A0A2J6LYL9_LACSA]	21.86	0.0556	15	4	4	12	756	82.7	8.75
A0A2J6MIJ7	Uncharacterized protein OS=Lactuca sativa OX=4236 GN=LSAT_4X66721 PE=4 SV=1 - [A0A2J6MIJ7_LACSA]	2.19	0.0167	1	1	1	1	719	82.8	4.79
A0A251TD88	Putative LETM1-like protein OS=Helianthus annuus OX=4232 GN=HannXRQ_Chr11g0342971 PE=4 SV=1 - [A0A251TD88_HELAN]	2.02	0.0448	9	1	2	3	737	82.9	5.97
A0A2J6MBD5	Acetyl-coenzyme A synthetase OS=Lactuca sativa OX=4236 GN=LSAT_2X95161 PE=3 SV=1 - [A0A2J6MBD5_LACSA]	13.51	0.0527	6	1	4	6	740	82.9	6.65
A0A175YE59	Eukaryotic translation initiation factor 3 subunit B OS=Daucus carota subsp. sativus OX=79200 GN=DCAR_029539 PE=3 SV=1 - [A0A175YE59_DAUCA]	27.64	0.0721	10	3	5	14	721	83	5.35
A0A2J6LBF6	Glucose-6-phosphate isomerase OS=Lactuca sativa OX=4236 GN=LSAT_9X74041 PE=3 SV=1 - [A0A2J6LBF6_LACSA]	32.24	0.1344	2	2	7	15	759	83	5.52
A0A103YNR1	Exocyst complex component OS=Cynara cardunculus var. scolymus OX=59895 GN=Ccrd_009078 PE=3 SV=1 - [A0A103YNR1_CYNCS]	1.75	0.015	4	1	1	1	732	83.1	6.95
A0A165X0X6	Uncharacterized protein OS=Daucus carota subsp. sativus OX=79200 GN=DCAR_014804 PE=4 SV=1 - [A0A165X0X6_DAUCA]	8.59	0.0317	1	1	2	5	757	83.5	8.02
A0A251TEZ0	Putative serine-threonine/tyrosine-protein kinase catalytic domain-containing protein OS=Helianthus annuus OX=4232 GN=HannXRQ_Chr11g0351481 PE=4 SV=1 - [A0A251TEZ0_HELAN]	4.19	0.0166	1	1	1	3	725	83.7	6.4
A0A103XSS2	Purple acid phosphatase OS=Cynara cardunculus var. scolymus OX=59895 GN=Ccrd_001721 PE=3 SV=1 - [A0A103XSS2_CYNCS]	10.37	0.0186	1	1	1	5	754	83.8	6.32
A0A164UT87	Acetyltransferase component of pyruvate dehydrogenase complex OS=Daucus carota subsp. sativus OX=79200 GN=DCAR_026406 PE=3 SV=1 - [A0A164UT87_DAUCA]	22.03	0.0618	1	1	3	19	777	84	8.48
A0A103XW84	Phospholipase D OS=Cynara cardunculus var. scolymus OX=59895 GN=Ccrd_023751 PE=3 SV=1 - [A0A103XW84_CYNCS]	90.8	0.0912	3	0	6	39	746	84.4	5.22
A0A118JV29	Dynamin OS=Cynara cardunculus var. scolymus OX=59895 GN=Ccrd_004561 PE=3 SV=1 - [A0A118JV29_CYNCS]	26.67	0.0578	12	4	4	10	761	84.5	6.86
A0A118K4K6	Catalase OS=Cynara cardunculus var. scolymus OX=59895 GN=Ccrd_013936 PE=3 SV=1 - [A0A118K4K6_CYNCS]	21.05	0.0846	9	1	5	18	733	84.5	6.6
A0A162AFA9	Uncharacterized protein OS=Daucus carota subsp. sativus OX=79200 GN=DCAR_009037 PE=4 SV=1 - [A0A162AFA9_DAUCA]	16.7	0.0401	6	2	3	13	799	84.6	7.88
A0A164TIJ9	Uncharacterized protein OS=Daucus carota subsp. sativus OX=79200 GN=DCAR_024701 PE=4 SV=1 - [A0A164TIJ9_DAUCA]	5.06	0.0132	7	1	1	2	760	84.8	8.54
A0A2J6K350	Uncharacterized protein OS=Lactuca sativa OX=4236 GN=LSAT_6X32121 PE=3 SV=1 - [A0A2J6K350_LACSA]	571.46	0.2202	4	1	12	256	763	84.9	6.19
A0A166GZI6	Uncharacterized protein OS=Daucus carota subsp. sativus OX=79200 GN=DCAR_002193 PE=4 SV=1 - [A0A166GZI6_DAUCA]	2.46	0.0318	7	2	2	2	755	85.4	5.27
A0A2J6K3N1	Phospholipase D OS=Lactuca sativa OX=4236 GN=LSAT_5X95680 PE=3 SV=1 - [A0A2J6K3N1_LACSA]	3.8	0.0431	7	1	3	5	742	85.6	5.35
A0A103Y4E3	NB-ARC-like protein OS=Cynara cardunculus var. scolymus OX=59895 GN=Ccrd_019395 PE=4 SV=1 - [A0A103Y4E3_CYNCS]	0	0.016	1	1	1	1	752	85.7	6.43
A0A103XDY5	V-type proton ATPase subunit a OS=Cynara cardunculus var. scolymus OX=59895 GN=Ccrd_024239 PE=3 SV=1 - [A0A103XDY5_CYNCS]	2.45	0.0381	16	1	2	2	762	85.8	5.82
Q6QZW8	Terpene cyclase/mutase family member OS=Centella asiatica OX=48106 GN=OSCCAS PE=2 SV=1 - [Q6QZW8_9APIA]	2.15	0.0158	1	1	1	1	760	86.7	6.62
A0A164X7X6	Uncharacterized protein OS=Daucus carota subsp. sativus OX=79200 GN=DCAR_019818 PE=3 SV=1 - [A0A164X7X6_DAUCA]	15.23	0.0209	1	1	1	6	815	87	7.84
A0A2J6LPL7	Uncharacterized protein OS=Lactuca sativa OX=4236 GN=LSAT_5X169481 PE=4 SV=1 - [A0A2J6LPL7_LACSA]	9.17	0.0125	1	1	1	4	802	87.1	8.65
A0A251UZ04	Uncharacterized protein OS=Helianthus annuus OX=4232 GN=TOC75 PE=4 SV=1 - [A0A251UZ04_HELAN]	2.54	0.0175	2	1	1	2	802	87.1	8.46
A0A2J6LRT9	Uncharacterized protein OS=Lactuca sativa OX=4236 GN=LSAT_5X82881 PE=3 SV=1 - [A0A2J6LRT9_LACSA]	3.46	0.0197	1	1	1	1	811	87.1	7.23
A0A251TCH9	Putative bulb-type lectin domain-containing protein OS=Helianthus annuus OX=4232 GN=HannXRQ_Chr11g0345491 PE=4 SV=1 - [A0A251TCH9_HELAN]	8.18	0.0258	439	1	2	4	774	87.4	6.7
A0A2J6LQE1	Uncharacterized protein OS=Lactuca sativa OX=4236 GN=LSAT_4X95121 PE=3 SV=1 - [A0A2J6LQE1_LACSA]	12.51	0.0295	3	1	2	5	780	87.4	5.55
A0A103XDC5	Transmembrane 9 superfamily member (Fragment) OS=Cynara cardunculus var. scolymus OX=59895 GN=Ccrd_026361 PE=3 SV=1 - [A0A103XDC5_CYNCS]	7.55	0.0726	9	4	4	4	771	87.4	7.77
A0A2J6K5J3	Uncharacterized protein OS=Lactuca sativa OX=4236 GN=LSAT_4X116240 PE=4 SV=1 - [A0A2J6K5J3_LACSA]	0	0.0128	3	1	1	1	784	87.4	6.25
A0A164XAH8	Beta-galactosidase OS=Daucus carota subsp. sativus OX=79200 GN=DCAR_016162 PE=3 SV=1 - [A0A164XAH8_DAUCA]	2.08	0.0253	15	1	2	3	792	87.7	8.15
A0A251SLD6	Putative SIT4 phosphatase-associated protein family, Armadillo-type fold protein OS=Helianthus annuus OX=4232 GN=HannXRQ_Chr14g0452721 PE=4 SV=1 - [A0A251SLD6_HELAN]	1.83	0.0101	3	1	1	1	789	87.9	4.67
A0A165Y1A6	Uncharacterized protein OS=Daucus carota subsp. sativus OX=79200 GN=DCAR_013875 PE=3 SV=1 - [A0A165Y1A6_DAUCA]	38.5	0.0545	1	2	4	22	770	88.1	5.24
A0A164ZZX1	Malic enzyme OS=Daucus carota subsp. sativus OX=79200 GN=DCAR_015950 PE=3 SV=1 - [A0A164ZZX1_DAUCA]	63.25	0.0809	2	2	5	26	803	88.2	7.5
A0A2J6M733	Uncharacterized protein OS=Lactuca sativa OX=4236 GN=LSAT_9X118000 PE=4 SV=1 - [A0A2J6M733_LACSA]	1.72	0.0124	1	1	1	1	806	88.8	7.12
A0A164X7D1	Uncharacterized protein OS=Daucus carota subsp. sativus OX=79200 GN=DCAR_019837 PE=4 SV=1 - [A0A164X7D1_DAUCA]	10.09	0.0451	18	3	3	7	776	89.1	9.04
A0A251T326	Putative glutamine--tRNA ligase OS=Helianthus annuus OX=4232 GN=SYQ PE=3 SV=1 - [A0A251T326_HELAN]	9.12	0.037	6	3	3	4	783	89.2	6.44
A0A251SIW6	Putative zincin-like metalloproteases family protein OS=Helianthus annuus OX=4232 GN=HannXRQ_Chr14g0447101 PE=3 SV=1 - [A0A251SIW6_HELAN]	13.81	0.0252	5	1	2	8	795	89.5	6.71
A0A175YR00	Uncharacterized protein OS=Daucus carota subsp. sativus OX=79200 GN=DCAR_026519 PE=3 SV=1 - [A0A175YR00_DAUCA]	2.14	0.01	3	1	1	1	801	89.5	9.09
A0A118K6S2	Uncharacterized protein OS=Cynara cardunculus var. scolymus OX=59895 GN=Ccrd_010490 PE=4 SV=1 - [A0A118K6S2_CYNCS]	1.97	0.0153	4	1	1	1	782	89.6	5.87
A0A118JZR3	AAA+ ATPase domain-containing protein OS=Cynara cardunculus var. scolymus OX=59895 GN=Ccrd_021798 PE=4 SV=1 - [A0A118JZR3_CYNCS]	138.74	0.3676	16	1	21	70	808	89.6	5.19
A0A103XHY0	Aminoacyl-tRNA synthetase, class 1a, anticodon-binding OS=Cynara cardunculus var. scolymus OX=59895 GN=Ccrd_006994 PE=3 SV=1 - [A0A103XHY0_CYNCS]	2.28	0.0248	1	1	1	1	806	89.6	6.39
A0A2J6JRD8	Uncharacterized protein OS=Lactuca sativa OX=4236 GN=LSAT_1X52021 PE=4 SV=1 - [A0A2J6JRD8_LACSA]	143.09	0.358	19	1	21	73	810	89.6	5.19
A0A164VHH5	Uncharacterized protein OS=Daucus carota subsp. sativus OX=79200 GN=DCAR_022281 PE=3 SV=1 - [A0A164VHH5_DAUCA]	14.72	0.0558	3	1	4	7	824	89.7	9.23
A0A251T0F0	Putative acylaminoacyl-peptidase-related protein OS=Helianthus annuus OX=4232 GN=HannXRQ_Chr12g0363751 PE=4 SV=1 - [A0A251T0F0_HELAN]	0	0.0194	1	1	1	1	825	89.8	7.08
A0A161ZRT2	Uncharacterized protein OS=Daucus carota subsp. sativus OX=79200 GN=DCAR_026315 PE=3 SV=1 - [A0A161ZRT2_DAUCA]	162.49	0.1437	4	3	12	60	814	89.9	5.26
A0A103XPZ7	Cytochrome P450 (Fragment) OS=Cynara cardunculus var. scolymus OX=59895 GN=Ccrd_003195 PE=4 SV=1 - [A0A103XPZ7_CYNCS]	5.85	0.0328	1	1	1	2	792	90.1	6.51
A0A251UFB3	Putative peptidase C13, legumain OS=Helianthus annuus OX=4232 GN=HannXRQ_Chr06g0164161 PE=4 SV=1 - [A0A251UFB3_HELAN]	0	0.022	3	1	1	1	817	90.2	5.6
A0A162AJG9	Uncharacterized protein OS=Daucus carota subsp. sativus OX=79200 GN=DCAR_010737 PE=4 SV=1 - [A0A162AJG9_DAUCA]	2.02	0.0122	4	1	1	2	818	90.2	6.67
A0A103Y3Y3	Heat shock protein Hsp90 OS=Cynara cardunculus var. scolymus OX=59895 GN=Ccrd_019640 PE=3 SV=1 - [A0A103Y3Y3_CYNCS]	47.11	0.0529	5	2	4	23	794	90.2	5.44
A0A2J6KZ53	V-type proton ATPase subunit a OS=Lactuca sativa OX=4236 GN=LSAT_7X91881 PE=3 SV=1 - [A0A2J6KZ53_LACSA]	2.14	0.0325	17	1	2	2	801	90.3	5.63
A0A166HFZ3	Sucrose synthase OS=Daucus carota subsp. sativus OX=79200 GN=DCAR_002857 PE=3 SV=1 - [A0A166HFZ3_DAUCA]	187.2	0.1097	1	4	8	84	793	90.4	6.67
A0A164SWA1	Uncharacterized protein OS=Daucus carota subsp. sativus OX=79200 GN=DCAR_023870 PE=3 SV=1 - [A0A164SWA1_DAUCA]	2.88	0.0162	1	1	1	1	804	90.7	6.95
A0A2J6LMK1	Uncharacterized protein OS=Lactuca sativa OX=4236 GN=LSAT_7X7561 PE=4 SV=1 - [A0A2J6LMK1_LACSA]	4.53	0.0245	7	2	2	2	815	90.8	6.81
A0A251ST02	Putative Mediator complex subunit Med28 OS=Helianthus annuus OX=4232 GN=HannXRQ_Chr13g0404591 PE=4 SV=1 - [A0A251ST02_HELAN]	0	0.015	2	1	1	5	800	91.3	7.09
A0A161ZTU6	Phospholipase D OS=Daucus carota subsp. sativus OX=79200 GN=DCAR_021333 PE=3 SV=1 - [A0A161ZTU6_DAUCA]	98.49	0.1448	7	0	10	52	808	91.3	6.51
A0A251TP29	Phospholipase D OS=Helianthus annuus OX=4232 GN=PLDA1 PE=3 SV=1 - [A0A251TP29_HELAN]	90.72	0.0634	6	0	6	41	804	91.5	5.41
A0A251SZ80	Phospholipase D OS=Helianthus annuus OX=4232 GN=PLDA1 PE=3 SV=1 - [A0A251SZ80_HELAN]	4.84	0.0449	5	1	3	3	802	91.5	6.87
A0A2J6MG87	Phospholipase D OS=Lactuca sativa OX=4236 GN=LSAT_1X33321 PE=3 SV=1 - [A0A2J6MG87_LACSA]	93.12	0.0743	3	0	5	42	807	91.5	5.48
O49845	Sucrose synthase isoform 2 OS=Daucus carota OX=4039 PE=2 SV=1 - [SUS2_DAUCA]	336.31	0.1673	2	1	12	152	801	91.6	6.87
A0A164XCZ3	Phospholipase D OS=Daucus carota subsp. sativus OX=79200 GN=DCAR_016258 PE=3 SV=1 - [A0A164XCZ3_DAUCA]	98.49	0.1238	10	0	9	50	808	91.6	5.44
A0A118K3I5	Phospholipase D OS=Cynara cardunculus var. scolymus OX=59895 GN=Ccrd_015626 PE=3 SV=1 - [A0A118K3I5_CYNCS]	25.06	0.0532	3	1	4	14	808	91.8	5.48
A0A2J6JPR3	Uncharacterized protein OS=Lactuca sativa OX=4236 GN=LSAT_2X46341 PE=3 SV=1 - [A0A2J6JPR3_LACSA]	2.17	0.0171	1	1	1	1	817	91.8	7.14
A0A2J6LBW3	Phospholipase D OS=Lactuca sativa OX=4236 GN=LSAT_4X90561 PE=3 SV=1 - [A0A2J6LBW3_LACSA]	44.49	0.047	2	0	4	18	809	91.8	5.68
A0A2J6LEF2	Uncharacterized protein OS=Lactuca sativa OX=4236 GN=LSAT_1X41600 PE=4 SV=1 - [A0A2J6LEF2_LACSA]	6.44	0.0347	4	2	2	2	808	91.9	6.14
A0A2J6MJ53	Sucrose synthase OS=Lactuca sativa OX=4236 GN=LSAT_5X119340 PE=3 SV=1 - [A0A2J6MJ53_LACSA]	394.45	0.2385	6	3	17	180	805	92.1	6.46
A0A251SRX1	Beta-galactosidase OS=Helianthus annuus OX=4232 GN=HannXRQ_Chr13g0403461 PE=3 SV=1 - [A0A251SRX1_HELAN]	6.29	0.0155	2	1	1	3	840	92.2	6.95
A0A103YMT4	Alpha-1,4 glucan phosphorylase OS=Cynara cardunculus var. scolymus OX=59895 GN=Ccrd_009668 PE=3 SV=1 - [A0A103YMT4_CYNCS]	2.2	0.0098	4	1	1	1	813	92.3	6.44
P49035	Sucrose synthase isoform 1 OS=Daucus carota OX=4039 PE=2 SV=1 - [SUS1_DAUCA]	337.14	0.1931	3	1	14	146	808	92.4	6.68
A0A251TVH3	Putative 1,2-alpha-L-fucosidase OS=Helianthus annuus OX=4232 GN=FUC95A PE=4 SV=1 - [A0A251TVH3_HELAN]	4.17	0.0121	3	1	1	2	828	92.4	6
A0A251VL45	Sucrose synthase OS=Helianthus annuus OX=4232 GN=HannXRQ_Chr01g0001131 PE=3 SV=1 - [A0A251VL45_HELAN]	97.87	0.0666	2	1	5	42	811	92.4	6.38
A0A251SNP4	Putative 5-methyltetrahydropteroyltriglutamate--homocysteine methyltransferase 2 OS=Helianthus annuus OX=4232 GN=METE2 PE=3 SV=1 - [A0A251SNP4_HELAN]	707.58	0.2224	10	1	14	303	832	92.5	6.76
A0A166A8R9	Uncharacterized protein OS=Daucus carota subsp. sativus OX=79200 GN=DCAR_009642 PE=4 SV=1 - [A0A166A8R9_DAUCA]	327.55	0.2635	6	1	20	146	831	92.5	6.19
A0A166GQT9	Uncharacterized protein OS=Daucus carota subsp. sativus OX=79200 GN=DCAR_001894 PE=4 SV=1 - [A0A166GQT9_DAUCA]	0	0.0179	1	1	1	1	836	92.5	8.48
A0A164TL65	Sucrose synthase OS=Daucus carota subsp. sativus OX=79200 GN=DCAR_024777 PE=3 SV=1 - [A0A164TL65_DAUCA]	315.17	0.198	1	1	13	135	808	92.6	6.43
A0A165WXC4	Phospholipase D OS=Daucus carota subsp. sativus OX=79200 GN=DCAR_014885 PE=3 SV=1 - [A0A165WXC4_DAUCA]	50.28	0.0507	4	1	5	26	809	92.6	6.81
A0A251UCY1	Putative sieve element occlusion OS=Helianthus annuus OX=4232 GN=HannXRQ_Chr07g0199071 PE=4 SV=1 - [A0A251UCY1_HELAN]	27.62	0.016	2	1	1	15	812	92.7	6.89
A0A251TNS0	Putative heat shock protein 70 family OS=Helianthus annuus OX=4232 GN=HannXRQ_Chr10g0313391 PE=3 SV=1 - [A0A251TNS0_HELAN]	40.13	0.0597	3	1	4	19	837	92.7	5.31
A0A165XT73	Sucrose synthase OS=Daucus carota subsp. sativus OX=79200 GN=DCAR_014142 PE=3 SV=1 - [A0A165XT73_DAUCA]	0	0.0134	1	1	1	1	821	92.8	7.52
A0A162AW90	Uncharacterized protein OS=Daucus carota subsp. sativus OX=79200 GN=DCAR_007560 PE=3 SV=1 - [A0A162AW90_DAUCA]	163.39	0.1366	7	0	11	62	842	92.9	5.36
A0A175YCY8	Uncharacterized protein OS=Daucus carota subsp. sativus OX=79200 GN=DCAR_029092 PE=4 SV=1 - [A0A175YCY8_DAUCA]	2.64	0.0157	1	1	1	1	829	92.9	5.91
A0A251SKI7	Putative heat shock protein 70 family OS=Helianthus annuus OX=4232 GN=HannXRQ_Chr14g0455881 PE=3 SV=1 - [A0A251SKI7_HELAN]	39.29	0.0594	3	1	4	18	842	93	5.43
A0A161Y5C8	Uncharacterized protein OS=Daucus carota subsp. sativus OX=79200 GN=DCAR_024593 PE=4 SV=1 - [A0A161Y5C8_DAUCA]	10.29	0.0334	2	2	2	3	839	93.1	5.59
A0A2J6L6R3	Beta-galactosidase OS=Lactuca sativa OX=4236 GN=LSAT_1X16721 PE=3 SV=1 - [A0A2J6L6R3_LACSA]	14.72	0.0371	32	2	3	11	836	93.1	8.07
A0A2J6LDH9	V-type proton ATPase subunit a OS=Lactuca sativa OX=4236 GN=LSAT_5X120240 PE=3 SV=1 - [A0A2J6LDH9_LACSA]	1.84	0.0255	18	1	2	3	823	93.3	6.95
A0A164SQJ6	Uncharacterized protein OS=Daucus carota subsp. sativus OX=79200 GN=DCAR_023618 PE=4 SV=1 - [A0A164SQJ6_DAUCA]	5.8	0.0324	1	1	2	4	834	93.5	6.77
A0A161XAI5	Uncharacterized protein OS=Daucus carota subsp. sativus OX=79200 GN=DCAR_023014 PE=3 SV=1 - [A0A161XAI5_DAUCA]	34.52	0.0331	1	1	3	19	816	93.6	4.89
A0A164XTY1	Uncharacterized protein OS=Daucus carota subsp. sativus OX=79200 GN=DCAR_016826 PE=4 SV=1 - [A0A164XTY1_DAUCA]	325.82	0.2206	3	2	19	151	843	93.7	6.2
A0A166HFY5	Sucrose synthase OS=Daucus carota subsp. sativus OX=79200 GN=DCAR_002856 PE=3 SV=1 - [A0A166HFY5_DAUCA]	194.2	0.0939	3	3	8	84	820	93.7	6.04
A0A166AG98	Beta-galactosidase OS=Daucus carota subsp. sativus OX=79200 GN=DCAR_009956 PE=3 SV=1 - [A0A166AG98_DAUCA]	6.31	0.0273	17	1	2	7	844	93.7	8.47
A0A103Y4H2	Elongation factor G, III-V domain-containing protein OS=Cynara cardunculus var. scolymus OX=59895 GN=Ccrd_019327 PE=4 SV=1 - [A0A103Y4H2_CYNCS]	321.72	0.2278	8	4	19	149	843	93.7	6.25
A0A251T1B4	Beta-galactosidase OS=Helianthus annuus OX=4232 GN=HannXRQ_Chr12g0360581 PE=3 SV=1 - [A0A251T1B4_HELAN]	3.71	0.0276	16	1	2	4	834	93.8	8.65
A0A2J6LVB1	Uncharacterized protein OS=Lactuca sativa OX=4236 GN=LSAT_7X112421 PE=4 SV=1 - [A0A2J6LVB1_LACSA]	201.61	0.2147	3	2	16	98	843	93.8	6.25
A0A251SNA8	Putative chaperone protein htpG family protein OS=Helianthus annuus OX=4232 GN=SHD PE=3 SV=1 - [A0A251SNA8_HELAN]	38.96	0.044	3	2	4	20	819	94.1	4.93
A0A103YHX8	Uncharacterized protein OS=Cynara cardunculus var. scolymus OX=59895 GN=Ccrd_012195 PE=4 SV=1 - [A0A103YHX8_CYNCS]	3.89	0.0144	2	1	1	1	835	94.2	6.39
A0A251UW85	Putative NB-ARC OS=Helianthus annuus OX=4232 GN=HannXRQ_Chr04g0096351 PE=3 SV=1 - [A0A251UW85_HELAN]	0	0.0133	1	1	1	2	826	94.9	7.09
A0A118JV78	Armadillo-like helical (Fragment) OS=Cynara cardunculus var. scolymus OX=59895 GN=Ccrd_004717 PE=4 SV=1 - [A0A118JV78_CYNCS]	51.22	0.1102	2	0	7	22	853	95.1	5.17
A0A166IET3	Uncharacterized protein OS=Daucus carota subsp. sativus OX=79200 GN=DCAR_003713 PE=4 SV=1 - [A0A166IET3_DAUCA]	6.28	0.0307	5	1	2	2	879	95.5	6.65
A0A2J6KW68	Uncharacterized protein OS=Lactuca sativa OX=4236 GN=LSAT_9X49160 PE=4 SV=1 - [A0A2J6KW68_LACSA]	17.81	0.0445	11	3	3	7	854	95.6	4.83
A0A164XFA1	Uncharacterized protein OS=Daucus carota subsp. sativus OX=79200 GN=DCAR_016343 PE=4 SV=1 - [A0A164XFA1_DAUCA]	10.84	0.0246	3	1	2	8	854	95.8	6.55
A0A161ZIX3	Uncharacterized protein OS=Daucus carota subsp. sativus OX=79200 GN=DCAR_024006 PE=4 SV=1 - [A0A161ZIX3_DAUCA]	8.02	0.0207	1	1	1	3	871	95.9	4.75
A0A2J6LXN4	Uncharacterized protein OS=Lactuca sativa OX=4236 GN=LSAT_8X145640 PE=3 SV=1 - [A0A2J6LXN4_LACSA]	3.52	0.0093	2	1	1	4	858	95.9	6.14
A0A251UI64	Serine/threonine-protein phosphatase OS=Helianthus annuus OX=4232 GN=HannXRQ_Chr06g0177731 PE=3 SV=1 - [A0A251UI64_HELAN]	6.15	0.0295	16	2	2	2	880	96.1	6.33
A0A118K159	Phosphoglycerate kinase OS=Cynara cardunculus var. scolymus OX=59895 GN=Ccrd_019322 PE=3 SV=1 - [A0A118K159_CYNCS]	131.34	0.1909	2	1	9	54	922	96.4	6.7
A0A251RS56	Putative trehalose-phosphatase/synthase 7 OS=Helianthus annuus OX=4232 GN=ATTPS7 PE=4 SV=1 - [A0A251RS56_HELAN]	9.51	0.0397	4	3	3	6	856	96.7	5.52
A0A2J6K9J4	Uncharacterized protein OS=Lactuca sativa OX=4236 GN=LSAT_3X36561 PE=3 SV=1 - [A0A2J6K9J4_LACSA]	6.31	0.0265	6	2	2	4	868	96.8	5.86
A0A124SI71	Armadillo-like helical OS=Cynara cardunculus var. scolymus OX=59895 GN=Ccrd_009809 PE=4 SV=1 - [A0A124SI71_CYNCS]	2.05	0.017	5	1	1	1	883	96.8	4.98
A0A251TYT6	Phospholipase D OS=Helianthus annuus OX=4232 GN=ATPLDDELTA PE=3 SV=1 - [A0A251TYT6_HELAN]	11.88	0.0553	12	4	4	7	850	96.9	7.02
A0A103Y1C0	Armadillo-like helical OS=Cynara cardunculus var. scolymus OX=59895 GN=Ccrd_021105 PE=4 SV=1 - [A0A103Y1C0_CYNCS]	3.6	0.0166	4	1	1	2	845	96.9	9.28
A0A103XDL1	Phosphoenolpyruvate carboxylase OS=Cynara cardunculus var. scolymus OX=59895 GN=Ccrd_025410 PE=4 SV=1 - [A0A103XDL1_CYNCS]	41.42	0.0542	2	1	5	15	849	96.9	6.44
A0A166HWP7	Aminopeptidase OS=Daucus carota subsp. sativus OX=79200 GN=DCAR_003141 PE=3 SV=1 - [A0A166HWP7_DAUCA]	0	0.0138	1	1	1	1	867	97.4	5.55
A0A2J6M6J8	26S proteasome non-ATPase regulatory subunit 2 homolog OS=Lactuca sativa OX=4236 GN=LSAT_6X65161 PE=3 SV=1 - [A0A2J6M6J8_LACSA]	42.41	0.1577	8	10	10	25	894	97.8	5.19
A0A103XT91	TRAPP II complex, Trs120 OS=Cynara cardunculus var. scolymus OX=59895 GN=Ccrd_001430 PE=4 SV=1 - [A0A103XT91_CYNCS]	2.3	0.01	7	1	1	1	898	97.9	7.11
A0A251RXA8	Coatomer subunit gamma OS=Helianthus annuus OX=4232 GN=COPG2 PE=3 SV=1 - [A0A251RXA8_HELAN]	50.16	0.1176	3	1	8	21	884	98.1	5.21
A0A251UIX0	Aminopeptidase OS=Helianthus annuus OX=4232 GN=APM1 PE=3 SV=1 - [A0A251UIX0_HELAN]	10.51	0.0309	2	1	3	7	873	98.3	5.73
A0A251UVI0	Uncharacterized protein OS=Helianthus annuus OX=4232 GN=HannXRQ_Chr04g0099221 PE=4 SV=1 - [A0A251UVI0_HELAN]	5.42	0.0247	1	1	1	1	891	98.5	4.75
A0A2J6L0E9	Coatomer subunit gamma OS=Lactuca sativa OX=4236 GN=LSAT_5X118681 PE=3 SV=1 - [A0A2J6L0E9_LACSA]	41.29	0.1085	3	1	7	20	885	98.6	5.14
A0A2J6KAP1	Uncharacterized protein OS=Lactuca sativa OX=4236 GN=LSAT_9X121780 PE=3 SV=1 - [A0A2J6KAP1_LACSA]	15	0.0717	7	2	5	7	907	98.6	9
A0A251UZQ5	Putative transportin-1 OS=Helianthus annuus OX=4232 GN=TNPO1 PE=4 SV=1 - [A0A251UZQ5_HELAN]	17.41	0.0359	7	3	3	7	891	98.7	5
A0A103YLA4	Aminopeptidase OS=Cynara cardunculus var. scolymus OX=59895 GN=Ccrd_010352 PE=3 SV=1 - [A0A103YLA4_CYNCS]	10.51	0.0309	2	1	3	7	873	98.7	5.72
A0A103YLL1	Pentatricopeptide repeat-containing protein OS=Cynara cardunculus var. scolymus OX=59895 GN=Ccrd_010250 PE=4 SV=1 - [A0A103YLL1_CYNCS]	0	0.0169	1	1	1	1	886	99.1	8.18
A0A2J6KEL5	Uncharacterized protein OS=Lactuca sativa OX=4236 GN=LSAT_4X15461 PE=4 SV=1 - [A0A2J6KEL5_LACSA]	11.42	0.0282	4	2	2	6	886	99.1	6.81
A0A2J6LJG6	Uncharacterized protein OS=Lactuca sativa OX=4236 GN=LSAT_2X63381 PE=3 SV=1 - [A0A2J6LJG6_LACSA]	2.01	0.0125	1	1	1	2	880	99.2	9.1
A0A251SPF8	Beta-adaptin-like protein OS=Helianthus annuus OX=4232 GN=AP1B1 PE=3 SV=1 - [A0A251SPF8_HELAN]	26.06	0.1064	13	8	8	10	893	99.3	5.01
A0A251VJN8	Beta-galactosidase OS=Helianthus annuus OX=4232 GN=HannXRQ_Chr02g0059061 PE=3 SV=1 - [A0A251VJN8_HELAN]	3.5	0.0181	2	2	2	4	885	99.3	6.32
A0A251TYL4	Putative bifunctional aspartokinase/homoserine dehydrogenase I OS=Helianthus annuus OX=4232 GN=HannXRQ_Chr09g0269231 PE=4 SV=1 - [A0A251TYL4_HELAN]	6.63	0.0414	1	1	2	2	918	99.4	7.02
A0A103XL53	Ubiquitin conjugation factor E4, core OS=Cynara cardunculus var. scolymus OX=59895 GN=Ccrd_005289 PE=4 SV=1 - [A0A103XL53_CYNCS]	2.47	0.0148	3	1	1	1	880	99.6	5.43
A0A251UBR9	Sucrose synthase OS=Helianthus annuus OX=4232 GN=HannXRQ_Chr07g0193851 PE=3 SV=1 - [A0A251UBR9_HELAN]	2.03	0.0102	2	1	1	1	879	99.7	8.06
A0A251T3X6	Putative ARM repeat superfamily protein OS=Helianthus annuus OX=4232 GN=HannXRQ_Chr12g0375461 PE=4 SV=1 - [A0A251T3X6_HELAN]	0	0.0169	1	1	1	1	887	99.9	6.99
A0A162AM84	Uncharacterized protein OS=Daucus carota subsp. sativus OX=79200 GN=DCAR_011949 PE=4 SV=1 - [A0A162AM84_DAUCA]	1.9	0.0126	1	1	1	1	876	99.9	5.1
A0A175YD58	Coatomer subunit gamma OS=Daucus carota subsp. sativus OX=79200 GN=DCAR_028990 PE=3 SV=1 - [A0A175YD58_DAUCA]	40.93	0.0949	1	2	7	20	896	99.9	5.24
A0A161XTM5	Uncharacterized protein OS=Daucus carota subsp. sativus OX=79200 GN=DCAR_018298 PE=4 SV=1 - [A0A161XTM5_DAUCA]	0	0.0134	4	1	1	1	897	100.1	5.49
A0A166AK83	Uncharacterized protein OS=Daucus carota subsp. sativus OX=79200 GN=DCAR_010146 PE=3 SV=1 - [A0A166AK83_DAUCA]	144.23	0.1844	1	2	13	54	911	100.8	6
A0A2J6LZN9	Aconitate hydratase OS=Lactuca sativa OX=4236 GN=LSAT_2X75441 PE=3 SV=1 - [A0A2J6LZN9_LACSA]	18.25	0.0294	2	1	2	9	919	101	6.58
A0A251TYV4	Putative chaperone protein ClpB OS=Helianthus annuus OX=4232 GN=CLPB PE=3 SV=1 - [A0A251TYV4_HELAN]	157.43	0.2281	6	1	16	70	912	101.1	6
A0A2J6L5B2	Uncharacterized protein OS=Lactuca sativa OX=4236 GN=LSAT_2X109721 PE=4 SV=1 - [A0A2J6L5B2_LACSA]	0	0.0143	1	1	1	2	906	101.1	6.57
A0A2J6KJV3	Uncharacterized protein OS=Lactuca sativa OX=4236 GN=LSAT_4X116120 PE=3 SV=1 - [A0A2J6KJV3_LACSA]	134.17	0.1796	3	1	13	62	913	101.3	6.14
A0A2J6JZ79	RING-type E3 ubiquitin transferase OS=Lactuca sativa OX=4236 GN=LSAT_8X27020 PE=4 SV=1 - [A0A2J6JZ79_LACSA]	0	0.0154	1	1	1	1	910	101.4	5.49
A0A124SF54	Phosphoenolpyruvate carboxylase OS=Cynara cardunculus var. scolymus OX=59895 GN=Ccrd_019552 PE=4 SV=1 - [A0A124SF54_CYNCS]	112.84	0.1903	9	0	15	54	888	101.5	6.09
A0A175YR70	Uncharacterized protein OS=Daucus carota subsp. sativus OX=79200 GN=DCAR_026731 PE=3 SV=1 - [A0A175YR70_DAUCA]	1.9	0.024	4	2	2	3	915	101.8	6.27
A0A103Y4C0	Aconitate hydratase OS=Cynara cardunculus var. scolymus OX=59895 GN=Ccrd_019431 PE=3 SV=1 - [A0A103Y4C0_CYNCS]	154.87	0.1829	3	0	13	72	935	101.9	7.12
A0A251SKL5	Putative N-alpha-acetyltransferase 15, NatA auxiliary subunit OS=Helianthus annuus OX=4232 GN=NAA15 PE=4 SV=1 - [A0A251SKL5_HELAN]	3.79	0.0246	5	2	2	3	896	101.9	7.39
A0A164XFG1	Uncharacterized protein OS=Daucus carota subsp. sativus OX=79200 GN=DCAR_016352 PE=3 SV=1 - [A0A164XFG1_DAUCA]	26.32	0.0951	16	2	7	15	925	102.3	6.42
A0A164XC34	Coatomer subunit beta' OS=Daucus carota subsp. sativus OX=79200 GN=DCAR_016223 PE=3 SV=1 - [A0A164XC34_DAUCA]	4.51	0.0253	19	2	2	2	908	102.3	5.3
A0A118K4K1	Uncharacterized protein (Fragment) OS=Cynara cardunculus var. scolymus OX=59895 GN=Ccrd_013969 PE=4 SV=1 - [A0A118K4K1_CYNCS]	2.06	0.0095	3	1	1	1	943	102.3	5.6
A0A162AVB9	Uncharacterized protein OS=Daucus carota subsp. sativus OX=79200 GN=DCAR_007240 PE=3 SV=1 - [A0A162AVB9_DAUCA]	6.99	0.0174	1	2	2	4	922	102.6	7.24
A0A251VIE6	Putative lipoxygenase OS=Helianthus annuus OX=4232 GN=HannXRQ_Chr02g0056551 PE=3 SV=1 - [A0A251VIE6_HELAN]	10.8	0.0382	10	3	3	7	916	102.9	6.11
A0A251RV69	Putative clpA/B family OS=Helianthus annuus OX=4232 GN=HannXRQ_Chr16g0498881 PE=3 SV=1 - [A0A251RV69_HELAN]	22.55	0.0863	5	1	6	12	927	103	6.54
A0A103YCB9	AAA+ ATPase domain-containing protein OS=Cynara cardunculus var. scolymus OX=59895 GN=Ccrd_015196 PE=3 SV=1 - [A0A103YCB9_CYNCS]	128.36	0.1925	4	1	14	59	930	103.1	6.19
A0A166AJN3	Coatomer subunit beta OS=Daucus carota subsp. sativus OX=79200 GN=DCAR_010118 PE=4 SV=1 - [A0A166AJN3_DAUCA]	34.42	0.1263	10	3	9	18	926	103.1	5.68
A0A161Y1Z7	Pyruvate, phosphate dikinase OS=Daucus carota subsp. sativus OX=79200 GN=DCAR_023283 PE=3 SV=1 - [A0A161Y1Z7_DAUCA]	2.21	0.0116	4	1	1	1	949	103.4	5.73
A0A175YCA5	Uncharacterized protein OS=Daucus carota subsp. sativus OX=79200 GN=DCAR_031273 PE=4 SV=1 - [A0A175YCA5_DAUCA]	2.91	0.0141	1	1	1	1	925	103.6	5.8
A0A103YFE8	Argonaute/Dicer protein, PAZ OS=Cynara cardunculus var. scolymus OX=59895 GN=Ccrd_013552 PE=3 SV=1 - [A0A103YFE8_CYNCS]	6.7	0.0313	6	2	3	3	926	103.7	8.65
A0A124SI82	Armadillo-type fold OS=Cynara cardunculus var. scolymus OX=59895 GN=Ccrd_009721 PE=4 SV=1 - [A0A124SI82_CYNCS]	2.25	0.0116	3	1	1	1	946	103.7	6.73
A0A251UJN7	Putative NB-ARC OS=Helianthus annuus OX=4232 GN=HannXRQ_Chr06g0184161 PE=4 SV=1 - [A0A251UJN7_HELAN]	3	0.0121	1	1	1	1	909	104.1	8.57
A0A161XVD2	Uncharacterized protein OS=Daucus carota subsp. sativus OX=79200 GN=DCAR_018978 PE=3 SV=1 - [A0A161XVD2_DAUCA]	10.12	0.0415	3	2	3	4	939	104.2	8.9
A0A124SH67	Coatomer subunit beta OS=Cynara cardunculus var. scolymus OX=59895 GN=Ccrd_013025 PE=4 SV=1 - [A0A124SH67_CYNCS]	19.96	0.0652	3	1	6	11	935	104.5	6.23
A0A164U254	Uncharacterized protein OS=Daucus carota subsp. sativus OX=79200 GN=DCAR_025412 PE=3 SV=1 - [A0A164U254_DAUCA]	28	0.044	5	1	4	11	931	104.5	6.8
A0A251SHW4	Putative ribonuclease II family protein OS=Helianthus annuus OX=4232 GN=HannXRQ_Chr14g0443111 PE=3 SV=1 - [A0A251SHW4_HELAN]	0	0.0118	3	1	1	1	933	104.6	6.79
Q75NA1	Plasma membrane ATPase OS=Daucus carota OX=4039 GN=DcPA 1 PE=2 SV=1 - [Q75NA1_DAUCA]	154.94	0.2368	22	4	20	71	950	104.6	7.08
A0A164V0S6	Uncharacterized protein OS=Daucus carota subsp. sativus OX=79200 GN=DCAR_022991 PE=3 SV=1 - [A0A164V0S6_DAUCA]	0	0.0136	1	1	1	2	955	104.7	6.71
A0A251SYZ3	Plasma membrane ATPase OS=Helianthus annuus OX=4232 GN=AHA1 PE=3 SV=1 - [A0A251SYZ3_HELAN]	138.48	0.1855	15	1	16	57	954	104.9	7.05
A0A2J6JQR1	Uncharacterized protein OS=Lactuca sativa OX=4236 GN=LSAT_9X100240 PE=4 SV=1 - [A0A2J6JQR1_LACSA]	120.29	0.2222	10	0	18	58	918	105.2	6.47
Q75N96	Plasma membrane ATPase OS=Daucus carota OX=4039 GN=DcPA 6 PE=2 SV=1 - [Q75N96_DAUCA]	157.74	0.1967	17	5	17	59	956	105.2	6.92
A0A2J6LAH5	Plasma membrane ATPase OS=Lactuca sativa OX=4236 GN=LSAT_5X85480 PE=3 SV=1 - [A0A2J6LAH5_LACSA]	142.49	0.1944	13	1	17	61	957	105.2	6.93
A0A2J6KKS5	Plasma membrane ATPase OS=Lactuca sativa OX=4236 GN=LSAT_3X101980 PE=3 SV=1 - [A0A2J6KKS5_LACSA]	150.18	0.1644	24	2	14	58	955	105.4	6.57
A0A103YN01	Gelsolin domain-containing protein (Fragment) OS=Cynara cardunculus var. scolymus OX=59895 GN=Ccrd_009483 PE=4 SV=1 - [A0A103YN01_CYNCS]	37.86	0.0633	10	2	5	17	963	105.7	5.77
A0A2J6KBT5	Coatomer subunit beta OS=Lactuca sativa OX=4236 GN=LSAT_2X65680 PE=4 SV=1 - [A0A2J6KBT5_LACSA]	26.14	0.073	4	1	6	14	945	105.9	6.09
A0A251V987	Aconitate hydratase OS=Helianthus annuus OX=4232 GN=ACOC PE=3 SV=1 - [A0A251V987_HELAN]	156.72	0.1959	6	1	15	78	980	106.7	6.79
A0A164ZWJ2	Aconitate hydratase OS=Daucus carota subsp. sativus OX=79200 GN=DCAR_019766 PE=3 SV=1 - [A0A164ZWJ2_DAUCA]	65.13	0.1504	5	4	13	42	984	107.1	7.66
A0A2J6KZ38	Aconitate hydratase OS=Lactuca sativa OX=4236 GN=LSAT_7X92181 PE=3 SV=1 - [A0A2J6KZ38_LACSA]	154.49	0.1877	5	2	17	78	991	107.4	7.11
A0A124SDS5	Uncharacterized protein OS=Cynara cardunculus var. scolymus OX=59895 GN=Ccrd_000019 PE=4 SV=1 - [A0A124SDS5_CYNCS]	15.81	0.0318	9	1	2	7	976	107.6	5.44
A0A161XFG0	Uncharacterized protein OS=Daucus carota subsp. sativus OX=79200 GN=DCAR_021022 PE=3 SV=1 - [A0A161XFG0_DAUCA]	76.23	0.2064	8	4	17	38	940	107.7	5.8
A0A164Z8A8	AP-2 complex subunit alpha OS=Daucus carota subsp. sativus OX=79200 GN=DCAR_018747 PE=3 SV=1 - [A0A164Z8A8_DAUCA]	10.51	0.0928	6	2	7	7	970	107.7	6.32
A0A2J6JT40	Alpha-mannosidase OS=Lactuca sativa OX=4236 GN=LSAT_4X84580 PE=3 SV=1 - [A0A2J6JT40_LACSA]	25.24	0.0354	6	1	3	13	961	107.8	6.1
A0A2J6LJL4	Uncharacterized protein OS=Lactuca sativa OX=4236 GN=LSAT_8X68241 PE=4 SV=1 - [A0A2J6LJL4_LACSA]	8.81	0.0375	6	2	3	5	960	107.9	6.46
A0A118JVF1	Phosphoenolpyruvate carboxylase OS=Cynara cardunculus var. scolymus OX=59895 GN=Ccrd_004884 PE=3 SV=1 - [A0A118JVF1_CYNCS]	126.87	0.2044	9	3	16	52	949	108	6.76
A0A251U9L0	Putative 26S proteasome regulatory complex, non-ATPase subcomplex, Rpn2/Psmd1 subunit OS=Helianthus annuus OX=4232 GN=HannXRQ_Chr07g0185721 PE=4 SV=1 - [A0A251U9L0_HELAN]	14.24	0.0281	7	3	3	9	996	108.2	5.21
A0A2J6JIL0	Uncharacterized protein OS=Lactuca sativa OX=4236 GN=LSAT_1X29960 PE=4 SV=1 - [A0A2J6JIL0_LACSA]	5.63	0.0295	1	2	3	7	982	108.3	7.46
A0A2J6KKV3	Uncharacterized protein OS=Lactuca sativa OX=4236 GN=LSAT_9X29140 PE=4 SV=1 - [A0A2J6KKV3_LACSA]	4.85	0.0154	1	1	1	4	977	108.5	5.3
A0A103Y3U8	Aconitate hydratase OS=Cynara cardunculus var. scolymus OX=59895 GN=Ccrd_019698 PE=3 SV=1 - [A0A103Y3U8_CYNCS]	162.84	0.2224	5	0	19	78	998	108.5	7.14
[truncated: 150 more rows]
