# Supplementary material for: Comparative Proteomic Analysis of Dipsacus asperoides Roots from Different Habitats in China
Source: Molecules. 2020 Aug 8;25(16):3605. doi: 10.3390/molecules25163605 (PMC7464434; doi:10.3390/molecules25163605)
Supplement: Supplementary file 1 [file molecules-25-03605-s001.zip › supplementary files/Table S2 Information on 202 screened differentially expressed proteins.xls]

## Sheet: result_H_G-y-s.go_kegg_string
Protein name	Accession number	Protein MW(kDa)	Protein PI	Protein score	Expression type
Isopentyl diphosphate isomerase 2(Artemisia annua)	A0A059PYD4	32.5	5.31	26.67	Downregulated
Phospho-2-dehydro-3-deoxyheptonate aldolase (Fragment)(Daucus carota)	A0A0S2C3Q5	25.6	6.9	27.93	Downregulated
Allene oxide cyclase(Cynara cardunculus var. scolymus)	A0A103SI29	17.1	9.54	9.34	Upregulated
Uncharacterized protein(Cynara cardunculus var. scolymus)	A0A103XBA8	12.2	10.32	12.78	Upregulated
Glucose/ribitol dehydrogenase(Cynara cardunculus var. scolymus)	A0A103XC31	34.3	6.8	3.42	Downregulated
Ribosomal protein L28e(Cynara cardunculus var. scolymus)	A0A103XLJ8	16.8	10.73	2.24	Upregulated
Ribosomal protein L30, conserved site-containing protein (Fragment)(Cynara cardunculus var. scolymus)	A0A103XLS2	26.2	10.2	50.2	Upregulated
Thiamine pyrophosphate enzyme, C-terminal TPP-binding(Cynara cardunculus var. scolymus)	A0A103XUB8	39.4	5.12	21.34	Downregulated
Aspartic peptidase(Cynara cardunculus var. scolymus)	A0A103XYM2	37.5	5.07	22.45	Upregulated
Nucleic acid-binding, OB-fold(Cynara cardunculus var. scolymus)	A0A103Y003	14.2	10.87	50.34	Upregulated
Uncharacterized protein(Cynara cardunculus var. scolymus)	A0A103Y4Z7	53.6	4.92	18.18	Downregulated
UTP--glucose-1-phosphate uridylyltransferase(Cynara cardunculus var. scolymus)	A0A103Y5R9	52.8	7.17	278.14	Upregulated
Heme peroxidase(Cynara cardunculus var. scolymus)	A0A103Y636	29.1	8.51	16.49	Downregulated
Aldolase-type TIM barrel(Cynara cardunculus var. scolymus)	A0A103Y9B1	27.3	6.79	25.29	Downregulated
Spermidine/spermine synthase family(Cynara cardunculus var. scolymus)	A0A103YAQ3	36.4	5.06	20.79	Upregulated
Armadillo-type fold(Cynara cardunculus var. scolymus)	A0A103YI49	47.1	5.63	7.32	Upregulated
AAA+ ATPase domain-containing protein(Cynara cardunculus var. scolymus)	A0A103YI90	163.7	6.49	109.03	Downregulated
Glucose/ribitol dehydrogenase (Fragment)(Cynara cardunculus var. scolymus)	A0A103YN00	19.9	5.2	6.16	Downregulated
Ribosomal protein L14b/L23e(Cynara cardunculus var. scolymus)	A0A118JU61	13.4	10.05	30.35	Upregulated
40S ribosomal protein S4(Cynara cardunculus var. scolymus)	A0A118JWL0	29.8	10.23	57.09	Upregulated
Adenine nucleotide translocator 1(Cynara cardunculus var. scolymus)	A0A118K0K8	41	9.69	168.5	Upregulated
Ribosomal protein S11(Cynara cardunculus var. scolymus)	A0A118K3B3	11.8	11.12	73.74	Upregulated
Uncharacterized protein (Fragment)(Cynara cardunculus var. scolymus)	A0A118K7I2	31.9	8.95	7.99	Downregulated
60S ribosomal protein L13(Cynara cardunculus var. scolymus)	A0A124SB86	23.6	11.17	21.85	Upregulated
Carboxypeptidase(Daucus carota subsp. sativus)	A0A161Y785	50.2	7.37	11.44	Downregulated
Fructose-bisphosphate aldolase(Daucus carota subsp. sativus)	A0A161YFV4	38.3	6.77	287.22	Upregulated
Protein transport protein Sec61 subunit beta(Cynara cardunculus var. scolymus)	A0A118JY32	8.5	10.96	3.8	Downregulated
Phosphoinositide phospholipase C(Helianthus annuus)	A0A251UFC8	20.2	5.72	9.63	Upregulated
Peroxidase(Cynara cardunculus var. scolymus)	A0A103Y696	34.2	7.83	6.64	Downregulated
Argonaute/Dicer protein(Cynara cardunculus var. scolymus)	A0A103Y950	120.9	9.39	37.43	Upregulated
40S ribosomal protein S26(Daucus carota subsp. sativus)	A0A162BA60	14.4	10.77	22.72	Upregulated
Carboxypeptidase(Daucus carota subsp. sativus)	A0A164SKI2	53.8	6.16	3.66	Downregulated
Dihydrolipoyl dehydrogenase(Daucus carota subsp. sativus)	A0A161WPJ1	60.3	7.24	6.31	Upregulated
Pyruvate dehydrogenase E1 component subunit beta(Lactuca sativa)	A0A2J6M8S6	40.6	5.6	13.9	Upregulated
Putative heat shock protein 81-2(Helianthus annuus)	A0A251ST32	79.9	5.03	310.6	Upregulated
Elongation factor 1-alpha(Lactuca sativa)	A0A2J6JLK0	49.3	9.07	405.87	Upregulated
Peptidyl-prolyl cis-trans isomerase(Panax ginseng)	A0A166JH20	18.7	7.81	2.28	Upregulated
Proteasome subunit alpha type(Daucus carota subsp. sativus)	A0A165YIX7	27.4	6.3	32.64	Upregulated
Chaperonin 21, chloroplast(Cynara cardunculus var. scolymus)	A0A124SH07	26.4	8.05	1.82	Upregulated
Ubiquitin-conjugating enzyme/RWD-like protein(Cynara cardunculus var. scolymus)	A0A103YD00	19.4	7.88	2.69	Downregulated
Trehalase(Daucus carota subsp. sativus)	A0A166AHS6	67	5.55	7.5	Downregulated
Uncharacterized protein(Daucus carota subsp. sativus)	A0A166AR55	29.4	7.43	22.5	Downregulated
40S ribosomal protein S6(Daucus carota subsp. sativus)	A0A166BV50	28.2	10.67	15.74	Upregulated
Putative DNA/RNA-binding protein Alba-like protein(Helianthus annuus)	A0A251SDZ7	25.2	10.24	5.63	Upregulated
UDP-glucose 6-dehydrogenase(Cynara cardunculus var. scolymus)	A0A103Y4W7	53.1	5.85	51.35	Upregulated
Uncharacterized protein(Daucus carota subsp. sativus)	A0A166DRZ7	30.5	7.83	9.23	Upregulated
Uncharacterized protein(Daucus carota subsp. sativus)	A0A166HC73	17.6	10.65	25.51	Upregulated
Uncharacterized protein(Daucus carota subsp. sativus)	A0A166HSZ0	17.7	10.36	11.69	Upregulated
Uncharacterized protein(Daucus carota subsp. sativus)	A0A166HZW2	47.1	9.2	70.97	Upregulated
Uncharacterized protein(Daucus carota subsp. sativus)	A0A166IKI4	79.4	9.11	4.42	Downregulated
40S ribosomal protein S3a(Daucus carota subsp. sativus)	A0A175YA87	28.1	9.32	104.94	Upregulated
Putative tropinone reductase 1(Helianthus annuus)	A0A251RSK1	31.8	7.09	20.44	Downregulated
60S ribosomal protein L6(Helianthus annuus)	A0A251S0U7	22.9	10.07	36.99	Upregulated
40S ribosomal protein S24(Helianthus annuus)	A0A251S512	14.1	10.54	19.77	Upregulated
Putative aldo/keto reductase/potassium channel subunit beta(Helianthus annuus)	A0A251S9Z3	39.4	6.86	65.33	Upregulated
Putative ribosomal protein L4/L1e(Helianthus annuus)	A0A251SIS2	44.8	10.42	21.97	Upregulated
Putative FAD/NAD(P)-binding oxidoreductase family protein(Helianthus annuus)	A0A251SN98	45.7	7.97	13.68	Downregulated
Tubulin beta chain(Helianthus annuus)	A0A251SNE7	50.5	4.86	58.38	Upregulated
Putative 5-methyltetrahydropteroyltriglutamate--homocysteine methyltransferase 2(Helianthus annuus)	A0A251SNP4	92.5	6.76	707.58	Upregulated
Putative from the Czech 'roh' meaning 'corner(Helianthus annuus)	A0A251SQ74	45.1	7.88	4.11	Upregulated
Pectinesterase(Helianthus annuus)	A0A251SZG6	62.6	8.75	21.09	Downregulated
Putative 60S ribosomal protein L23a(Helianthus annuus)	A0A251T242	17.3	10.29	23.03	Upregulated
Putative papain family cysteine protease(Helianthus annuus)	A0A251TM33	39.9	6.52	15.95	Upregulated
40S ribosomal protein S30(Helianthus annuus)	A0A251TQB4	6.9	12.03	17.5	Upregulated
Putative eukaryotic aspartyl protease family protein(Helianthus annuus)	A0A251TTV4	48.4	7.49	42.48	Upregulated
Putative ribonuclease 2(Helianthus annuus)	A0A251U8L3	28.7	4.83	5.68	Upregulated
Putative alcohol dehydrogenase superfamily, zinc-type(Helianthus annuus)	A0A251UAJ0	38.7	6.65	93.15	Upregulated
Putative glycosyl hydrolase family protein(Helianthus annuus)	A0A251UDE6	75.5	8.78	23.63	Upregulated
Putative ribosomal protein L22e(Helianthus annuus)	A0A251UHE4	13.9	9.45	27.13	Upregulated
Mitochondrial pyruvate carrier(Helianthus annuus)	A0A251UWR3	5.9	8.22	16.51	Downregulated
Putative glyceraldehyde/Erythrose phosphate dehydrogenase family(Helianthus annuus)	A0A251V9F9	26.4	6	7.03	Upregulated
Putative nascent polypeptide-associated complex subunit alpha-like protein 3(Helianthus annuus)	A0A251VP43	21.9	4.55	78.95	Upregulated
Putative nucleoside phosphorylase(Helianthus annuus)	A0A251VS67	39	4.98	10.85	Upregulated
Putative berberine/berberine-like, FAD-binding, type 2(Helianthus annuus)	A0A251VSF3	61	4.97	23.91	Downregulated
Uncharacterized protein(Lactuca sativa)	A0A2J6JRN4	43.7	5.8	12.51	Downregulated
Uncharacterized protein(Lactuca sativa)	A0A2J6K202	39.1	6.33	7.57	Downregulated
Uncharacterized protein(Lactuca sativa)	A0A2J6K264	32.6	5.49	6.38	Downregulated
Uncharacterized protein(Lactuca sativa)	A0A2J6KDA7	43.2	6.86	49.9	Upregulated
Uncharacterized protein(Lactuca sativa)	A0A2J6KFK5	17.9	9.99	37.63	Upregulated
Uncharacterized protein(Lactuca sativa)	A0A2J6KHP9	45.6	8.76	22.77	Upregulated
Uncharacterized protein(Lactuca sativa)	A0A2J6KHZ6	15.6	10.14	12.21	Upregulated
Uncharacterized protein(Lactuca sativa)	A0A2J6LB28	66.5	4.72	65.6	Downregulated
Uncharacterized protein(Lactuca sativa)	A0A2J6LQB0	31.3	7.65	17.77	Upregulated
Uncharacterized protein(Lactuca sativa)	A0A2J6LQF8	16.7	10.45	22.32	Upregulated
Uncharacterized protein(Lactuca sativa)	A0A2J6LSM9	17.8	6.37	60.41	Upregulated
Uncharacterized protein(Lactuca sativa)	A0A2J6LY18	47.9	5.86	422.05	Upregulated
Uncharacterized protein(Lactuca sativa)	A0A2J6M465	25.3	6.28	42.37	Upregulated
Uncharacterized protein(Lactuca sativa)	A0A2J6MJB2	37.8	6.06	100.82	Upregulated
Uncharacterized protein(Lactuca sativa)	A0A2J6MJJ7	37.7	6.01	183.75	Upregulated
Ribosomal protein 10 (Fragment)(Clermontia arborescens subsp. waihiae)	K9UVQ6	18	10.15	90	Upregulated
4-coumarate CoA ligase(Lonicera japonica)	L7Z3F8	58.6	6.05	25.84	Downregulated
Tubulin beta chain(Ilex paraguariensis)	M9ZNH1	50.3	4.86	61.15	Upregulated
Glyceraldehyde-3-phosphate dehydrogenase(Eleutherococcus senticosus)	N0BKE3	37	7.94	993.14	Upregulated
Heat shock 70 kDa protein(Daucus carota)	P26791	72	5.25	215.19	Upregulated
Peroxidase(Artemisia annua)	Q84UA9	35.4	8.63	24.4	Upregulated
Acyl-CoA-binding protein(Panax ginseng)	Q8RVT5	9.9	5.5	15.33	Downregulated
Superoxide dismutase (Fragment)(Lactuca sativa)	Q93YG5	15.9	6.27	8.53	Downregulated
Cytoplasmic ribosomal protein S13(Panax ginseng)	Q9MAV9	17.1	10.39	60.32	Upregulated
Secologanin synthase-like protein (Fragment)(Lonicera japonica)	U5NDS4	59.5	8.76	21.59	Upregulated
Isopentyl diphosphate isomerase 2(Artemisia annua)	A0A059PYD4	32.5	5.31	26.67	Downregulated
Histone H4(Cynara cardunculus var. scolymus)	A0A103XB50	11.4	11.47	196.21	Upregulated
Ribosomal protein L28e(Cynara cardunculus var. scolymus)	A0A103XLJ8	16.8	10.73	2.24	Upregulated
Peptidase M24, methionine aminopeptidase(Cynara cardunculus var. scolymus)	A0A103YLW1	42.9	6.7	93.82	Upregulated
40S ribosomal protein S6(Cynara cardunculus var. scolymus)	A0A118JYG2	28.3	10.59	27.96	Upregulated
Phosphoglycerate kinase(Cynara cardunculus var. scolymus)	A0A118K678	36.8	8.53	86.2	Upregulated
60S ribosomal protein L13(Cynara cardunculus var. scolymus)	A0A124SB86	23.6	11.17	21.85	Upregulated
Uncharacterized protein(Daucus carota subsp. sativus)	A0A161XXA3	20.4	6.39	23.56	Downregulated
Serine hydroxymethyltransferase(Daucus carota subsp. sativus)	A0A161Y5N4	51.8	7.46	125.03	Upregulated
Uncharacterized protein(Daucus carota subsp. sativus)	A0A162A9I5	21.8	9.7	65.08	Upregulated
40S ribosomal protein S26(Daucus carota subsp. sativus)	A0A162BA60	14.4	10.77	22.72	Upregulated
Carboxypeptidase(Daucus carota subsp. sativus)	A0A164SKI2	53.8	6.16	3.66	Upregulated
Uncharacterized protein(Daucus carota subsp. sativus)	A0A164WJI0	47.9	5.38	698.99	Upregulated
Uncharacterized protein(Daucus carota subsp. sativus)	A0A164WXI6	18.3	10.86	69.83	Upregulated
Uncharacterized protein(Daucus carota subsp. sativus)	A0A164XTY1	93.7	6.2	325.82	Upregulated
Phosphoglycerate kinase(Daucus carota subsp. sativus)	A0A164XUA4	39.7	5.67	277.84	Upregulated
Uncharacterized protein(Daucus carota subsp. sativus)	A0A166A5M4	64.1	9.39	51.38	Upregulated
Uncharacterized protein(Daucus carota subsp. sativus)	A0A166AK83	100.8	6	144.23	Upregulated
Uncharacterized protein(Daucus carota subsp. sativus)	A0A166BUV8	38.6	6.38	16.76	Downregulated
40S ribosomal protein S6(Daucus carota subsp. sativus)	A0A166BV50	28.2	10.67	15.74	Upregulated
Sucrose synthase(Daucus carota subsp. sativus)	A0A166HFY5	93.7	6.04	194.2	Upregulated
60S acidic ribosomal protein P0(Daucus carota subsp. sativus)	A0A175YAJ3	33.9	5.24	86.32	Upregulated
Uncharacterized protein(Daucus carota subsp. sativus)	A0A175YIY2	64.8	5.48	0	Downregulated
Putative plant specific mitochondrial import receptor subunit TOM20(Helianthus annuus)	A0A251RPT9	29.4	6.09	9.65	Downregulated
Putative universal stress protein A(Helianthus annuus)	A0A251RSN3	24.8	6.02	34.61	Upregulated
Putative hydroxyproline-rich glycoprotein family protein(Helianthus annuus)	A0A251SG78	32.9	8.56	12.09	Upregulated
Putative ATP-citrate synthase beta chain protein 1(Helianthus annuus)	A0A251SQ34	74.3	8.65	196.82	Upregulated
Putative 60S ribosomal protein L23a(Helianthus annuus)	A0A251T242	17.3	10.29	23.03	Upregulated
Putative eukaryotic aspartyl protease family protein(Helianthus annuus)	A0A251TTV4	48.4	7.49	42.48	Upregulated
Putative ribonuclease 2(Helianthus annuus)	A0A251U8L3	28.7	4.83	5.68	Upregulated
Putative alcohol dehydrogenase superfamily, zinc-type(Helianthus annuus)	A0A251UAJ0	38.7	6.65	93.15	Upregulated
Putative thiamine pyrophosphate dependent pyruvate decarboxylase family protein(Helianthus annuus)	A0A251UAY1	60.9	6.42	27.81	Downregulated
Putative ribosomal protein L22e(Helianthus annuus)	A0A251UHE4	13.9	9.45	27.13	Upregulated
Putative calmodulin-related protein(Helianthus annuus)	A0A251UN10	20.3	4.84	245.25	Upregulated
Putative sieve element occlusion(Helianthus annuus)	A0A251UT65	80.1	6.28	14.29	Upregulated
Putative NB-ARC(Helianthus annuus)	A0A251UW85	94.9	7.09	0	Upregulated
Mitochondrial pyruvate carrier(Helianthus annuus)	A0A251UWR3	5.9	8.22	16.51	Downregulated
Putative nascent polypeptide-associated complex subunit alpha-like protein 3(Helianthus annuus)	A0A251VP43	21.9	4.55	78.95	Upregulated
Putative enolase 2(Helianthus annuus)	A0A251VTA7	47.7	5.97	741.72	Upregulated
Uncharacterized protein(Lactuca sativa)	A0A2J6K202	39.1	6.33	7.57	Downregulated
Protein phosphatase methylesterase 1(Lactuca sativa)	A0A2J6K5J2	38.4	6.71	20.64	Downregulated
Malate dehydrogenase(Lactuca sativa)	A0A2J6KC04	35.1	6.54	320.39	Upregulated
Uncharacterized protein(Lactuca sativa)	A0A2J6LB28	66.5	4.72	65.6	Upregulated
Uncharacterized protein(Lactuca sativa)	A0A2J6LE06	70.8	5.17	438.23	Upregulated
Uncharacterized protein(Lactuca sativa)	A0A2J6LQF8	16.7	10.45	22.32	Upregulated
Uncharacterized protein(Lactuca sativa)	A0A2J6LSM9	17.8	6.37	60.41	Upregulated
Uncharacterized protein(Lactuca sativa)	A0A2J6LY18	47.9	5.86	422.05	Upregulated
Uncharacterized protein(Lactuca sativa)	A0A2J6M822	65.2	6.3	78.04	Downregulated
Uncharacterized protein(Lactuca sativa)	A0A2J6MJJ7	37.7	6.01	183.75	Upregulated
Fructose-bisphosphate aldolase(Codonopsis lanceolata)	Q2WFK8	38.1	6.89	319.12	Upregulated
Superoxide dismutase [Cu-Zn](Codonopsis lanceolata)	Q5MD72	15.2	6.04	106.82	Upregulated
Glyceraldehyde 3-phosphate dehydrogenase (Fragment)(Lonicera maackii)	A0A0A0V4Z9	14.4	5.96	13.05	Downregulated
Allene oxide cyclase(Cynara cardunculus var. scolymus)	A0A103SI29	17.1	9.54	9.34	Upregulated
Ribosomal protein 60S(Cynara cardunculus var. scolymus)	A0A103XH98	11.5	4.49	73.35	Upregulated
Ribosomal protein L28e(Cynara cardunculus var. scolymus)	A0A103XLJ8	16.8	10.73	2.24	Upregulated
Alcohol dehydrogenase, C-terminal(Cynara cardunculus var. scolymus)	A0A103Y986	60.3	6.96	123.02	Downregulated
Alpha-mannosidase(Cynara cardunculus var. scolymus)	A0A103YBM4	111.2	6.09	56.19	Upregulated
Lactoylglutathione lyase (Fragment)(Cynara cardunculus var. scolymus)	A0A118JZM8	63.9	8.1	11.47	Upregulated
Aquaporin-like protein(Cynara cardunculus var. scolymus)	A0A118K045	29	6.79	10.05	Upregulated
Nucleoside diphosphate kinase(Cynara cardunculus var. scolymus)	A0A124SEL7	16.2	6.8	15.31	Upregulated
Lipase/lipooxygenase, PLAT/LH2(Cynara cardunculus var. scolymus)	A0A124SFF9	22.6	6.27	39.64	Upregulated
Phosphoinositide phospholipase C(Daucus carota subsp. sativus)	A0A161WWG7	67.8	6.42	7.21	Upregulated
Formate dehydrogenase, mitochondrial(Daucus carota subsp. sativus)	A0A161XE37	42.4	7.59	47.83	Downregulated
Uncharacterized protein(Daucus carota subsp. sativus)	A0A161ZK95	47.8	6.38	198.36	Downregulated
Uncharacterized protein(Daucus carota subsp. sativus)	A0A162A346	44.9	10.36	54.93	Upregulated
Uncharacterized protein(Daucus carota subsp. sativus)	A0A164VNL0	47.3	8.9	30.36	Upregulated
Uncharacterized protein(Daucus carota subsp. sativus)	A0A164WC69	65.7	6.55	0	Downregulated
Uncharacterized protein(Daucus carota subsp. sativus)	A0A164Z4F4	15.5	4.7	13.45	Upregulated
Uncharacterized protein(Daucus carota subsp. sativus)	A0A165XI93	44.6	10.1	92.44	Upregulated
Uncharacterized protein(Daucus carota subsp. sativus)	A0A166C6Z3	29	6.39	24.17	Downregulated
Sucrose synthase(Daucus carota subsp. sativus)	A0A166HFZ3	90.4	6.67	187.2	Upregulated
Uncharacterized protein(Daucus carota subsp. sativus)	A0A166J2I1	51.4	5.68	14.17	Upregulated
Putative tropinone reductase 1(Helianthus annuus)	A0A251RSK1	31.8	7.09	20.44	Downregulated
40S ribosomal protein S24(Helianthus annuus)	A0A251S512	14.1	10.54	19.77	Upregulated
Putative ribosomal protein L31e(Helianthus annuus)	A0A251S8N2	7.7	10.43	5.85	Upregulated
Putative class II aaRS and biotin synthetases superfamily protein(Helianthus annuus)	A0A251S8R8	54.7	5.86	15.94	Upregulated
Putative ribosomal protein L4/L1e(Helianthus annuus)	A0A251SIS2	44.8	10.42	21.97	Upregulated
Putative acetamidase/Formamidase family protein(Helianthus annuus)	A0A251SMR0	49.7	5.63	14.91	Upregulated
Putative from the Czech 'roh' meaning 'corner(Helianthus annuus)	A0A251SQ74	45.1	7.88	4.11	Upregulated
Putative cellular retinaldehyde binding/alpha-tocopherol transport(Helianthus annuus)	A0A251SQ87	53.2	5.43	13.03	Upregulated
Pectinesterase(Helianthus annuus)	A0A251SZG6	62.6	8.75	21.09	Downregulated
Putative leucine-rich repeat domain, L domain-like protein(Helianthus annuus)	A0A251T1S7	34.4	5.39	52.88	Upregulated
Putative EXORDIUM like 2(Helianthus annuus)	A0A251T943	32.2	9.29	3.91	Upregulated
Putative CRAL-TRIO lipid binding domain, GOLD domain-containing protein(Helianthus annuus)	A0A251TDC6	53.8	5.67	33.34	Upregulated
40S ribosomal protein S30(Helianthus annuus)	A0A251TQB4	6.9	12.03	17.5	Upregulated
Putative transketolase protein(Helianthus annuus)	A0A251U5X0	80.2	6.76	20.93	Downregulated
Putative 14-3-3 domain-containing protein(Helianthus annuus)	A0A251V9W6	29.3	4.83	60.62	Downregulated
Sucrose synthase(Helianthus annuus)	A0A251VL45	92.4	6.38	97.87	Upregulated
Putative nascent polypeptide-associated complex subunit alpha-like protein 3(Helianthus annuus)	A0A251VP43	21.9	4.55	78.95	Upregulated
Adenosylhomocysteinase(Helianthus annuus)	A0A251VRQ7	53.1	5.77	275.27	Downregulated
Putative berberine/berberine-like, FAD-binding, type 2(Helianthus annuus)	A0A251VSF3	61	4.97	23.91	Downregulated
Uncharacterized protein(Lactuca sativa)	A0A2J6JSV0	38.7	5.63	24.43	Upregulated
Lactoylglutathione lyase(Lactuca sativa)	A0A2J6JVQ0	32.7	5.81	61.84	Upregulated
Prefoldin subunit 4(Lactuca sativa)	A0A2J6K0P6	14.8	4.6	45.63	Upregulated
Uncharacterized protein(Lactuca sativa)	A0A2J6KRF9	25.9	5.14	13.04	Downregulated
Formate dehydrogenase, mitochondrial(Lactuca sativa)	A0A2J6KRP9	42.2	7.09	96.62	Downregulated
Profilin(Lactuca sativa)	A0A2J6L0Q6	14.1	4.81	2.11	Upregulated
Uncharacterized protein(Lactuca sativa)	A0A2J6LQB0	31.3	7.65	17.77	Upregulated
Uncharacterized protein(Lactuca sativa)	A0A2J6LQF8	16.7	10.45	22.32	Upregulated
Uncharacterized protein(Lactuca sativa)	A0A2J6LSM9	17.8	6.37	60.41	Upregulated
Uncharacterized protein(Lactuca sativa)	A0A2J6M465	25.3	6.28	42.37	Upregulated
Peroxidase(Artemisia annua)	Q84UA9	35.4	8.63	24.4	Upregulated
Secologanin synthase-like protein (Fragment)(Lonicera japonica)	U5NDS4	59.5	8.76	21.59	Upregulated
