# Supplementary material for: Comparative Proteomic Analysis of Dipsacus asperoides Roots from Different Habitats in China
Source: Molecules. 2020 Aug 8;25(16):3605. doi: 10.3390/molecules25163605 (PMC7464434; doi:10.3390/molecules25163605)
Supplement: Supplementary file 1 [file molecules-25-03605-s001.zip › supplementary files/Table S3 String_protein_annotations.xls]

Node	Identifier	Domain_summary_url	Annotation	Other_names_and_aliases
BXL2	3702.AT1G02640.1	http://smart.embl.de/smart/DD2.cgi?smart=768:SIGNAL(1|21)+Pfam_Glyco_hydro_3(46|355)+Pfam_Glyco_hydro_3_C(396|628)+Fn3_like(684|753)+	Beta-glucosidase; May be involved in remodeling of xylans during vascular development	837940	837940	AA651414	AAG10624.1	AAK56255.1	AAN28891.1	AC022521	AC022521	AF367266	AF367266	AF367266	AF367266	AI992423	AI994116	AT1G02640	AT1G02640	AT1G02640	AT1G02640-TAIR-G	AT1G02640.1	AT1G02640.1	AT1G02640.1	AT1G02640.1-TAIR	ATBXL2	ATBXL2	ATBXL2	AV555997	AV564111	AV797726	AV807367	AV815013	AV827276	AY143952	AY143952	AY143952	AY143952	At.25322	At1g02640	At1g02640	BETA-XYLOSIDASE 2	BP585102	BP589316	BP590539	BP591218	BP592902	BP593108	BP601707
AT1G06620	3702.AT1G06620.1	http://smart.embl.de/smart/DD2.cgi?smart=365:Pfam_DIOX_N(62|177)+Pfam_2OG-FeII_Oxy(214|313)+	1-aminocyclopropane-1-carboxylate oxidase-1	837171	837171	AA597403	AA597478	AAP21238.1	AC007592	AC007592	ACCH1_ARATH	ACCH1_ARATH	ACCH1_ARATH	AK227676	AK227676	AK227676	AK227676	AT1G06620	AT1G06620	AT1G06620	AT1G06620	AT1G06620-TAIR-G	AT1G06620.1	AT1G06620.1	AT1G06620.1	AT1G06620.1-TAIR	AU226343	AU235607	At.42332	At1g06620	At1g06620	BAE99663.1	BP566987	BP567723	BP568382	BP574452	BP574826	BP582478	BP600549	BP611101	BP805374	BT006430	BT006430	BT006430	BT006430	BX838157	CB185878	CD529080	CP002684
AT1G08110	3702.AT1G08110.4	http://smart.embl.de/smart/DD2.cgi?smart=235:Pfam_Glyoxalase(77|221)+Pfam_Glyoxalase_4(79|210)+Pfam_Glyoxalase_2(83|222)+	Lactoylglutathione lyase; Catalyzes the conversion of hemimercaptal, formed from methylglyoxal and glutathione, to S-lactoylglutathione	837330	837330	AAF79827.1	AAN72031.1	AAT41850.1	AC026875	AC026875	AEE28246.1	AI099837	AI100668	AK317088	AK317088	AK317399	AK317399	AT1G08110	AT1G08110	AT1G08110	AT1G08110	AT1G08110-TAIR-G	AT1G08110.1	AT1G08110.1	AT1G08110.1-TAIR	AT1G08110.2	AT1G08110.2	AT1G08110.2-TAIR	AT1G08110.3	AT1G08110.3	AT1G08110.3-TAIR	AT1G08110.4	AT1G08110.4	AT1G08110.4	AT1G08110.4-TAIR	AV441009	AV533721	AV782528	AV795732	AV802492	AV821938	Aldoketomutase	Aldoketomutase	At.20038	At1g08110	At1g08110	B9DGB2_ARATH	B9DH52_ARATH	BAH19779.1
AIP3	3702.AT1G08780.1	http://smart.embl.de/smart/DD2.cgi?smart=129:Pfam_Prefoldin_2(19|123)+	ABI3-interacting protein 3; Binds specifically to cytosolic chaperonin (c-CPN) and transfers target proteins to it. Binds to nascent polypeptide chain and promotes folding in an environment in which there are many competing pathways for nonnative proteins (By similarity)	837400	837400	AAF99774.1	AAM63177.1	AAO44054.1	ABI3-interacting protein 3	ABI3-interacting protein 3	ABI3-interacting protein 3	AC003981	AC003981	AI995654	AIP3	AIP3	AIP3	AIP3	AIP3	AIP3	AIP3	AIP3	AJ251088	AJ251088	AJ251088	AJ251088	AK227759	AK227759	AK227759	AK227759	AT1G08780	AT1G08780	AT1G08780	AT1G08780-TAIR-G	AT1G08780.1	AT1G08780.1	AT1G08780.1	AT1G08780.1-TAIR	AU226431	AY085967	AY085967	At1g08780	At1g08780	BAE99742.1	BP562719	BP582274	BP797435	BP851959	BP867927
CSD1	3702.AT1G08830.1	http://smart.embl.de/smart/DD2.cgi?smart=152:Pfam_Sod_Cu(4|148)+	Superoxide dismutase [Cu-Zn]; Destroys radicals which are normally produced within the cells and which are toxic to biological systems	837405	A3FMJ0	A3FMJ0_ARATH	AA597453	AA597612	AAF99769.1	AAK93609.1	AAM14107.1	AAM64826.1	ABN50366.1	AC003981	ACB31098.1	ACB31099.1	ACB31100.1	ACB31101.1	ACB31102.1	ACB31103.1	ACB31104.1	ACB31105.1	ACB31106.1	ACB31107.1	ACB31108.1	ACB31109.1	ACB31110.1	ACB31111.1	ACB31112.1	ACB31113.1	ACB31114.1	ACB31115.1	ACB31116.1	ACB31117.1	ACB31118.1	AI100273	AI998749	AT1G08830	AT1G08830	AT1G08830	AT1G08830-TAIR-G	AT1G08830.1	AT1G08830.1	AT1G08830.1	AT1G08830.1-TAIR	AT1G08830.2	AT1G08830.2	AT1G08830.2-TAIR	AV531490
AT1G09750	3702.AT1G09750.1	http://smart.embl.de/smart/DD2.cgi?smart=449:SIGNAL(1|23)+Pfam_Asp(103|446)+Pfam_TAXi_N(104|272)+Pfam_TAXi_C(293|445)+	Aspartyl protease-like protein	837504	AAB60729.1	AAK44106.2	AAM65914.1	AAN86165.1	AC000132	AED3	AED3_ARATH	AEE28488.1	AF370291	AF370291	AF370291	AI998451	AT1G09750	AT1G09750	AT1G09750	AT1G09750	AT1G09750-TAIR-G	AT1G09750.1	AT1G09750.1	AT1G09750.1	AT1G09750.1-TAIR	AV518120	AV518143	AV518462	AV519511	AV524720	AV525286	AV525321	AV531923	AV533173	AV534140	AV535476	AV535627	AV537810	AV539620	AV543886	AV544851	AV552330	AV553386	AV558599	AV567093	AV782065	AY088375	AY088375	AY088375
ERD9	3702.AT1G10370.1	http://smart.embl.de/smart/DD2.cgi?smart=227:Pfam_GST_N(4|77)+Pfam_GST_N_3(8|85)+Pfam_GST_N_2(13|78)+Pfam_GST_C(92|202)+Pfam_GST_C_2(92|197)+	Glutathione S-transferase; Involved in light signaling, mainly phyA-mediated photomorphogenesis and in the integration of various phytohormone signals to modulate various aspects of plant development by affecting glutathione pools. In vitro, possesses glutathione S- transferase activity toward 1-chloro-2,4-dinitrobenzene (CDNB) and benzyl isothiocyanate (BITC)	837576	AAG30140.1	AAZ23935.1	AB039930	AB039930	AB039930	AC005489	AEE28571.1	AF288191	AF288191	AF288191	AT1G10370	AT1G10370	AT1G10370	AT1G10370-TAIR-G	AT1G10370.1	AT1G10370.1	AT1G10370.1	AT1G10370.1-TAIR	ATGSTU17	ATGSTU17	ATGSTU17	AV816790	AY091102	At.11290	At1g10370	BAB63917.1	BE844837	BE844891	BE844920	BE844922	BE844935	BE844944	BE844945	BE844956	BE844969	BE845117	BP796216	BT023743	BT023743	BT023743	BX814035	CD530156	CK120899	CP002684	EARLY-RESPONSIVE TO DEHYDRATION 9
AOC4	3702.AT1G13280.1	http://smart.embl.de/smart/DD2.cgi?smart=254:Pfam_Allene_ox_cyc(74|252)+	Allene oxide cyclase; Involved in the production of 12-oxo-phytodienoic acid (OPDA), a precursor of jasmonic acid	837888	837888	AA712534	AAG09557.1	AAL15267.1	AAM98257.1	AC011810	AC011810	AJ308486	AJ308486	AJ308486	AJ308486	AOC4	AOC4	AOC4	AOC4	AOC4	AOC4	AOC4	AOC4	AOC4_ARATH	AOC4_ARATH	AOC4_ARATH	AT1G13280	AT1G13280	AT1G13280	AT1G13280-TAIR-G	AT1G13280.1	AT1G13280.1	AT1G13280.1	AT1G13280.1-TAIR	AV549589	AV806449	AV829478	AY057636	AY057636	AY057636	AY057636	AY141993	AY141993	AY141993	AY141993	Allene oxide cyclase 4, chloroplastic	Allene oxide cyclase 4, chloroplastic	At.16133	At1g13280
GAPC2	3702.AT1G13440.1	http://smart.embl.de/smart/DD2.cgi?smart=338:Gp_dh_N(6|156)+Pfam_Gp_dh_C(161|318)+	Glyceraldehyde 3-phosphate dehydrogenase; Key enzyme in glycolysis that catalyzes the first step of the pathway by converting D-glyceraldehyde 3-phosphate (G3P) into 3-phospho-D-glyceroyl phosphate. Essential for the maintenance of cellular ATP levels and carbohydrate metabolism (By similarity). Binds DNA in vitro	1.2.1.12	837904	AA042770	AA394452	AA394912	AA713323	AA720192	AAG09543.1	AAK83601.1	AAK95257.1	AAL90936.1	AC011810	AEE29016.1	AEE29017.1	AF410271	AF410271	AF410271	AI100001	AI100259	AK220899	AK222046	AK222046	AK317337	AK317337	AK317337	AK318794	AK318794	AT1G13440	AT1G13440	AT1G13440	AT1G13440-TAIR-G	AT1G13440.1	AT1G13440.1	AT1G13440.1	AT1G13440.1-TAIR	AT1G13440.2	AT1G13440.2	AT1G13440.2-TAIR	AV439580	AV440039	AV441650	AV518035	AV518040	AV518213	AV518293	AV518316
GAPCP-2	3702.AT1G16300.1	http://smart.embl.de/smart/DD2.cgi?smart=420:Gp_dh_N(85|234)+Pfam_Gp_dh_C(239|396)+	Glyceraldehyde 3-phosphate dehydrogenase; Involved in plastidial glycolytic pathway and plays a specific role in glycolytic energy production in non-green plastids and chloroplasts. Essential for breakdown of starch to form sucrose for export to non-photosynthetic tissues, and to generate primary metabolites for anabolic pathways such as fatty acid and amino acid synthesis. Plays an important rol…	838199	A86298	AAM67077.1	AAO22684.1	AAX12866.1	AC006341	AEE29433.1	AT1G16300	AT1G16300	AT1G16300	AT1G16300-TAIR-G	AT1G16300.1	AT1G16300.1	AT1G16300.1	AT1G16300.1-TAIR	AU227282	AU236373	AY088762	AY088762	AY088762	At.41889	At1g16300	BP633507	BP800253	BT002867	BT002867	BT002867	BT021096	BT021096	BT021096	CF772962	CP002684	DR287164	DR287165	DR382263	EH838798	EL002096	EL232707	ES101888	ES211266	F3O9.10	F3O9.10	F3O9_10	G3PP2_ARATH	GAPCP-2	GAPCP-2
SPDS1	3702.AT1G23820.1	http://smart.embl.de/smart/DD2.cgi?smart=378:Pfam_Spermine_synth(90|335)+	Spermidine synthase	1XJ5	1XJ5	1XJ5	2Q41	2Q41	2Q41	838993	838993	AA389822	AAC98040.1	AAL32671.1	AAM13359.1	AC005990	AC005990	AEE30435.1	AEE30436.1	AI100106	AI995210	AJ251296	AJ251296	AJ251296	AJ251296	AJ252215	AJ252215	AJ252215	AJ609347	AT1G23820	AT1G23820	AT1G23820	AT1G23820-TAIR-G	AT1G23820.1	AT1G23820.1	AT1G23820.1	AT1G23820.1-TAIR	AT1G23820.2	AT1G23820.2	AT1G23820.2-TAIR	AV521760	AV525915	AV535406	AV553741	AV557076	AV557273	AV558347	AV563708	AV795874
ERD4	3702.AT1G30360.1	http://smart.embl.de/smart/DD2.cgi?smart=724:Pfam_RSN1_TM(5|170)+Pfam_DUF4463(229|291)+Pfam_DUF221(311|635)+TRANS(640|659)+	Early-responsive to dehydration 4; Acts as an osmosensitive calcium-permeable cation channel	839916	AAG51102.1	AAK59597.1	AAK68752.1	AAL34230.1	AB039928	AB039928	AB039928	AC025295	AEE31209.1	AI992428	AI999418	AK221977	AK221977	AK221977	AK230308	AT1G30360	AT1G30360	AT1G30360	AT1G30360-TAIR-G	AT1G30360.1	AT1G30360.1	AT1G30360.1	AT1G30360.1-TAIR	AV522488	AV522824	AV522997	AV523228	AV523766	AV527993	AV528564	AV528863	AV529520	AV534074	AV538592	AV540113	AV542299	AV542540	AV543095	AV546580	AV550401	AV550901	AV567501	AV781986	AV790158	AV791431
ACBP6	3702.AT1G31812.1	http://smart.embl.de/smart/DD2.cgi?smart=92:Pfam_ACBP(3|87)+	acyl-CoA-binding protein 6; Binds medium- and long-chain acyl-CoA esters with very high affinity. May function as an intracellular carrier of acyl- CoA esters. Confers resistance to cold and freezing. Interacts with phosphatidylcholine and derivatives, but not phosphatidic acid and lysophosphatidylcholine. May be involved in phospholipid metabolism	840069	840069	AA597317	AA597724	AA712298	AA720104	AAG41487.1	AAG50714.1	AAK00406.1	AAK55715.1	AAL06793.1	AAM65863.1	AC079041	AC079041	ACBP	ACBP	ACBP	ACBP6	ACBP6	ACBP6	ACBP6	ACBP6	ACBP6	ACBP6	ACBP6	ACBP6_ARATH	ACBP6_ARATH	ACBP6_ARATH	ACYL-COA-BINDING PROTEIN	AF326905	AF326905	AF326905	AF326905	AF339724	AF339724	AF339724	AF339724	AF380634	AF380634	AF380634	AF380634	AT1G31812	AT1G31812	AT1G31812	AT1G31812-TAIR-G	AT1G31812.1
AT1G33120	3702.AT1G33120.1	http://smart.embl.de/smart/DD2.cgi?smart=194:Pfam_Ribosomal_L6(12|90)+Pfam_Ribosomal_L6(102|181)+	60S ribosomal protein L9-1	60S ribosomal protein L9-1	840208	840211	AAF97345.1	AAF97348.1	AAG40039.1	AAG41455.1	AAK00376.1	AAK53003.1	AAK62648.1	AAL06817.1	AAL24159.1	AAL62438.1	AAM63736.1	AAM91310.1	AC021045	AF324688	AF324688	AF326873	AF326873	AF339694	AF339694	AF375419	AT1G33120	AT1G33120	AT1G33120	AT1G33120-TAIR-G	AT1G33120.1	AT1G33120.1	AT1G33120.1	AT1G33120.1-TAIR	AV533496	AV537302	AV539527	AV549042	AV555298	AV781361	AV788422	AV789869	AV790194	AV798942	AV811284	AV812383	AV814869	AV818766	AV824318
AT1G34030	3702.AT1G34030.1	http://smart.embl.de/smart/DD2.cgi?smart=152:Pfam_Ribosomal_S13(14|142)+	40S ribosomal protein S18; Located at the top of the head of the 40S subunit, it contacts several helices of the 18S rRNA	40S ribosomal protein S18	826569	838884	840300	AA720061	AAC25506.1	AAG12534.1	AAG12853.1	AAK43840.1	AAK59471.1	AAK62386.1	AAL06471.1	AAL47385.1	AAL47500.1	AAM63849.1	AAM64403.1	AAM64976.1	AAP21347.1	AAV84519.1	ABF59028.1	ABP96570.1	ABP96571.1	ABP96572.1	ABP96573.1	ABP96574.1	ABP96575.1	ABP96576.1	ABP96577.1	ABP96578.1	ABP96579.1	ABP96580.1	ABP96581.1	ABP96582.1	ABP96583.1	ABP96584.1	ABP96585.1	ABP96586.1	ABP96587.1	ABP96588.1	ABP96589.1	ABP96590.1	AC003979	AC015446	AC079286	AF370463	AF386941
AT1G36730	3702.AT1G36730.1	http://smart.embl.de/smart/DD2.cgi?smart=439:eIF2B_5(15|129)+eIF5C(347|435)+	Translation initiation factor eIF-5; Catalyzes the hydrolysis of GTP bound to the 40S ribosomal initiation complex (40S.mRNA.Met-tRNA[F].eIF-2.GTP) with the subsequent joining of a 60S ribosomal subunit resulting in the release of eIF-2 and the guanine nucleotide. The subsequent joining of a 60S ribosomal subunit results in the formation of a functional 80S initiation complex (80S.mRNA.Met-tRNA[F…	840582	840582	AAG51259.1	AAL07057.1	AAL36417.1	AAM20012.1	AC025782	AC025782	AK317751	AK317751	AT1G36730	AT1G36730	AT1G36730	AT1G36730	AT1G36730-TAIR-G	AT1G36730.1	AT1G36730.1	AT1G36730.1	AT1G36730.1-TAIR	AV564241	AV784364	AV789069	AV793412	AV794125	AV795586	AV795894	AV800881	AV801482	AV803515	AV807201	AV807695	AV808079	AV810795	AV813365	AV818658	AV819980	AV820532	AV823406	AV825243	AV828258	AV829646	AY056208	AY056208	AY056208	AY056208	AY064061
EMB2207	3702.AT1G43170.1	http://smart.embl.de/smart/DD2.cgi?smart=389:Pfam_Ribosomal_L3(50|343)+	Ribosomal protein 1	60S ribosomal protein L3-1	60S ribosomal protein L3-1	840916	840916	A8MQQ1_ARATH	AA395642	AAA66160.1	AAC36018.1	AAG42011.1	AAK27726.1	AAK32822.1	AAK62599.1	AAK96457.1	AAL09721.1	AAN31896.1	AC005687	AC005687	AC005687	AEE31954.1	AF327421	AF327421	AF327421	AF327421	AF361101	AF361101	AF361101	AF361101	AF361809	AF361809	AF361809	AF361809	AI099627	AK230258	ARP1	ARP1	ARP1	ARP1	ARP1	AT1G43170	AT1G43170	AT1G43170	AT1G43170-TAIR-G	AT1G43170.1	AT1G43170.1	AT1G43170.1	AT1G43170.1-TAIR
RD21A	3702.AT1G47128.1	http://smart.embl.de/smart/DD2.cgi?smart=462:SIGNAL(1|21)+Inhibitor_I29(50|108)+Pept_C1(137|352)+GRAN(375|432)+	Cysteine proteinase RD21a	841122	841122	AA657312	AA712438	AA721926	AA721927	AA728678	AAG50628.1	AAK62661.1	AAL59952.1	AAL87383.1	AAM91715.1	AC083835	AC083835	AI997328	AK221689	AK221689	AK226498	AK226498	AK317734	AK317734	AT1G47128	AT1G47128	AT1G47128	AT1G47128-TAIR-G	AT1G47128.1	AT1G47128.1	AT1G47128.1	AT1G47128.1-TAIR	AV441542	AV522407	AV541391	AV556688	AV557289	AV557326	AV557853	AV561417	AV562082	AV562814	AV563232	AV564558	AV566881	AV567578	AV782946	AV785548	AV786753
LOS1	3702.AT1G56070.1	http://smart.embl.de/smart/DD2.cgi?smart=843:Pfam_GTP_EFTU(17|342)+Pfam_GTP_EFTU_D2(391|468)+Pfam_EFG_II(485|555)+EFG_IV(606|722)+EFG_C(724|813)+	Elongation factor EF-2; Catalyzes the GTP-dependent ribosomal translocation step during translation elongation. During this step, the ribosome changes from the pre-translocational (PRE) to the post- translocational (POST) state as the newly formed A-site-bound peptidyl-tRNA and P-site-bound deacylated tRNA move to the P and E sites, respectively. Catalyzes the coordinated movement of the two tRNA…	842058	A96602	AA651080	AAF02837.1	AAK32918.1	AAK59516.2	AAK96653.1	AAN31808.1	AAN31864.1	AAN31925.1	AAO11630.1	AAP04170.1	AC009894	AEE33338.1	AF367331	AF367331	AF367331	AI099678	AI993546	AK220706	AK220706	AK220706	AK221896	AK221896	AK221896	AK221900	AK221900	AK221900	AK319019	AT1G56070	AT1G56070	AT1G56070	AT1G56070-TAIR-G	AT1G56070.1	AT1G56070.1	AT1G56070.1	AT1G56070.1-TAIR	AT1G56075	AT1G56075.1	AV440250	AV517885	AV518017	AV518025	AV518598	AV518793	AV519300
AT1G60690	3702.AT1G60690.1	http://smart.embl.de/smart/DD2.cgi?smart=345:Pfam_Aldo_ket_red(22|315)+	NAD(P)-linked oxidoreductase-like protein	842363	AAB71981.1	AC002292	AEE33720.1	ALKR3_ARATH	AT1G60690	AT1G60690	AT1G60690	AT1G60690	AT1G60690-TAIR-G	AT1G60690.1	AT1G60690.1	AT1G60690.1	AT1G60690.1-TAIR	At.52290	At1g60690	C96632	CP002684	EH855866	EL028381	EL048144	ES027835	F8A5.21	F8A5.21	F8A5_21	IPI00541950.1	NM_104752	NM_104752.1	NP_176268.1	NP_176268.1	O22707	O22707_ARATH	PUT-163a-Arabidopsis_thaliana-147844	PUT-163a-Arabidopsis_thaliana-283047	PUT-163a-Arabidopsis_thaliana-411204	Probable aldo-keto reductase 3	ath:AT1G60690
ATB2	3702.AT1G60710.1	http://smart.embl.de/smart/DD2.cgi?smart=345:Pfam_Aldo_ket_red(22|315)+	Encodes ATB2	842365	AAF17106.1	AAL08296.1	AAM20506.1	AAN15570.1	AC002292	AEE33722.1	AF057715	AF057715	AF057715	AI995136	AJ608277	AJ608277	AJ608277	ALKR4_ARATH	AT1G60710	AT1G60710	AT1G60710	AT1G60710-TAIR-G	AT1G60710.1	AT1G60710.1	AT1G60710.1	AT1G60710.1-TAIR	ATB2	ATB2	ATB2	ATB2	ATB2	ATB2	AV440000	AV441865	AV536364	AV537096	AV547389	AV552538	AV564971	AV567263	AV781781	AV781802	AV782584	AV790451	AV792758	AV794715	AV796040	AV804474	AV810475
SAG24	3702.AT1G66580.1	http://smart.embl.de/smart/DD2.cgi?smart=221:Pfam_Ribosomal_L16(5|167)+	60S ribosomal protein L10-3	60S ribosomal protein L10-3	60S ribosomal protein L10-3	842976	842976	AAD20612.1	AAG51174.1	AAK56265.1	AAL05903.1	AAM64974.1	AC079285	AC079285	AF118822	AF118822	AF367276	AF367276	AF367276	AF367276	AI998557	AK319120	AK319120	AT1G66580	AT1G66580	AT1G66580	AT1G66580-TAIR-G	AT1G66580.1	AT1G66580.1	AT1G66580.1	AT1G66580.1-TAIR	AV556047	AV558399	AV787548	AV787791	AV797804	AY055103	AY055103	AY055103	AY055103	AY087426	AY087426	AY087426	AY087426	At.17501	At1g66580	At1g66580	BAH57235.1	BE844751
ABCG39	3702.AT1G66950.1	http://smart.embl.de/smart/DD2.cgi?smart=1454:Pfam_ABC_trans_N(55|169)+AAA(200|425)+Pfam_ABC2_membrane(526|739)+Pfam_PDR_assoc(744|811)+AAA(890|1082)+Pfam_ABC2_membrane(1178|1392)+TRANS(1424|1446)+	ATP-binding cassette G39; May be a general defense protein	843013	843013	AAF98206.1	AAG50592.1	AB39G_ARATH	AB39G_ARATH	AB39G_ARATH	ABC transporter G family member 39	ABC transporter G family member 39	ABCG39	ABCG39	ABCG39	ABCG39	AC007152	AC007152	AC083891	AC083891	AT1G66950	AT1G66950	AT1G66950	AT1G66950-TAIR-G	AT1G66950.1	AT1G66950.1	AT1G66950.1	AT1G66950.1-TAIR	ATPDR11	ATPDR11	ATPDR11	AU230034	AU238795	At.35712	At1g66950	At1g66950	BK001010	BK001010	BK001010	BP658948	BP814128	CP002684	CP002684	D96693	D96693	DAA00879.1	ES118930	ES126258	F1O19.3
AT1G67430	3702.AT1G67430.1	http://smart.embl.de/smart/DD2.cgi?smart=175:Pfam_Ribosomal_L22(17|153)+	60S ribosomal protein L17-2	60S ribosomal protein L17-2	60S ribosomal protein L17-2	843063	843063	AA395570	AA598082	AA598141	AA598178	AAC18792.1	AAK68802.1	AAM10086.1	AC004393	AC004393	AEE34645.1	AI995582	AK228365	AK228365	AT1G67430	AT1G67430	AT1G67430	AT1G67430	AT1G67430-TAIR-G	AT1G67430.1	AT1G67430.1	AT1G67430.1	AT1G67430.1-TAIR	AT1G67430.2	AT1G67430.2	AT1G67430.2-TAIR	AV531844	AV532994	AV544669	AV545222	AV553097	AV554675	AV558007	AV783734	AV787464	AV787498	AV787737	AV788892	AV789276	AV789591	AV789885	AV798758	AV800554
AT1G72160	3702.AT1G72160.1	http://smart.embl.de/smart/DD2.cgi?smart=490:CRAL_TRIO_N(163|188)+SEC14(207|374)+	Patellin-3; Carrier protein that may be involved in membrane- trafficking events associated with cell plate formation during cytokinesis. Binds to some hydrophobic molecules such as phosphoinositides and promotes their transfer between the different cellular sites (By similarity)	843547	843547	A96745	A96745	AAG51796.1	AAK82462.1	AAM91383.1	AC067754	AC067754	AI995564	AK221110	AK221110	AK221110	AK221110	AT1G72160	AT1G72160	AT1G72160	AT1G72160	AT1G72160-TAIR-G	AT1G72160.1	AT1G72160.1	AT1G72160.1	AT1G72160.1-TAIR	AV525216	AV526510	AV552365	AV556693	AV560170	AV563724	AV785579	AV793622	AV795798	AV797297	AV798560	AV805074	AV812841	AV816938	AV817915	AV824300	AV827120	AY048199	AY048199	AY048199	AY048199	AY133553	AY133553
AT1G74050	3702.AT1G74050.1	http://smart.embl.de/smart/DD2.cgi?smart=233:Pfam_Ribosomal_L6e_N(1|82)+Pfam_Ribosomal_L6e(126|233)+	60S ribosomal protein L6-3	60S ribosomal protein L6-3	60S ribosomal protein L6-3	843744	843744	AA389824	AAG52527.1	AAK96764.1	AAL91194.1	AAM47960.1	AAM64875.1	AC016662	AC016662	AT1G74050	AT1G74050	AT1G74050	AT1G74050	AT1G74050-TAIR-G	AT1G74050.1	AT1G74050.1	AT1G74050.1	AT1G74050.1-TAIR	AV441308	AV442176	AV543458	AV545436	AV785668	AV787869	AV788198	AV788572	AV792607	AV795337	AV799546	AV808437	AV819147	AV820892	AY054573	AY054573	AY054573	AY054573	AY081305	AY081305	AY081305	AY081305	AY087325	AY087325	AY087325
HSP101	3702.AT1G74310.1	http://smart.embl.de/smart/DD2.cgi?smart=911:Pfam_Clp_N(17|67)+Pfam_Clp_N(96|146)+AAA(199|344)+COIL(403|500)+AAA(598|740)+ClpB_D2-small(768|857)+	Heat shock protein 101; Molecular chaperone that plays an important role in thermotolerance. Together with HSA32, required for long-term acquired thermotolerance (LAT) in plants and naturally high basal thermotolerance observed in germinating seedlings	843771	AA597442	AAA67927.1	AAF26423.1	AAG52410.1	AAK18184.1	AAL32674.1	AC020579	AF218796	AF218796	AF329939	AI998968	AK228557	AT1G74310	AT1G74310	AT1G74310	AT1G74310-TAIR-G	AT1G74310.1	AT1G74310.1	AT1G74310.1	AT1G74310.1-TAIR	ATHSP101	ATHSP101	ATHSP101	AU227885	AU236881	AV795955	AV826643	AY062596	AY062596	AY062596	At.48370	At1g74310	BE530525	BP602948	BP607577	BP669057	BP791352	CLPB1	CLPB1_ARATH	CP002684	Casein lytic proteinase B1	Chaperone protein ClpB1	DLT1	EG485183	EG485184
TUB1	3702.AT1G75780.1	http://smart.embl.de/smart/DD2.cgi?smart=447:Tubulin(48|245)+Tubulin_C(247|384)+COIL(406|446)+	Tubulin beta; Tubulin is the major constituent of microtubules. It binds two moles of GTP, one at an exchangeable site on the beta chain and one at a non-exchangeable site on the alpha chain	843911	843911	AAA32893.1	AAD02498.1	AAF26774.2	AAF87106.1	AAO63436.1	AC006434	AC006434	AC007396	AC007396	AF049870	AF049870	AK117262	AK117262	AK117262	AK117262	AT1G75780	AT1G75780	AT1G75780	AT1G75780-TAIR-G	AT1G75780.1	AT1G75780.1	AT1G75780.1	AT1G75780.1-TAIR	AU229213	AU238077	AV536188	AV536568	AV540868	AV542234	AV543492	AV554594	At.21346	At1g75780	At1g75780	BAC41937.1	BE845390	BP805776	BT005372	BT005372	BT005372	BT005372	Beta-1-tubulin	Beta-1-tubulin	CP002684
AT1G76700	3702.AT1G76700.1	http://smart.embl.de/smart/DD2.cgi?smart=398:DnaJ(5|63)+Pfam_DnaJ-X(131|332)+	Chaperone protein dnaJ 10; Have a continuous role in plant development probably in the structural organization of compartments	844003	844003	AAF04450.1	AAO63414.1	AC010718	AC010718	AK117326	AK117326	AK117326	AK117326	AT1G76700	AT1G76700	AT1G76700	AT1G76700	AT1G76700-TAIR-G	AT1G76700.1	AT1G76700.1	AT1G76700.1	AT1G76700.1-TAIR	ATJ10	ATJ10	AU229303	AU238164	AV558364	At.70992	At1g76700	At1g76700	BAC41997.1	BP590297	BP592995	BP595763	BP597160	BP662590	BP665811	BP667965	BP799125	BP801012	BP852620	BP854095	BP867488	BT005350	BT005350	BT005350	BT005350	BX814668	C10
ADH1	3702.AT1G77120.1	http://smart.embl.de/smart/DD2.cgi?smart=379:Pfam_ADH_N(34|163)+Pfam_ADH_zinc_N(205|336)+	Alcohol dehydrogenase 1; Alcohol dehydrogenase mostly active on ethanol (EtOH), but exhibits broad substrates selectivity for primary and secondary alcohols (e.g. butanol, propyl alcohol, pentanol, isopentanol, ethylene glycol, isopropanol, methanol and tertiary butyl alcohol) (PubMed:23707506). Converts allyl alcohol to highly toxic acryl-aldehyde (PubMed:20508152). Required for survival and acc…	1.1.1.1	1.1.1.22	4RQT	4RQT	4RQU	4RQU	844047	844047	A23815	A23815	AA597549	AAA32728.1	AAC00625.1	AAD41572.1	AAF23554.1	AAK73970.1	AAL90991.1	AAM65556.1	AAS45601.2	AB048394	AB048394	AB048394	AB048395	AB048395	AB048395	AC002291	AC002291	AC002291	ADH	ADH	ADH	ADH	ADH	ADH1	ADH1	ADH1	ADH1	ADH1	ADH1	ADH1	ADH1	ADH1_ARATH	ADH1_ARATH	ADH1_ARATH	AF056557	AF056557
PGK	3702.AT1G79550.1	http://smart.embl.de/smart/DD2.cgi?smart=401:Pfam_PGK(9|390)+	Phosphoglycerate kinase	2.7.2.3	844293	844293	AA597649	AAD30221.1	AAF70260.1	AAK15553.1	AAL32941.1	AAM61185.1	AAP37845.1	AC007202	AC007202	AEE36262.1	AEE36263.1	AF247560	AF247560	AF247560	AF247560	AF348582	AF348582	AF348582	AF348582	AI100648	AI995051	AK220849	AK220849	AK319070	AT1G79550	AT1G79550	AT1G79550	AT1G79550-TAIR-G	AT1G79550.1	AT1G79550.1	AT1G79550.1	AT1G79550.1-TAIR	AT1G79550.2	AT1G79550.2	AT1G79550.2-TAIR	AV518510	AV518796	AV519614	AV525652	AV532101	AV535349	AV537427	AV537870
AT2G19740	3702.AT2G19740.1	http://smart.embl.de/smart/DD2.cgi?smart=119:Pfam_Ribosomal_L31e(9|92)+	60S ribosomal protein L31-1	60S ribosomal protein L31-1	60S ribosomal protein L31-1	816493	816493	AA712793	AAC62142.1	AAK96506.1	AAK96807.1	AAL31220.1	AAL66874.1	AC005169	AC005169	AI618747	AT2G19740	AT2G19740	AT2G19740	AT2G19740	AT2G19740-TAIR-G	AT2G19740.1	AT2G19740.1	AT2G19740.1	AT2G19740.1-TAIR	AV536563	AV783588	AV786876	AV788662	AV822757	AV824595	AY052313	AY052313	AY052313	AY052313	AY054616	AY054616	AY054616	AY054616	AY061893	AY061893	AY061893	AY061893	AY072459	AY072459	AY072459	AY072459	At.12892	At2g19740
AT2G19750	3702.AT2G19750.1	http://smart.embl.de/smart/DD2.cgi?smart=62:Pfam_Ribosomal_S30(3|61)+	40S ribosomal protein S30	40S ribosomal protein S30	816494	829060	835768	AAC62141.2	AAK96533.1	AAL31237.1	AAM67081.1	AAM91564.1	AAP21311.1	AB013392	AC005169	AL096692	AL161574	AT2G19750	AT2G19750	AT2G19750	AT2G19750-TAIR-G	AT2G19750.1	AT2G19750.1	AT2G19750.1	AT2G19750.1-TAIR	AT4G29390	AT5G56670	AV530405	AV531761	AV532814	AV534386	AV534501	AV534530	AV534805	AV536098	AV786941	AV824610	AY052341	AY052341	AY061910	AY061910	AY088766	AY088766	AY128361	At.22292	At2g19750	At4g29390	At5g56670	BAB09885.1
PLAT2	3702.AT2G22170.1	http://smart.embl.de/smart/DD2.cgi?smart=183:Pfam_ATS3(18|151)+Pfam_PLAT(33|158)+	PLAT domain protein 2	816751	816751	AAD23623.1	AAM62648.1	AAO22643.1	AAO42378.1	AC007168	AC007168	AEC07274.1	AI100658	AI998191	AT2G22170	AT2G22170	AT2G22170	AT2G22170	AT2G22170	AT2G22170-TAIR-G	AT2G22170.1	AT2G22170.1	AT2G22170.1	AT2G22170.1-TAIR	AU227234	AV542199	AV544528	AV545027	AV545386	AV546121	AV550090	AV552539	AV553643	AV554106	AV554150	AV555109	AV557408	AV557412	AV566915	AY085421	AY085421	At.14443	At.67086	At2g22170	At2g22170	BE525784	BP567710	BP602269	BP605636
AT2G24190	3702.AT2G24190.2	http://smart.embl.de/smart/DD2.cgi?smart=301:Pfam_adh_short(12|179)+Pfam_KR(13|112)+Pfam_Epimerase(14|175)+Pfam_adh_short_C2(18|173)+	Short-chain dehydrogenase/reductase 2	816953	A8MRH1	A8MRH1	AAD03380.1	AC005967	AT2G24190	AT2G24190	AT2G24190	AT2G24190	AT2G24190	AT2G24190-TAIR-G	AT2G24190.1	AT2G24190.1	AT2G24190.1-TAIR	AT2G24190.2	AT2G24190.2	AT2G24190.2	AT2G24190.2-TAIR	At.50668	At2g24190	CK118478	CP002685	DR218383	DR269486	DR269487	DR380007	EG491146	EG491147	EH860595	EH871020	EH907404	EL044514	EL090826	EL296427	ES174757	ES195782	ES210098	F27D4.10	F27D4.10	F27D4_10	F84633	IPI00531178.1	IPI00846960.1	NM_001084482	NM_001084482.2	NM_127980
SCPL51	3702.AT2G27920.1	http://smart.embl.de/smart/DD2.cgi?smart=461:SIGNAL(1|20)+Pfam_Peptidase_S10(24|458)+	Serine carboxypeptidase-like 51; Probable carboxypeptidase	817336	817336	A8MR86_ARATH	AAD21510.2	AAL06502.1	AAO23606.1	AC006929	AC006929	AEC08058.1	AF412049	AF412049	AF412049	AF412049	AK175926	AK175926	AK175926	AK175926	AK176585	AK176585	AK176585	AK176585	AT2G27920	AT2G27920	AT2G27920	AT2G27920-TAIR-G	AT2G27920.1	AT2G27920.1	AT2G27920.1	AT2G27920.1-TAIR	AT2G27920.2	AT2G27920.2	AT2G27920.2-TAIR	AT2G27920.3	AT2G27920.3	AT2G27920.3-TAIR	AV533871	AV533936	AV558189	AV787731	AV824796	At.21190	At2g27920	At2g27920	BAD43689.1	BAD44348.1	BP821671
AT2G29150	3702.AT2G29150.1	http://smart.embl.de/smart/DD2.cgi?smart=268:Pfam_adh_short(19|186)+Pfam_KR(19|192)+Pfam_adh_short_C2(25|260)+	Tropine dehydrogenase; Enantiospecific reductase active on cyclic monoterpenes and small flexible lipophilic carbonyls. No activity with tropinone, nitrogen-containing tropinone analogs, tropine or pseudotropine as substrate	817464	AAC95219.1	AAY78703.1	AC004561	AEC08217.1	AT2G29150	AT2G29150	AT2G29150	AT2G29150	AT2G29150-TAIR-G	AT2G29150.1	AT2G29150.1	AT2G29150.1	AT2G29150.1-TAIR	At.52964	At2g29150	B84693	CP002685	DQ056552	DQ056552	DQ056552	F16P2.47	F16P2.47	F16P2_47	IPI00527283.1	NM_128472	NM_128472.1	NP_180479.1	NP_180479.1	PUT-163a-Arabidopsis_thaliana-16652	Q9ZW03	Q9ZW03_ARATH	TC292584	TRNH3_ARATH	Tropinone reductase homolog At2g29150	ath:AT2G29150
AT1G04480	3702.AT2G33370.1	http://smart.embl.de/smart/DD2.cgi?smart=140:Pfam_Ribosomal_L14(19|140)+	60S ribosomal protein L23	60S ribosomal protein L23	817900	819595	839511	AAB70426.1	AAB80655.1	AAF63771.1	AAK68783.1	AAK96699.1	AAL66896.1	AAM10239.1	AAM63901.1	AAM65768.1	AAM67199.1	AAT80531.1	AAT80532.1	AAT80533.1	AAT80534.1	AAT80535.1	AAT80536.1	AAT80537.1	AAT80538.1	AAT80539.1	AAT80540.1	AAT80541.1	AAT80542.1	AAT80543.1	AAT80544.1	AAT80545.1	AAT80546.1	AAT80547.1	AAT80548.1	AAT80549.1	AAT80550.1	AAT80551.1	AAT80552.1	AAT80553.1	AAT80554.1	AAT80555.1	AAT80556.1	AAT80557.1	AAT80558.1	AAT80559.1	AAT80560.1	AAT80561.1	ABF59023.1
MEE23	3702.AT2G34790.1	http://smart.embl.de/smart/DD2.cgi?smart=532:SIGNAL(1|27)+Pfam_FAD_binding_4(82|223)+Pfam_BBE(475|528)+	MATERNAL EFFECT EMBRYO ARREST 23	4UD8	4UD8	818044	818044	AAC12819.1	AAO42058.1	AAO50720.1	AC004238	AC004238	AEC09022.1	AI996741	AT2G34790	AT2G34790	AT2G34790	AT2G34790-TAIR-G	AT2G34790.1	AT2G34790.1	AT2G34790.1	AT2G34790.1-TAIR	AU227729	AU236753	At.66396	At2g34790	At2g34790	BE523858	BE524684	BP641187	BP643377	BP644857	BP819173	BP823088	BP832980	BT004022	BT004022	BT004022	BT004022	BT005187	BT005187	BT005187	BT005187	BX819370	CP002685	CP002685	DR365182	DR365183	DR365184
FBA6	3702.AT2G36460.1	http://smart.embl.de/smart/DD2.cgi?smart=358:Pfam_Glycolytic(11|358)+	Aldolase superfamily protein	818220	818220	A84781	A84781	AAD24630.1	AAK59404.1	AAL34218.1	AAM61668.1	AC006919	AC006919	AEC09256.1	AEC09257.1	AI995036	AK226842	AK226842	AK226842	AK226842	AT2G36460	AT2G36460	AT2G36460	AT2G36460	AT2G36460	AT2G36460-TAIR-G	AT2G36460.1	AT2G36460.1	AT2G36460.1	AT2G36460.1-TAIR	AT2G36460.2	AT2G36460.2	AT2G36460.2-TAIR	AV439466	AV439660	AV441665	AV519119	AV519240	AV520874	AV525761	AV525833	AV525864	AV527353	AV527381	AV533216	AV533560	AV556060	AV556698	AV781962
LOS2	3702.AT2G36530.1	http://smart.embl.de/smart/DD2.cgi?smart=444:Enolase_N(4|139)+Enolase_C(147|440)+	Bifunctional enolase 2/transcriptional activator; Multifunctional enzyme that acts as an enolase involved in the metabolism and as a positive regulator of cold-responsive gene transcription. Binds to the cis-element the gene promoter of STZ/ZAT10, a zinc finger transcriptional repressor	2-phospho-D-glycerate hydro-lyase 2	2-phospho-D-glycerate hydro-lyase 2	2-phosphoglycerate dehydratase 2	2-phosphoglycerate dehydratase 2	818226	818226	AA067475	AA597902	AA712903	AA712933	AA713274	AA721919	AAD24635.1	AAL06912.1	AAL11597.1	AAL16111.1	AAL59917.1	AAM12985.1	AAN12963.1	AB050561	AC006919	AC006919	AF424603	AF424603	AF424603	AF424603	AF428279	AF428279	AI100535	AK222035	AK222035	AT2G36530	AT2G36530	AT2G36530	AT2G36530-TAIR-G	AT2G36530.1	AT2G36530.1	AT2G36530.1	AT2G36530.1-TAIR	AV517909	AV517962	AV518771	AV518772	AV519189	AV519328	AV519851
PIP2B	3702.AT2G37170.1	http://smart.embl.de/smart/DD2.cgi?smart=285:Pfam_MIP(29|264)+	Aquaporin PIP2-2; Water channel required to facilitate the transport of water across cell membrane. Plays an predominant role in root water uptake process in conditions of reduced transpiration, and in osmotic fluid transport. Its function is impaired by Hg(2+). Inhibited by cytosolic acidosis which occurs during anoxia in roots	818293	818293	AA042781	AA713210	AAD18142.1	AAM63463.1	AC006260	AC006260	AI100659	AI993034	AT2G37170	AT2G37170	AT2G37170	AT2G37170-TAIR-G	AT2G37170.1	AT2G37170.1	AT2G37170.1	AT2G37170.1-TAIR	AV551613	AY086460	AY086460	AY086460	AY086460	Aquaporin PIP2-2	Aquaporin PIP2-2	At.24327	At2g37170	At2g37170	BAD94576.1	BP615173	BX818826	BX819847	BX820418	BX820548	BX820573	BX820621	BX820743	CAA53478.1	CAA81307.1	CB074285	CP002685	CP002685	D84789	D84789	DR186936	DR186937
EULS3	3702.AT2G39050.1	http://smart.embl.de/smart/DD2.cgi?smart=317:Pfam_RicinB_lectin_2(198|315)+	Euonymus lectin S3	818491	818491	AAC79615.2	AAL06490.1	AAM10411.1	AAM65460.1	AC005770	AC005770	AEC09630.1	AF411801	AF411801	AF411801	AF411801	AI997239	AT2G39050	AT2G39050	AT2G39050	AT2G39050	AT2G39050	AT2G39050-TAIR-G	AT2G39050.1	AT2G39050.1	AT2G39050.1	AT2G39050.1-TAIR	AV559662	AV559985	AV784082	AV797456	AV812578	AV823159	AY087909	AY087909	AY087909	AY087909	AY093795	AY093795	AY093795	AY093795	ArathEULS3	At.22599	At2g39050	At2g39050	At2g39050/T7F6.22	At2g39050/T7F6.22	BP587753	BP589629
RNS2	3702.AT2G39780.1	http://smart.embl.de/smart/DD2.cgi?smart=259:SIGNAL(1|19)+Pfam_Ribonuclease_T2(32|221)+	Ribonuclease 2; May remobilize phosphate, particularly when cells senesce or when phosphate becomes limiting	818563	818563	AAA51406.1	AAB87127.1	AB038725	ABF83682.1	AC003000	AC003000	AEC09724.1	AI995637	AK227261	AT2G39780	AT2G39780	AT2G39780	AT2G39780-TAIR-G	AT2G39780.1	AT2G39780.1	AT2G39780.1	AT2G39780.1-TAIR	AT2G39780.2	AT2G39780.2	AT2G39780.2-TAIR	AV520789	AV527174	AV527256	AV532040	AV788022	AV790355	AV816618	AV819464	AV819666	AV820692	AV825172	At.21798	At2g39780	At2g39780	BAE99291.1	BE524429	BP571814	BP628586	BP656785	BP797567	BP803717	BP807020	BP858942	BP859160
AT2G40010	3702.AT2G40010.1	http://smart.embl.de/smart/DD2.cgi?smart=317:Pfam_Ribosomal_L10(6|110)+Pfam_Ribosomal_60s(234|316)+	60S acidic ribosomal protein P0-1; Ribosomal protein P0 is the functional equivalent of E.coli protein L10	60S acidic ribosomal protein P0-1	60S acidic ribosomal protein P0-1	818589	818589	AAB95286.1	AAN71918.1	AF002109	AF002109	AT2G40010	AT2G40010	AT2G40010	AT2G40010	AT2G40010-TAIR-G	AT2G40010.1	AT2G40010.1	AT2G40010.1	AT2G40010.1-TAIR	AV808509	AV809180	AY070448	At.28353	At2g40010	At2g40010	B84824	B84824	BP605485	BP606930	BT001919	BT001919	BT001919	BT001919	BX819391	CP002685	CP002685	EH812851	EL169127	ES038327	ES064316	ES075239	ES083766	ES111274	ES121091	ES130537	IPI00525504.1	NM_129559	NM_129559.2
AT2G40590	3702.AT2G40590.1	http://smart.embl.de/smart/DD2.cgi?smart=131:Pfam_Ribosomal_S26e(1|114)+	40S ribosomal protein S26-1	40S ribosomal protein S26-1	40S ribosomal protein S26-1	818654	818654	AAB87578.1	AAM83227.1	AAN46780.1	AC002336	AC002336	AT2G40590	AT2G40590	AT2G40590	AT2G40590	AT2G40590-TAIR-G	AT2G40590.1	AT2G40590.1	AT2G40590.1	AT2G40590.1-TAIR	AV785362	AV824179	AY127000	AY127000	AY127000	AY127000	At.48573	At2g40590	At2g40590	BP591086	BP650578	BP652486	BP791552	BP800484	BP813778	BP818867	BP835816	BP863122	BT001026	BT001026	BT001026	BT001026	CAA79121.1	CB255612	CP002685	CP002685	D84831	D84831
At2g42590	3702.AT2G42590.3	http://smart.embl.de/smart/DD2.cgi?smart=276:14_3_3(7|248)+	14-3-3-like protein GF14 mu; Is associated with a DNA binding complex that binds to the G box, a well-characterized cis-acting DNA regulatory element found in plant genes	14-3-3-like protein GF14 mu	14-3-3-like protein GF14 mu	14339_ARATH	14339_ARATH	14339_ARATH	818859	818859	A5YWU6_ARATH	A5YWV3_ARATH	AA712448	AAB49334.2	AAD23005.1	AAD51784.1	AAL06826.1	AAM13075.1	AAM63139.1	AAM91164.1	AB011545	AB011545	AB011545	AB011545	ABR04094.1	ABR04095.1	ABR04096.1	ABR04097.1	ABR04098.1	ABR04099.1	ABR04100.1	ABR04101.1	ABR04102.1	ABR04103.1	ABR04104.1	ABR04105.1	ABR04106.1	ABR04107.1	ABR04108.1	ABR04109.1	ABR04110.1	ABR04111.1	ABR04112.1	ABR04113.1	ABR04114.1	ABR04115.1	ABR04116.1	AC007087	AC007087
AT2G45290	3702.AT2G45290.1	http://smart.embl.de/smart/DD2.cgi?smart=741:Pfam_Transketolase_N(80|414)+Transket_pyr(431|603)+Pfam_Transketolase_C(621|733)+	Transketolase; Catalyzes the reversible transfer of a two-carbon ketol group from fructose-6-phosphate or sedoheptulose-7-phosphate to glyceraldehyde-3-phosphate to yield xylulose-5-phosphate and erythrose-4-phosphate or ribose-5-phosphate, respectively (By similarity). Could act as a stress sensor involved in adaptation process	2.2.1.1	819137	AA597548	AAB82634.2	AAL09768.1	AC002387	AEC10535.1	AI100333	AK220725	AK220725	AK226566	AT2G45290	AT2G45290	AT2G45290	AT2G45290	AT2G45290	AT2G45290-TAIR-G	AT2G45290.1	AT2G45290.1	AT2G45290.1	AT2G45290.1-TAIR	AV536379	AV537118	AV545346	AV547078	AV548051	AV791904	AV792177	AV803855	AV806733	AV812158	AV814279	AV825665	AV829549	AV830582	AY057528	AY057528	AY057528	At.12300	At.67348	At2g45290	BAD93859.1	BE524886	BE524890	BE528401	BE529511
SEOR1	3702.AT3G01680.1	http://smart.embl.de/smart/DD2.cgi?smart=740:Pfam_SEO_N(37|321)+Pfam_SEO_C(490|729)+	Uncharacterized protein; Scaffold protein required to form the phloem filament matrix in sieve elements	821097	AAF01551.1	AAP37684.1	AC009325	ADN32814.1	AEE73702.1	AI995214	AK228096	AK228096	AK228096	AT3G01680	AT3G01680	AT3G01680	AT3G01680	AT3G01680	AT3G01680-TAIR-G	AT3G01680.1	AT3G01680.1	AT3G01680.1	AT3G01680.1-TAIR	AU226790	AU235996	AV441504	AV522005	AV565075	AV567027	At.18470	At3g01680	AtSEOR1	BAF00055.1	BP572762	BP578774	BP598625	BP792059	BT008325	BT008325	BT008325	BX824503	CP002686	DR227208	EH817641	EH945021	EH948732	EL022582	EL029088	EL140321
AT3G05560	3702.AT3G05560.1	http://smart.embl.de/smart/DD2.cgi?smart=124:Pfam_Ribosomal_L22e(10|124)+	60S ribosomal protein L22-2	60S ribosomal protein L22-2	60S ribosomal protein L22-2	819722	819722	AAF26141.1	AAL38800.1	AAM20231.1	AAM66123.1	AAO00829.1	AAP21331.1	AC011620	AC011620	AT3G05560	AT3G05560	AT3G05560	AT3G05560	AT3G05560-TAIR-G	AT3G05560.1	AT3G05560.1	AT3G05560.1	AT3G05560.1-TAIR	AT3G05560.2	AT3G05560.2	AT3G05560.2-TAIR	AT3G05560.3	AT3G05560.3	AT3G05560.3-TAIR	AV809439	AV813551	AV815352	AV815629	AY065359	AY065359	AY065359	AY065359	AY088594	AY088594	AY088594	AY088594	AY096581	AY096581	AY096581	AY096581	At.28518	At3g05560	At3g05560
PLC2	3702.AT3G08510.1	http://smart.embl.de/smart/DD2.cgi?smart=581:Pfam_EF-hand_like(26|102)+PLCXc(103|248)+PLCYc(316|433)+C2(453|561)+	Phospholipase C 2; The production of the second messenger molecules diacylglycerol (DAG) and inositol 1,4,5-trisphosphate (IP3) is mediated by activated phosphatidylinositol-specific phospholipase C enzymes. At physiological calcium concentration, the preferred substrate is phosphatidylinositol 4,5-bisphosphate versus phosphatidylinositol	819999	819999	AA395784	AAG50827.1	AAK25916.1	AAK64112.1	AAM61037.1	AC074395	AC074395	AEE74642.1	AF360206	AF360206	AF360206	AF360206	AI996608	AK221660	AK221660	AK221660	AK221660	AK318857	AK318857	AT3G08510	AT3G08510	AT3G08510	AT3G08510-TAIR-G	AT3G08510.1	AT3G08510.1	AT3G08510.1	AT3G08510.1-TAIR	AT3G08510.2	AT3G08510.2	AT3G08510.2-TAIR	AT3G08510.3	AT3G08510.3	AT3G08510.3-TAIR	ATPLC2	ATPLC2	ATPLC2	AV440755	AV442827	AV536140	AV558653	AV558955	AV558974	AV562488	AV564729
AT3G09630	3702.AT3G09630.1	http://smart.embl.de/smart/DD2.cgi?smart=406:Pfam_Ribosomal_L4(27|269)+Pfam_Ribos_L4_asso_C(281|359)+	60S ribosomal protein L4-1	60S ribosomal protein L4-1	60S ribosomal protein L4-1	820120	820120	AAF23293.1	AAL09727.1	AAM65510.1	AAO00798.1	AAP37854.1	AC016661	AC016661	AEE74790.1	AI099557	AI100741	AK317594	AK317594	AT3G09630	AT3G09630	AT3G09630	AT3G09630	AT3G09630-TAIR-G	AT3G09630.1	AT3G09630.1	AT3G09630.1	AT3G09630.1-TAIR	AT3G09630.2	AT3G09630.2	AT3G09630.2-TAIR	AV439910	AV441498	AV518261	AV518411	AV518679	AV518791	AV521571	AV521785	AV525205	AV525681	AV530461	AV532750	AV533176	AV533181	AV533333	AV538615	AV539097	AV540109
MSD1	3702.AT3G10920.1	http://smart.embl.de/smart/DD2.cgi?smart=231:Pfam_Sod_Fe_N(30|111)+Pfam_Sod_Fe_C(118|226)+	Superoxide dismutase [Mn]; Destroys superoxide anion radicals which are normally produced within the cells and which are toxic to biological systems	4C7U	820263	AAC24832.1	AAF01529.1	AAL24289.1	AAL66910.1	AAM62550.1	AC009991	AEE74978.1	AF061518	AF061518	AF061518	AI994479	AK220683	ARABIDOPSIS MANGANESE SUPEROXIDE DISMUTASE 1	AT3G10920	AT3G10920	AT3G10920	AT3G10920-TAIR-G	AT3G10920.1	AT3G10920.1	AT3G10920.1	AT3G10920.1-TAIR	AT3G10920.2	AT3G10920.2	AT3G10920.2-TAIR	ATMSD1	ATMSD1	ATMSD1	AV553707	AV783874	AV786627	AV798465	AV804059	AV804756	AV806524	AV807043	AV822989	AY059807	AY059807	AY059807	AY072495	AY072495	AY072495	AY085319	AY085319
AT3G12390	3702.AT3G12390.1	http://smart.embl.de/smart/DD2.cgi?smart=203:Pfam_NAC(63|120)+Pfam_UBA(164|201)+	Nascent polypeptide-associated complex subunit alpha-like protein 1; May promote appropriate targeting of ribosome-nascent polypeptide complexes	820418	820418	AAG51031.1	AAK82495.1	AAM16178.1	AC069474	AC069474	AI099855	AI993983	AP002047	AP002047	AT3G12390	AT3G12390	AT3G12390	AT3G12390	AT3G12390-TAIR-G	AT3G12390.1	AT3G12390.1	AT3G12390.1	AT3G12390.1-TAIR	AV534955	AV538077	AV543246	AV544591	AV549213	AV550225	AV552922	AV784045	AV789514	AV823124	AY048232	AY048232	AY048232	AY048232	AY094022	AY094022	AY094022	AY094022	Alpha-NAC-like protein 1	Alpha-NAC-like protein 1	At.23572	At3g12390	At3g12390	BAB03146.1	BP561825	BP568057
HSP70	3702.AT3G12580.1	http://smart.embl.de/smart/DD2.cgi?smart=650:Pfam_HSP70(9|618)+	Heat shock protein 70; Component of the Mediator complex, a coactivator involved in the regulated transcription of nearly all RNA polymerase II-dependent genes. Mediator functions as a bridge to convey information from gene-specific regulatory proteins to the basal RNA polymerase II transcription machinery. The Mediator complex, having a compact conformation in its free form, is recruited to prom…	820438	AAG51030.1	AAL06844.1	AAL06851.1	AAL24367.1	AC069474	AI099777	AI994044	AI994052	AJ002551	AJ002551	AJ002551	AP002055	AP002055	ARABIDOPSIS HEAT SHOCK PROTEIN 70	AT3G12580	AT3G12580	AT3G12580	AT3G12580-TAIR-G	AT3G12580.1	AT3G12580.1	AT3G12580.1	AT3G12580.1-TAIR	ATHSP70	ATHSP70	ATHSP70	AV439601	AV441812	AV533764	AV543783	AV552183	AV557625	AV560842	AV796136	AV800157	AV800219	AV801285	AV805939	AV807222	AV807351	AV808095	AV810855	AV811123	AV826724	AV828006	AV828024
AT3G13580	3702.AT3G13580.1	http://smart.embl.de/smart/DD2.cgi?smart=244:Pfam_Ribosomal_L30_N(13|83)+Pfam_Ribosomal_L30(85|136)+	60S ribosomal protein L7-4	60S ribosomal protein L7-4	60S ribosomal protein L7-4	820560	820560	AAK64004.1	AAL06999.1	AAL76153.1	AI999636	AP002038	AP002038	AT3G13580	AT3G13580	AT3G13580	AT3G13580	AT3G13580-TAIR-G	AT3G13580.1	AT3G13580.1	AT3G13580.1	AT3G13580.1-TAIR	AT3G13580.2	AT3G13580.2	AT3G13580.2-TAIR	AT3G13580.3	AT3G13580.3	AT3G13580.3-TAIR	AV783086	AV783263	AV787680	AV822347	AY039900	AY039900	AY039900	AY039900	AY056112	AY056112	AY056112	AY056112	AY077675	AY077675	AY077675	AY077675	At.21334	At3g13580	At3g13580	BAB02600.1	BP560823
PME3	3702.AT3G14310.1	http://smart.embl.de/smart/DD2.cgi?smart=592:TRANS(20|42)+PMEI(54|212)+Pfam_Pectinesterase(281|578)+	Pectinesterase 3; Acts in the modification of cell walls via demethylesterification of cell wall pectin	820651	820651	AAB51701.1	AAB51702.1	AAC72288.1	AAK59769.1	AAK97722.1	AAL24278.1	AAN28889.1	AB022220	AB022220	AF033204	AF033204	AF033204	AI993399	AK221816	AK221816	AK221816	AK222211	AK222211	ARATH27	ARATH27	AT3G14310	AT3G14310	AT3G14310	AT3G14310-TAIR-G	AT3G14310.1	AT3G14310.1	AT3G14310.1	AT3G14310.1-TAIR	ATPME3	ATPME3	ATPME3	AV527991	AV530517	AV531958	AV532457	AV533226	AV538289	AV539638	AV539645	AV539651	AV540345	AV540398	AV543081	AV543091
AT3G14470	3702.AT3G14470.1	http://smart.embl.de/smart/DD2.cgi?smart=1054:SIGNAL(1|22)+COIL(119|144)+Pfam_NB-ARC(175|462)+LRR(577|600)+LRR(648|671)+	Putative disease resistance RPP13-like protein 1; Potential disease resistance protein	820670	820670	AB028617	AB028617	AT3G14470	AT3G14470	AT3G14470	AT3G14470	AT3G14470-TAIR-G	AT3G14470.1	AT3G14470.1	AT3G14470.1	AT3G14470.1-TAIR	AV547597	At.39233	At3g14470	At3g14470	BAB01339.1	CP002686	CP002686	IPI00528279.1	MOA2.9	MOA2.9	NM_112307	NM_112307.2	NP_188065.1	NP_188065.1	NP_188065.1	Putative disease resistance RPP13-like protein 1	Putative disease resistance RPP13-like protein 1	Q9LRR4	Q9LRR4	R13L1_ARATH	R13L1_ARATH	R13L1_ARATH	RPPL1	RPPL1	TC313932	ath:AT3G14470
CYP72A15	3702.AT3G14690.1	http://smart.embl.de/smart/DD2.cgi?smart=512:TRANS(5|22)+Pfam_p450(80|502)+	Putative cytochrome P450	820697	AAK92762.1	AAM20382.1	AB023038	AEE75556.1	AT3G14690	AT3G14690	AT3G14690	AT3G14690-TAIR-G	AT3G14690.1	AT3G14690.1	AT3G14690.1	AT3G14690.1-TAIR	AV440100	AV527025	AV535093	AV794144	AV795712	AV801714	AV802985	AV803325	AV804901	AV810263	AW004264	AY050827	AY050827	AY050827	AY096748	AY096748	AY096748	At.19957	At3g14690	BAB02401.1	BE039014	BP629627	BP653833	BP656752	BP659904	BP660249	BP662912	BP664231	BP796710	BP813576	BP841493	BP845924	BP862574
scpl33	3702.AT3G17180.1	http://smart.embl.de/smart/DD2.cgi?smart=478:SIGNAL(1|33)+Pfam_Peptidase_S10(43|471)+	Serine carboxypeptidase-like 33; Probable carboxypeptidase	820975	820975	AB026636	AB026636	AT3G17180	AT3G17180	AT3G17180	AT3G17180-TAIR-G	AT3G17180.1	AT3G17180.1	AT3G17180.1	AT3G17180.1-TAIR	At.53346	At3g17180	At3g17180	BAA94996.1	CP002686	CP002686	IPI00537520.1	K14A17.30	K14A17.30	NM_112594	NM_112594.1	NP_188343.1	NP_188343.1	NP_188343.1	Q9LSM9	Q9LSM9	SCP33_ARATH	SCP33_ARATH	SCP33_ARATH	SCPL33	SCPL33	Serine carboxypeptidase-like 33	Serine carboxypeptidase-like 33	ath:AT3G17180	scpl33	scpl33	scpl33	scpl33	scpl33	scpl33	serine carboxypeptidase-like 33
BGLU44	3702.AT3G18080.1	http://smart.embl.de/smart/DD2.cgi?smart=512:SIGNAL(1|23)+Pfam_Glyco_hydro_1(40|512)+	B-S glucosidase 44; Hydrolyzes p-nitrophenyl beta-D-glucoside, p-nitrophenyl beta-D-mannoside, cellobiose, 4-methylumbelliferyl-beta-D- glucoside, laminarin, amygdalin, esculin and gentiobiose	821333	821333	AAM61427.1	AB020749	AB020749	AI239398	AI997435	AK316840	AK316840	AK316840	AK316840	AK316900	AK316900	AK316900	AK316900	AT3G18080	AT3G18080	AT3G18080	AT3G18080-TAIR-G	AT3G18080.1	AT3G18080.1	AT3G18080.1	AT3G18080.1-TAIR	AV520200	AV521447	AV526336	AV555234	AV788877	AV792887	AV798279	AV799536	AV801396	AV801796	AV804224	AV807205	AV807555	AV810194	AV810394	AV811985	AV816422	AV817918	AV829648	AV831814	AY084864	AY084864	AY084864
4CL2	3702.AT3G21240.1	http://smart.embl.de/smart/DD2.cgi?smart=556:Pfam_AMP-binding(42|457)+Pfam_AMP-binding_C(465|540)+	4-coumarate:CoA ligase 2; Produces CoA thioesters of a variety of hydroxy- and methoxy-substituted cinnamic acids, which are used to synthesize several phenylpropanoid-derived compounds, including anthocyanins, flavonoids, isoflavonoids, coumarins, lignin, suberin and wall- bound phenolics	4-COUMARATE:COA LIGASE	4-coumarate--CoA ligase 2	4-coumarate--CoA ligase 2	4-coumarate--CoA ligase isoform 2	4-coumarate--CoA ligase isoform 2	4-coumarate:CoA ligase 2	4-coumaroyl-CoA synthase 2	4-coumaroyl-CoA synthase 2	4CL2	4CL2	4CL2	4CL2	4CL2	4CL2	4CL2	4CL2	4CL2_ARATH	4CL2_ARATH	4CL2_ARATH	6.2.1.12	821678	821678	AAD47192.1	AAD47193.1	AAM20546.1	AAN15615.1	AAQ86587.1	AB023045	AB023045	AF106085	AF106085	AF106085	AF106086	AF106086	AF106086	AF106086	AK220883	AK220883	AK220883	AK220883	AM887574	AM887575	AM887576	AM887577	AM887578	AM887579
AT3G24480	3702.AT3G24480.1	http://smart.embl.de/smart/DD2.cgi?smart=494:SIGNAL(1|25)+Pfam_LRRNT_2(77|113)+Pfam_LRR_1(195|218)+	Leucine-rich repeat (LRR) family protein; Modulates cell morphogenesis by regulating cell wall formation and assembly, and/or growth polarization	822038	822038	AP002048	AP002048	AT3G24480	AT3G24480	AT3G24480	AT3G24480	AT3G24480-TAIR-G	AT3G24480.1	AT3G24480.1	AT3G24480.1	AT3G24480.1-TAIR	At.37518	At3g24480	At3g24480	BAB01951.1	CP002686	CP002686	Cell wall hydroxyproline-rich glycoprotein	Cell wall hydroxyproline-rich glycoprotein	EL039721	IPI00521192.1	LRX4	LRX4	LRX4_ARATH	LRX4_ARATH	LRX4_ARATH	Leucine-rich repeat extensin-like protein 4	Leucine-rich repeat extensin-like protein 4	MXP5.6	MXP5.6	NM_113355	NM_113355.1	NP_189091.1	NP_189091.1	NP_189091.1	PUT-163a-Arabidopsis_thaliana-163481	Q9LHF1	Q9LHF1	ath:AT3G24480
TOM20-3	3702.AT3G27080.1	http://smart.embl.de/smart/DD2.cgi?smart=202:Pfam_TOM20_plant(7|193)+	Mitochondrial import receptor subunit TOM20-3; Central component of the receptor complex responsible for the recognition and translocation of cytosolically synthesized mitochondrial preproteins. Together with TOM22 functions as the transit peptide receptor at the surface of the mitochondrion outer membrane and facilitates the movement of preproteins into the translocation pore	1ZU2	1ZU2	1ZU2	822326	822326	AAK64184.1	AAL85142.1	AAM64598.1	AB026649	AB026649	AB026649	AI995262	AJ296025	AJ296025	AJ296025	AJ296025	AT3G27080	AT3G27080	AT3G27080	AT3G27080-TAIR-G	AT3G27080.1	AT3G27080.1	AT3G27080.1	AT3G27080.1-TAIR	AV555341	AV783357	AV822557	AY040027	AY040027	AY040027	AY040027	AY079411	AY079411	AY079411	AY079411	AY087037	AY087037	AY087037	AY087037	At.6114	At3g27080	At3g27080	BAB01089.1	BP563495	BP567650	BP567712
CAM7	3702.AT3G43810.1	http://smart.embl.de/smart/DD2.cgi?smart=149:EFh(12|40)+EFh(48|76)+EFh(85|113)+EFh(121|149)+	Calmodulin 7; Calmodulin mediates the control of a large number of enzymes, ion channels and other proteins by Ca(2+). Among the enzymes to be stimulated by the calmodulin-Ca(2+) complex are a number of protein kinases and phosphatases. Activates MPK8 in vitro	4AQR	4AQR	823492	823492	A8Y7S8_ARATH	AA713226	AAD53313.1	AAM66013.1	ABF58929.1	AF178073	AF178073	AF178073	AF178073	AI995218	AK175911	AK176106	AK227078	AK227078	AL162691	AL162691	AM422556	AT3G43810	AT3G43810	AT3G43810	AT3G43810-TAIR-G	AT3G43810.1	AT3G43810.1	AT3G43810.1	AT3G43810.1-TAIR	AV535724	AV537363	AV549174	AV555148	AV561034	AV811288	AV816688	AV828101	AV830334	AY088477	AY088477	AY088477	AY088477	At.23208	At3g43810	At3g43810	AtCAM7
AT3G44590	3702.AT3G44590.1	http://smart.embl.de/smart/DD2.cgi?smart=111:SIGNAL(1|16)+Pfam_Ribosomal_60s(17|110)+	60S acidic ribosomal protein P2-4; Plays an important role in the elongation step of protein synthesis	60S acidic ribosomal protein P2-4	60S acidic ribosomal protein P2-4	823584	823584	AAO44014.1	AK228350	AK228350	AL353818	AL353818	AT3G44590	AT3G44590	AT3G44590	AT3G44590	AT3G44590-TAIR-G	AT3G44590.1	AT3G44590.1	AT3G44590.1	AT3G44590.1-TAIR	AT3G44590.2	AT3G44590.2	AT3G44590.2-TAIR	AU227065	AU236228	AV531445	AV534715	AV545335	At.21080	At3g44590	At3g44590	BAF00290.1	BP581113	BP591741	BP592542	BP597718	BP623312	BP635455	BP636068	BP645154	BP651393	BP653496	BP657614	BP660313	BP816407	BP817682	BP823484	BP826251
BBC1	3702.AT3G49010.1	http://smart.embl.de/smart/DD2.cgi?smart=206:Pfam_Ribosomal_L13e(5|183)+	Breast basic conserved 1	40S RIBOSOMAL PROTEIN	60S ribosomal protein L13-1	60S ribosomal protein L13-1	824062	824062	A8MQA1_ARATH	AA728621	AAK92791.1	AAL16152.1	AAL38313.1	AAL85112.1	AAM10157.1	AAM61490.1	AEE78485.1	AEE78486.1	AF428384	AF428384	AF428384	AF428384	AI998636	AK229604	AK316828	AK316828	AK317079	AK317079	AL132967	AL132967	AT3G49010	AT3G49010	AT3G49010	AT3G49010-TAIR-G	AT3G49010.1	AT3G49010.1	AT3G49010.1	AT3G49010.1-TAIR	AT3G49010.2	AT3G49010.2	AT3G49010.2-TAIR	AT3G49010.3	AT3G49010.3	AT3G49010.3-TAIR	AT3G49010.4	AT3G49010.4	AT3G49010.4-TAIR	AT3G49010.5	AT3G49010.5
CPR	3702.AT3G51800.2	http://smart.embl.de/smart/DD2.cgi?smart=401:Pfam_Peptidase_M24(21|295)+	Metallopeptidase M24 domain-containing protein; Binds RNA. Associates with 28S, 18S and 5.8S mature rRNAs, several rRNA precursors and probably U3 small nucleolar RNA. May be involved in regulation of intermediate and late steps of rRNA processing. May be involved in ribosome assembly (By similarity). Required for expression of cell cycle genes such as CYCD3-1, RNR2A and CDKB1-1. Promotes, in a d…	824343	A. THALIANA ERBB-3 BINDING PROTEIN 1	AAB18127.1	AAC14407.1	AAK25936.1	AAK64125.1	AAL25197.1	AAL25198.1	AAM46648.1	AAN13085.1	AEE78844.1	AEE78845.1	AEE78846.1	AF049236	AF360226	AF360226	AF360226	AF422841	AF422841	AF422841	AI100728	AK316789	AK316789	AK316789	AT3G51800	AT3G51800	AT3G51800	AT3G51800-TAIR-G	AT3G51800.1	AT3G51800.1	AT3G51800.1-TAIR	AT3G51800.2	AT3G51800.2	AT3G51800.2	AT3G51800.2-TAIR	AT3G51800.3	AT3G51800.3	AT3G51800.3-TAIR	ATEBP1	ATEBP1	ATEBP1	ATG2	ATG2	ATG2	ATG2	ATG2
AT3G52580	3702.AT3G52580.1	http://smart.embl.de/smart/DD2.cgi?smart=150:Pfam_Ribosomal_S11(28|146)+	40S ribosomal protein S14-3	40S ribosomal protein S14-3	40S ribosomal protein S14-3	824424	824424	AAL14387.1	AAM67155.1	AAM70542.1	AI994030	AL050300	AL050300	AL353912	AL353912	AT3G52580	AT3G52580	AT3G52580	AT3G52580	AT3G52580-TAIR-G	AT3G52580.1	AT3G52580.1	AT3G52580.1	AT3G52580.1-TAIR	AV544824	AV553346	AV785936	AV787200	AV787688	AV788744	AV803313	AV828911	AY057592	AY057592	AY057592	AY057592	AY088848	AY088848	AY088848	AY088848	AY124833	AY124833	AY124833	AY124833	At.24693	At3g52580	At3g52580	BP573475	BP580545
STV1	3702.AT3G53020.1	http://smart.embl.de/smart/DD2.cgi?smart=163:Pfam_Ribosomal_L24e(3|73)+COIL(106|137)+	SHORT VALVE1; Might have an extraribosomal function in reinitiation of translation of ETTIN and MONOPTEROS genes that are involved in the auxin-mediated gynoecium patterning	60S ribosomal protein L24-2	60S ribosomal protein L24-2	824468	824468	AAL25545.1	AAM13179.1	AAP21353.1	AB199790	AB199790	AB199790	AB199790	AI099761	AK221088	AK221088	AK221088	AK221088	AL132969	AL132969	AT3G53020	AT3G53020	AT3G53020	AT3G53020-TAIR-G	AT3G53020.1	AT3G53020.1	AT3G53020.1	AT3G53020.1-TAIR	AV521884	AV530583	AV531872	AV544246	AV549473	AV552735	AV564380	AV564578	AV785172	AV787263	AV788502	AV800616	AV824040	AV828524	AY058129	AY058129	AY058129	AY058129	AY093180	AY093180
PIP2A	3702.AT3G53420.1	http://smart.embl.de/smart/DD2.cgi?smart=287:Pfam_MIP(31|266)+	Aquaporin PIP2-1; Water channel required to facilitate the transport of water across cell membrane. Probably involved in root water uptake. Its function is impaired by Hg(2+)	824510	824510	AA040960	AA067484	AA712697	AA713199	AA720030	AAK62634.1	AAK73268.1	AAL06973.1	AAL16195.1	AAL62366.1	AAM65406.1	AF428426	AF428426	AF428426	AF428426	AI099687	AI099759	AI100550	AK220982	AK220982	AL132966	AL132966	AT3G53420	AT3G53420	AT3G53420	AT3G53420-TAIR-G	AT3G53420.1	AT3G53420.1	AT3G53420.1	AT3G53420.1-TAIR	AT3G53420.2	AT3G53420.2	AT3G53420.2-TAIR	AV439723	AV441751	AV441939	AV518799	AV519375	AV519417	AV519464	AV519997	AV524806	AV524822	AV525364
AT1G07660	3702.AT3G53730.1	http://smart.embl.de/smart/DD2.cgi?smart=103:H4(16|90)+	Histone H4; Core component of nucleosome. Nucleosomes wrap and compact DNA into chromatin, limiting DNA accessibility to the cellular machineries which require DNA as a template. Histones thereby play a central role in transcription regulation, DNA repair, DNA replication and chromosomal stability. DNA accessibility is regulated via a complex set of post-translational modifications of histones, a…	817423	823736	823777	824540	836090	836119	837279	837297	AA720120	AAA32810.1	AAA32811.1	AAC79580.1	AAF75072.1	AAF75089.1	AAG40410.1	AAG50107.1	AAL14404.1	AAL32795.1	AAL36213.1	AAM13352.1	AAM15445.1	AAM20526.1	AAM61726.1	AAM62721.1	AAM63175.1	AAM63839.1	AAM64264.1	AAM64622.1	AAM64744.1	AAM70545.1	AAM91255.1	AAN13189.1	AAO41978.1	AAO44010.1	AAO50503.1	AB006705	AB015475	ABD38885.1	AC005727	AC007184	AC007583	AF325058	AF334729	AI995992	AL132960	AL133298
RPL23AB	3702.AT3G55280.1	http://smart.embl.de/smart/DD2.cgi?smart=154:Pfam_Ribosomal_L23eN(10|66)+Pfam_Ribosomal_L23(72|151)+	Ribosomal protein L23AB; Binds to a specific region on the 26S rRNA	60S ribosomal protein L23a-2	60S ribosomal protein L23a-2	824694	824694	A8MS83_ARATH	AA712913	AAK91460.1	AAM62954.1	AAN18047.1	AEE79364.1	AI100376	AL132954	AL132954	AT3G55280	AT3G55280	AT3G55280	AT3G55280-TAIR-G	AT3G55280.1	AT3G55280.1	AT3G55280.1	AT3G55280.1-TAIR	AT3G55280.2	AT3G55280.2	AT3G55280.2-TAIR	AT3G55280.3	AT3G55280.3	AT3G55280.3-TAIR	AV544539	AV544798	AV552858	AV553308	AV555709	AV784248	AV787394	AV792158	AV808247	AV823308	AW004250	AY050445	AY050445	AY050445	AY050445	AY085736	AY085736	AY085736	AY085736
TPI	3702.AT3G55440.1	http://smart.embl.de/smart/DD2.cgi?smart=254:Pfam_TIM(5|245)+	Triosephosphate isomerase	4OBT	4OBT	5.3.1.1	824710	824710	AA712634	AAA03449.1	AAK53010.1	AAL69518.1	AF375426	AF375426	AF375426	AF375426	AI100264	AI998873	AL132975	AL132975	AT3G55440	AT3G55440	AT3G55440	AT3G55440-TAIR-G	AT3G55440.1	AT3G55440.1	AT3G55440.1	AT3G55440.1-TAIR	ATCTIMC	ATCTIMC	ATCTIMC	AV530897	AV534360	AV537682	AV538024	AV538214	AV538219	AV538313	AV538318	AV538444	AV538566	AV538679	AV538758	AV538937	AV539358	AV539398	AV539464	AV539656	AV539657
AT3G60770	3702.AT3G60770.1	http://smart.embl.de/smart/DD2.cgi?smart=151:Pfam_Ribosomal_S13_N(1|60)+Pfam_Ribosomal_S15(65|151)+	Ribosomal protein S13/S15	40S ribosomal protein S13-1	40S ribosomal protein S13-1	825248	825248	AA712540	AAK55664.1	AAK55717.1	AAK96445.1	AAL06976.1	AAL91269.1	AF378861	AF378861	AF378861	AF378861	AF380636	AF380636	AF380636	AF380636	AI099916	AL162295	AL162295	AT3G60770	AT3G60770	AT3G60770	AT3G60770	AT3G60770-TAIR-G	AT3G60770.1	AT3G60770.1	AT3G60770.1	AT3G60770.1-TAIR	AV531559	AV532031	AV533935	AV539522	AV540301	AV553405	AV558208	AV558438	AV566950	AV781654	AV785317	AV785667	AV789787	AV797353	AV797493	AV804053
SDR1	3702.AT3G61220.2	http://smart.embl.de/smart/DD2.cgi?smart=303:Pfam_adh_short(14|181)+Pfam_KR(15|115)+Pfam_adh_short_C2(20|180)+	(+)-neomenthol dehydrogenase; Involved in basal resistance against pathogens	(+)-neomenthol dehydrogenase	(+)-neomenthol dehydrogenase	825294	825294	AAK76558.1	AAM14244.1	AEE80175.1	AL137898	AL137898	AT3G61220	AT3G61220	AT3G61220	AT3G61220	AT3G61220	AT3G61220-TAIR-G	AT3G61220.1	AT3G61220.1	AT3G61220.1-TAIR	AT3G61220.2	AT3G61220.2	AT3G61220.2	AT3G61220.2-TAIR	AV556001	AV790918	AV793958	AV801722	AV802371	AV825306	AY045884	AY045884	AY045884	AY045884	AY091305	AY091305	AY091305	AY091305	At.972	At3g61220	At3g61220	BP587481	BP633475	BP642220	BP666827	BP820497	BP833079	BP833522
AT3G62120	3702.AT3G62120.1	http://smart.embl.de/smart/DD2.cgi?smart=530:Pfam_tRNA-synt_2b(89|264)+Pfam_HGTP_anticodon(334|431)+ProRS-C_1(457|530)+	prolyl-tRNA synthetase; Catalyzes the attachment of proline to tRNA(Pro) in a two-step reaction: proline is first activated by ATP to form Pro- AMP and then transferred to the acceptor end of tRNA(Pro)	825385	AAL24294.1	AAM91120.1	AEE80312.1	AEE80313.1	AI100179	AI999543	AL138651	AT3G62120	AT3G62120	AT3G62120	AT3G62120	AT3G62120-TAIR-G	AT3G62120.1	AT3G62120.1	AT3G62120.1	AT3G62120.1-TAIR	AT3G62120.2	AT3G62120.2	AT3G62120.2-TAIR	AV439602	AV441853	AV535738	AV539222	AV541627	AV547176	AV547238	AV782567	AV793589	AV806373	AV806722	AV806954	AV807226	AV807936	AV809143	AV811995	AV818733	AV821973	AY059812	AY059812	AY059812	AY128720	AY128720	AY128720	At.23933	At3g62120
HMT2	3702.AT3G63250.1	http://smart.embl.de/smart/DD2.cgi?smart=333:Pfam_S-methyl_trans(19|329)+	Homocysteine methyltransferase 2; Catalyzes methyl transfer from S-methylmethionine (SMM) to adenosyl-L-homocysteine (AdoMet). SMM degradation (by HMT-1, HMT-2 and HMT-3) and biosynthesis (by MMT1) constitute the SMM cycle in plants, which is probably required to achieve short term control of AdoMet level	825500	825500	AAF23822.1	AAL16170.1	AAQ22634.1	AEE80455.1	AF219223	AF219223	AF219223	AF428402	AF428402	AF428402	AF428402	AK227627	AK227627	AL138648	AL138648	AT3G63250	AT3G63250	AT3G63250	AT3G63250-TAIR-G	AT3G63250.1	AT3G63250.1	AT3G63250.1	AT3G63250.1-TAIR	AT3G63250.2	AT3G63250.2	AT3G63250.2-TAIR	ATHMT-2	ATHMT-2	ATHMT-2	AU226291	AU235564	AV440902	AV521476	AV522270	AV560047	AV811943	AV830499	At.21554	At3g63250	At3g63250	BAE99618.1	BE524228	BE525880	BE529174
SUS3	3702.AT4G02280.1	http://smart.embl.de/smart/DD2.cgi?smart=809:Pfam_Sucrose_synth(7|556)+Pfam_Glycos_transf_1(558|744)+	Sucrose synthase 3; Sucrose-cleaving enzyme that provides UDP-glucose and fructose for various metabolic pathways. Modulates metabolic homeostasis and direct carbon towards starch synthesis in developing seeds	2.4.1.13	828081	AAK93678.1	AAL09730.1	AAN13112.1	AEE82150.1	AF075597	AL161494	AT4G02280	AT4G02280	AT4G02280	AT4G02280-TAIR-G	AT4G02280.1	AT4G02280.1	AT4G02280.1	AT4G02280.1-TAIR	ATSUS3	ATSUS3	ATSUS3	AV561055	AV784361	AV793832	AV793987	AV795270	AV803373	AV823404	AY051001	AY051001	AY051001	AY056784	AY056784	AY056784	AY142511	AY142511	AY142511	At.3877	At4g02280	B85029	BP561540	BP601056	BP606576	BP607317	BP611450	BP617162	BP654018	BP655479
AT4G09160	3702.AT4G09160.1	http://smart.embl.de/smart/DD2.cgi?smart=668:CRAL_TRIO_N(338|363)+SEC14(381|549)+	Patellin-5; Carrier protein that may be involved in membrane- trafficking events associated with cell plate formation during cytokinesis. Binds to some hydrophobic molecules such as phosphoinositides and promotes their transfer between the different cellular sites (By similarity)	826497	826497	AA042218	AI993616	AK229180	AK229180	AK229180	AK229180	AL161514	AL161514	AT4G09160	AT4G09160	AT4G09160	AT4G09160	AT4G09160-TAIR-G	AT4G09160.1	AT4G09160.1	AT4G09160.1	AT4G09160.1-TAIR	AU228753	AU237671	AV532219	AV533219	AV561703	AV562349	AV566277	At.4208	At4g09160	At4g09160	BAF01050.1	BG459458	BP617755	BP620467	BP787333	BP792166	CAB78040.1	CB074190	CP002687	CP002687	DR286656	DR365631	DR365632	DR365633	DR365634	DR365635	DR365636
NDPK1	3702.AT4G09320.1	http://smart.embl.de/smart/DD2.cgi?smart=169:NDK(21|158)+	Nucleoside diphosphate kinase 1; Major role in the synthesis of nucleoside triphosphates other than ATP. The ATP gamma phosphate is transferred to the NDP beta phosphate via a ping-pong mechanism, using a phosphorylated active-site intermediate. Plays a role in response to reactive oxygen species (ROS) stress	1U8W	1U8W	1U8W	826515	826515	AAC17844.1	AAK48956.1	AAL66933.1	AEE82742.1	AF017641	AF017641	AF017641	AF017641	AF370529	AF370529	AF370529	AF370529	AI996088	AL117386	AL117386	AL161514	AL161514	AT4G09320	AT4G09320	AT4G09320	AT4G09320-TAIR-G	AT4G09320.1	AT4G09320.1	AT4G09320.1	AT4G09320.1-TAIR	ATNDK1	AV522181	AV530955	AV531012	AV531223	AV531278	AV531317	AV531950	AV532170	AV532727	AV532858	AV533622	AV533688	AV534133	AV534155	AV534998
SKU5	3702.AT4G12420.1	http://smart.embl.de/smart/DD2.cgi?smart=587:SIGNAL(1|20)+Pfam_Cu-oxidase_3(30|146)+Pfam_Cu-oxidase(156|311)+Pfam_Cu-oxidase_2(394|533)+	Monocopper oxidase-like protein SKU5; May be a monocopper oxidase of unknown specificity. Involved in directional growth processes, possibly by participating in cell wall expansion	826851	826851	AAL62306.1	AAN60298.1	AF083740	AF083740	AF083740	AF083740	AF439406	AF439406	AF439406	AF439406	AK227873	AK229975	AK229975	AK229975	AK229975	AL049730	AL049730	AL161534	AL161534	AT4G12420	AT4G12420	AT4G12420	AT4G12420-TAIR-G	AT4G12420.1	AT4G12420.1	AT4G12420.1	AT4G12420.1-TAIR	AT4G12420.2	AT4G12420.2	AT4G12420.2-TAIR	AU226556	AU235793	AV439870	AV441644	AV524439	AV542451	AV547744	AV563154	AV563430	AV828338	At.23464	At4g12420	At4g12420	BAF01800.1
AT4G13010	3702.AT4G13010.1	http://smart.embl.de/smart/DD2.cgi?smart=329:Pfam_ADH_N(33|118)+Pfam_ADH_zinc_N(167|290)+Pfam_ADH_zinc_N_2(198|327)+	Putative quinone-oxidoreductase-like protein	826914	826914	AAK76531.1	AAL06521.1	AAL08252.1	AAM51229.1	AF412068	AF412068	AF412068	AF412068	AI995380	AL079349	AL079349	AL161535	AL161535	AT4G13010	AT4G13010	AT4G13010	AT4G13010	AT4G13010-TAIR-G	AT4G13010.1	AT4G13010.1	AT4G13010.1	AT4G13010.1-TAIR	AV441088	AV442616	AV520783	AV521561	AV527247	AV535060	AV541660	AV783081	AV784621	AV787558	AV788982	AV793779	AV795209	AV798773	AV800328	AV802628	AV823617	AV824755	AV828740	AY045857	AY045857	AY045857
AT4G13200	3702.AT4G13200.1	http://smart.embl.de/smart/DD2.cgi?smart=185:COIL(105|137)+	Uncharacterized protein	826935	826935	AAL36157.1	AAM51277.1	AAM62995.1	AI997663	AL049751	AL049751	AL161535	AL161535	AT4G13200	AT4G13200	AT4G13200	AT4G13200	AT4G13200-TAIR-G	AT4G13200.1	AT4G13200.1	AT4G13200.1	AT4G13200.1-TAIR	AV789319	AY063801	AY063801	AY063801	AY063801	AY085778	AY085778	AY085778	AY085778	AY117202	AY117202	AY117202	AY117202	At.27194	At4g13200	At4g13200	BP561353	BP568518	BP570528	BP572629	BP614488	BP630435	BP638893	BP639542	BP639904	BP640318	BP641159
SHM4	3702.AT4G13930.1	http://smart.embl.de/smart/DD2.cgi?smart=471:Pfam_SHMT(12|412)+	Serine hydroxymethyltransferase 4; Catalyzes the interconversion of serine and glycine	827027	AA067442	AAG40343.1	AAK32757.1	AAM16248.1	AAM64493.1	AEE83344.1	AF324991	AF324991	AF324991	AF361589	AF361589	AF361589	AI099614	AI099636	AI100508	AI992858	AK220902	AL161537	AT4G13930	AT4G13930	AT4G13930	AT4G13930-TAIR-G	AT4G13930.1	AT4G13930.1	AT4G13930.1	AT4G13930.1-TAIR	AV518139	AV518569	AV518595	AV519950	AV520657	AV520660	AV521102	AV521346	AV524741	AV525920	AV525960	AV527069	AV527756	AV532935	AV533310	AV535180	AV535248	AV536042	AV537597
HOG1	3702.AT4G13940.1	http://smart.embl.de/smart/DD2.cgi?smart=485:AdoHcyase(13|484)+AdoHcyase_NAD(240|403)+	Adenosylhomocysteinase 1; Adenosylhomocysteine is a competitive inhibitor of S- adenosyl-L-methionine-dependent methyl transferase reactions; therefore adenosylhomocysteinase may play a key role in the control of methylations via regulation of the intracellular concentration of adenosylhomocysteine. Required for DNA methylation-dependent gene silencing	827028	827028	A7XB43_ARATH	A8MQP1_ARATH	AAC14714.1	AAG40389.1	AAK68806.1	AAK83621.1	AAL90945.1	AAM10030.1	AAM62888.1	AAO00764.1	AAP92453.1	AAX15998.1	AAX15999.1	AAX16000.1	ADENOSYLHOMOCYSTEINASE-RXN	AEE83346.1	AEE83347.1	AEE83348.1	AF059581	AF059581	AF059581	AF059581	AF325037	AF325037	AF325037	AF325037	AI996953	AK229908	AK229908	AK316973	AK316973	AK319117	AK319117	AL161537	AL161537	AT4G13940	AT4G13940	AT4G13940	AT4G13940-TAIR-G	AT4G13940.1	AT4G13940.1	AT4G13940.1	AT4G13940.1-TAIR	AT4G13940.2
AT4G18100	3702.AT4G18100.1	http://smart.embl.de/smart/DD2.cgi?smart=133:Pfam_Ribosomal_L32e(14|123)+	Ribosomal protein L32e	60S ribosomal protein L32-1	60S ribosomal protein L32-1	827535	827535	AAL09805.1	AAL62391.1	AAM63787.1	AAN15554.1	AL110123	AL110123	AL161547	AL161547	AT4G18100	AT4G18100	AT4G18100	AT4G18100	AT4G18100-TAIR-G	AT4G18100.1	AT4G18100.1	AT4G18100.1	AT4G18100.1-TAIR	AV532663	AV533831	AV534771	AV786726	AV786750	AV787052	AV790705	AV801846	AV802292	AV806261	AV807018	AV807145	AV828561	AV829601	AY057566	AY057566	AY057566	AY057566	AY072399	AY072399	AY072399	AY072399	AY086736	AY086736	AY086736
AT4G20930	3702.AT4G20930.1	http://smart.embl.de/smart/DD2.cgi?smart=347:Pfam_NAD_binding_2(37|212)+Pfam_F420_oxidored(39|131)+Pfam_NAD_binding_11(213|340)+	3-hydroxyisobutyrate dehydrogenase	3HIDH_ARATH	3HIDH_ARATH	3HIDH_ARATH	827841	827841	AAM63893.1	ABF74718.1	AK228571	AK228571	AK228571	AK228571	AL080282	AL080282	AL161554	AL161554	AT4G20930	AT4G20930	AT4G20930	AT4G20930	AT4G20930-TAIR-G	AT4G20930.1	AT4G20930.1	AT4G20930.1	AT4G20930.1-TAIR	AU227920	AU236915	AV806534	AY086845	AY086845	AY086845	AY086845	At4g20930	At4g20930	BAF00489.1	BE520864	BE520865	BE520866	BP625606	BT025657	BT025657	BT025657	BT025657	BX827246	BX827269	CAB45888.1	CAB79093.1
TRE1	3702.AT4G24040.1	http://smart.embl.de/smart/DD2.cgi?smart=626:TRANS(46|63)+Pfam_Trehalase(98|617)+	Trehalase 1; Involved in the regulation of trehalose content by hydrolyzing trehalose to glucose	3.2.1.28	828504	AAB63620.1	AAF22127.1	AAG48525.1	AAR23702.1	AC002343	AEE84844.1	AF126425	AF126425	AF190734	AI999084	AK118407	AK118407	AK118407	AL109619	AL161560	AT4G24040	AT4G24040	AT4G24040	AT4G24040-TAIR-G	AT4G24040.1	AT4G24040.1	AT4G24040.1	AT4G24040.1-TAIR	ATTRE1	ATTRE1	ATTRE1	AU230559	AU239271	Alpha,alpha-trehalase	Alpha,alpha-trehalose glucohydrolase	At.28685	At4g24040	BAC43016.1	BE524453	BP660071	BT010732	BT010732	BT010732	CAB51647.1	CAB81322.1	CB258567	CP002687	DR261769	DR261770
AT4G27270	3702.AT4G27270.1	http://smart.embl.de/smart/DD2.cgi?smart=205:Pfam_Flavodoxin_2(3|156)+Pfam_FMN_red(6|152)+Pfam_Flavodoxin_1(7|138)+	Quinone reductase family protein; Catalyzes the transfer of electrons from NADH and NADPH to reduce quinone to the hydroquinone state	828835	AAQ65137.1	AEE85319.1	AK221196	AK221196	AK221196	AL030978	AL161566	AT4G27270	AT4G27270	AT4G27270	AT4G27270	AT4G27270-TAIR-G	AT4G27270.1	AT4G27270.1	AT4G27270.1	AT4G27270.1-TAIR	AV544869	AV553406	At.32111	At4g27270	BAD95300.1	BP797061	BT010514	BT010514	BT010514	CAA19721.1	CAB79582.1	CF652841	CF773233	CP002687	DR354813	EH889353	EH976893	EL097728	EL208474	EL241870	ES137829	FQRL1_ARATH	IPI00538320.1	M4I22.80	M4I22_80	NM_118861	NM_118861.4	NP_194457.2	NP_194457.2
AT4G29410	3702.AT4G29410.1	http://smart.embl.de/smart/DD2.cgi?smart=143:Pfam_Ribosomal_L28e(8|129)+	60S ribosomal protein L28-2	60S ribosomal protein L28-2	60S ribosomal protein L28-2	829062	829062	AAL61935.1	AAM65843.1	AAN15366.1	AI999535	AL096692	AL096692	AL161574	AL161574	AT4G29410	AT4G29410	AT4G29410	AT4G29410	AT4G29410-TAIR-G	AT4G29410.1	AT4G29410.1	AT4G29410.1	AT4G29410.1-TAIR	AT4G29410.2	AT4G29410.2	AT4G29410.2-TAIR	AV530904	AV531508	AV544835	AV544976	AV553363	AV553570	AV556012	AV783763	AV785568	AV788181	AV801623	AV822896	AY072328	AY072328	AY072328	AY072328	AY088304	AY088304	AY088304	AY088304	At.19931	At4g29410
RPS6A	3702.AT4G31700.1	http://smart.embl.de/smart/DD2.cgi?smart=250:Pfam_Ribosomal_S6e(1|129)+	Ribosomal protein S6; May play an important role in controlling cell growth and proliferation through the selective translation of particular classes of mRNA	40S ribosomal protein S6-1	40S ribosomal protein S6-1	829298	829298	A8MS03_ARATH	AAB88298.1	AAK92738.1	AAM45031.1	AAN31838.1	AEE85947.1	AF034217	AF034217	AF034217	AF034217	AI100228	AL031004	AL031004	AL161579	AL161579	AT4G31700	AT4G31700	AT4G31700	AT4G31700-TAIR-G	AT4G31700.1	AT4G31700.1	AT4G31700.1	AT4G31700.1-TAIR	AT4G31700.2	AT4G31700.2	AT4G31700.2-TAIR	AV537918	AV549246	AV550020	AV555414	AV567584	AV791144	AV791312	AV799241	AV800990	AV802703	AV804183	AV808855	AV813088	AV814810	AW004091	AY050803
DHS2	3702.AT4G33510.1	http://smart.embl.de/smart/DD2.cgi?smart=507:Pfam_DAHP_synth_2(51|488)+	Phospho-2-dehydro-3-deoxyheptonate aldolase 2	829489	829489	AA605337	AAA32785.1	AAK32811.1	AAM65197.1	AAM70567.1	AEE86238.1	AF361798	AF361798	AF361798	AF361798	AK220608	AK220608	AK317671	AK317671	AL035678	AL035678	AL161583	AL161583	AROG_ARATH	AROG_ARATH	AROG_ARATH	AT4G33510	AT4G33510	AT4G33510	AT4G33510-TAIR-G	AT4G33510.1	AT4G33510.1	AT4G33510.1	AT4G33510.1-TAIR	AT4G33510.2	AT4G33510.2	AT4G33510.2-TAIR	AV518934	AV519641	AV524157	AV530007	AV531105	AV558127	AV794964	AV797660	AV801428	AV804702	AV805186	AV808388
DJ1C	3702.AT4G34020.1	http://smart.embl.de/smart/DD2.cgi?smart=472:Pfam_DJ-1_PfpI(112|250)+Pfam_DUF4066(292|450)+Pfam_DJ-1_PfpI(314|453)+	DJ-1 homolog C; Plays an essential role in chloroplast development and is required for chloroplast integrity and viability	829548	AAL66992.1	AAM20345.1	AEE86310.1	AEE86311.1	AK317479	AK317479	AK317479	AL021961	AL031032	AL161584	AT4G34020	AT4G34020	AT4G34020	AT4G34020	AT4G34020	AT4G34020-TAIR-G	AT4G34020.1	AT4G34020.1	AT4G34020.1	AT4G34020.1-TAIR	AT4G34020.2	AT4G34020.2	AT4G34020.2-TAIR	AV808947	AV829860	AY074295	AY074295	AY074295	AY096711	AY096711	AY096711	At.31529	At4g34020	AtDJ1C	B9DHC7	B9DHC7_ARATH	BAH20144.1	BP841475	BP846922	BP848665	BP856878	BP859932	BX826674	BX827592	BX827977
AT4G34670	3702.AT4G34670.1	http://smart.embl.de/smart/DD2.cgi?smart=262:Pfam_Ribosomal_S3Ae(11|222)+	Ribosomal protein S3Ae	40S ribosomal protein S3a-2	40S ribosomal protein S3a-2	829619	829619	AA597759	AA657323	AAL32578.1	AJ001342	AJ001342	AJ001342	AJ001342	AK318918	AL023094	AL023094	AL161585	AL161585	AT4G34670	AT4G34670	AT4G34670	AT4G34670	AT4G34670-TAIR-G	AT4G34670.1	AT4G34670.1	AT4G34670.1	AT4G34670.1-TAIR	AV441178	AV442717	AV531962	AV539516	AV541196	AV542391	AV545067	AV545165	AV548820	AV553722	AV553848	AV556293	AV558983	AV561008	AV564156	AV566987	AV567048	AV567176	AV567380	AV567658	AV787760
ELI3-2	3702.AT4G37990.1	http://smart.embl.de/smart/DD2.cgi?smart=359:Pfam_ADH_N(33|148)+Pfam_ADH_zinc_N(190|313)+	Elicitor-activated gene 3-2; Involved in lignin biosynthesis. Catalyzes the final step specific for the production of lignin monomers. Catalyzes the NADPH-dependent reduction of coniferaldehyde, 5- hydroxyconiferaldehyde, sinapaldehyde, 4-coumaraldehyde and caffeyl aldehyde to their respective alcohols	829955	829955	AAK32871.1	AAM91064.1	AAP59433.1	AF361859	AF361859	AF361859	AF361859	AL035538	AL035538	AL161592	AL161592	AT4G37990	AT4G37990	AT4G37990	AT4G37990-TAIR-G	AT4G37990.1	AT4G37990.1	AT4G37990.1	AT4G37990.1-TAIR	ATCAD8	ATCAD8	ATCAD8	AV781403	AV806808	AV821135	AY129478	AY129478	AY129478	AY129478	AY302080	AY302080	AY302080	AY302080	At.41	At4g37990	At4g37990	BAD	BAD	CAA48026.1	CAB37539.1	CAB80464.1	CAD-B2	CAD-B2	CAD-B2
AT4G38540	3702.AT4G38540.1	http://smart.embl.de/smart/DD2.cgi?smart=407:Pfam_FAD_binding_3(6|343)+Pfam_FAD_binding_2(8|76)+Pfam_Lycopene_cycl(8|174)+	FAD/NAD(P)-binding oxidoreductase family protein	830011	830011	AAK59785.1	AAO23601.1	AEE86944.1	AJ007588	AJ007588	AJ007588	AJ007588	AL035540	AL035540	AL161593	AL161593	AT4G38540	AT4G38540	AT4G38540	AT4G38540	AT4G38540-TAIR-G	AT4G38540.1	AT4G38540.1	AT4G38540.1	AT4G38540.1-TAIR	AV556386	AV781473	AV787143	AV819015	AV819497	AV821176	AY037200	AY037200	At.483	At4g38540	At4g38540	BE524619	BP564107	BP566957	BP573278	BP576403	BP582162	BP621875	BP622321	BP625525	BP629722	BP634024	BP634068	BP636186
RD19	3702.AT4G39090.1	http://smart.embl.de/smart/DD2.cgi?smart=368:SIGNAL(1|22)+Inhibitor_I29(51|107)+Pept_C1(135|360)+	Cysteine proteinase RD19a	830064	830064	AA042446	AA650713	AA712243	AA720202	AA720315	AAL85009.1	AAM65162.1	AAM91778.1	AAN60308.1	AB050545	AF083750	AF083750	AI999542	AJ609331	AK220782	AK220782	AK226399	AK226399	AL035679	AL035679	AL161594	AL161594	AT4G39090	AT4G39090	AT4G39090	AT4G39090-TAIR-G	AT4G39090.1	AT4G39090.1	AT4G39090.1	AT4G39090.1-TAIR	AV439904	AV441750	AV520429	AV521043	AV526738	AV527665	AV531286	AV531966	AV533217	AV533783	AV534245	AV535736	AV538218	AV538373
CAD9	3702.AT4G39330.1	http://smart.embl.de/smart/DD2.cgi?smart=360:Pfam_ADH_N(37|152)+Pfam_ADH_zinc_N(194|318)+	Cinnamyl alcohol dehydrogenase 9; Involved in lignin biosynthesis. May catalyze the final step specific for the production of lignin monomers, like coniferyl alcohol, sinapyl alcohol and 4-coumaryl alcohol	830088	830088	AAA74746.1	AAA99511.1	AAK43875.1	AAL47376.1	AAM64913.1	AAP59429.1	AF370498	AF370498	AF370498	AF370498	AI998843	AK221138	AK221138	AK317632	AK317632	AK317632	AK317632	AK318747	AK318747	AK318747	AK318747	AL050351	AL050351	AL161595	AL161595	AT4G39330	AT4G39330	AT4G39330	AT4G39330-TAIR-G	AT4G39330.1	AT4G39330.1	AT4G39330.1	AT4G39330.1-TAIR	AT4G39330.2	AT4G39330.2	AT4G39330.2-TAIR	ATCAD9	ATCAD9	ATCAD9	AV441392	AV518951	AV519606	AV527359	AV534611
HSC70-1	3702.AT5G02500.1	http://smart.embl.de/smart/DD2.cgi?smart=651:Pfam_HSP70(9|618)+	Heat shock 70kDa protein 1/8; Component of the Mediator complex, a coactivator involved in the regulated transcription of nearly all RNA polymerase II-dependent genes. Mediator functions as a bridge to convey information from gene-specific regulatory proteins to the basal RNA polymerase II transcription machinery. The Mediator complex, having a compact conformation in its free form, is recruited …	831020	AA042376	AA042628	AA042650	AA605342	AA712961	AA713181	AA713317	AA721920	AAA32819.1	AAK59628.2	AAL09715.1	AAM53305.1	AAO22583.1	AED90481.1	AI100072	AI100661	AL162971	AT-HSC70-1	AT-HSC70-1	AT-HSC70-1	AT5G02500	AT5G02500	AT5G02500	AT5G02500-TAIR-G	AT5G02500.1	AT5G02500.1	AT5G02500.1	AT5G02500.1-TAIR	AT5G02500.2	AT5G02500.2	AT5G02500.2-TAIR	AV439513	AV439517	AV441673	AV441950	AV517881	AV518074	AV518081	AV518345	AV518470	AV518636	AV518870	AV519059	AV519171	AV519299
AT5G02960	3702.AT5G02960.1	http://smart.embl.de/smart/DD2.cgi?smart=142:Pfam_Ribosom_S12_S23(8|141)+	40S ribosomal protein S23-2	40S ribosomal protein S23-2	40S ribosomal protein S23-2	831724	831724	AA042355	AA395616	AA712551	AA721929	AA728449	AAK64160.1	AAK96523.1	AAM44979.1	AI999642	AL162973	AL162973	AT5G02960	AT5G02960	AT5G02960	AT5G02960	AT5G02960-TAIR-G	AT5G02960.1	AT5G02960.1	AT5G02960.1	AT5G02960.1-TAIR	AV521554	AV526545	AV530820	AV531207	AV534135	AV534595	AV534983	AV537178	AV540278	AV545262	AV549022	AV549260	AV552197	AV553239	AV553972	AV783131	AV787098	AV791615	AV796603	AV803948	AV817111	AV820152
PRX52	3702.AT5G05340.1	http://smart.embl.de/smart/DD2.cgi?smart=324:SIGNAL(1|28)+Pfam_peroxidase(46|288)+	Peroxidase 52; Removal of H(2)O(2), oxidation of toxic reductants, biosynthesis and degradation of lignin, suberization, auxin catabolism, response to environmental stresses such as wounding, pathogen attack and oxidative stress. These functions might be dependent on each isozyme/isoform in each plant tissue	830416	830416	AAL38746.1	AB010692	AB010692	AT5G05340	AT5G05340	AT5G05340	AT5G05340	AT5G05340	AT5G05340-TAIR-G	AT5G05340.1	AT5G05340.1	AT5G05340.1	AT5G05340.1-TAIR	ATP49	ATP49	AV804081	AV829043	AY065270	AY065270	AY065270	AY065270	At.28537	At5g05340	At5g05340	BAB09977.1	BP825013	BX830406	CB259178	CP002688	CP002688	EG523222	EG523378	EG523389	EH990194	IPI00527468.1	K18I23.14	K18I23.14	K18I23.14	K18I23_14	NM_120616	NM_120616.2	NP_196153.1	NP_196153.1	NP_196153.1
AT5G06060	3702.AT5G06060.1	http://smart.embl.de/smart/DD2.cgi?smart=264:Pfam_adh_short(12|180)+Pfam_KR(12|181)+Pfam_Epimerase(14|181)+Pfam_adh_short_C2(18|254)+	Tropine dehydrogenase	830493	AAM61117.1	AAO22710.1	AAO42448.1	AED90960.1	AP002030	AT5G06060	AT5G06060	AT5G06060	AT5G06060	AT5G06060-TAIR-G	AT5G06060.1	AT5G06060.1	AT5G06060.1	AT5G06060.1-TAIR	AU227731	AU236755	AV557161	AY084550	AY084550	AY084550	At5g06060	BAA98195.1	BP624231	BP636233	BP646371	BP647985	BP658184	BP662842	BT002894	BT002894	BT002894	BT004454	BT004454	BT004454	BU635982	BX830490	CA781350	CF773349	CK121149	CP002688	DR264736	DR264737	DR264738	DR264739	DR264740
AAC2	3702.AT5G13490.1	http://smart.embl.de/smart/DD2.cgi?smart=385:Pfam_Mito_carr(81|180)+Pfam_Mito_carr(185|285)+Pfam_Mito_carr(286|379)+	ADP/ATP carrier 2; Catalyzes the exchange of ADP and ATP across the mitochondrial inner membrane	831193	831193	AAC2	AAC2	AAC2	AAC2	AAC2	AAC2	AAC2	AAC2	AAK92794.1	AAL85138.1	ADP,ATP carrier protein 2, mitochondrial	ADP,ATP carrier protein 2, mitochondrial	ADP/ATP carrier 2	ADP/ATP translocase 2	ADP/ATP translocase 2	ADT2_ARATH	ADT2_ARATH	ADT2_ARATH	AK317258	AK317258	AL391710	AL391710	ANT2	ANT2	AT5G13490	AT5G13490	AT5G13490	AT5G13490-TAIR-G	AT5G13490.1	AT5G13490.1	AT5G13490.1	AT5G13490.1-TAIR	AT5G13490.2	AT5G13490.2	AT5G13490.2-TAIR	AV525902	AV531194	AV533810	AV534285	AV534772	AV537441	AV538903	AV539585	AV539671
AT5G13980	3702.AT5G13980.1	http://smart.embl.de/smart/DD2.cgi?smart=1024:SIGNAL(1|21)+Pfam_Glyco_hydro_38(38|350)+Alpha-mann_mid(355|429)+Pfam_Glyco_hydro_38C(482|1007)+	Glycosyl hydrolase family 38 protein	831246	831246	AA713350	AAM20555.1	AAN15620.1	AED91968.1	AED91969.1	AED91970.1	AI998916	AK221021	AK221021	AK221232	AK221232	AT5G13980	AT5G13980	AT5G13980	AT5G13980	AT5G13980-TAIR-G	AT5G13980.1	AT5G13980.1	AT5G13980.1	AT5G13980.1-TAIR	AT5G13980.2	AT5G13980.2	AT5G13980.2-TAIR	AT5G13980.3	AT5G13980.3	AT5G13980.3-TAIR	AV523517	AV528984	AV529503	AV541432	AV544774	AV547373	AV553274	AV557356	AV557371	AV814442	AV831034	AY099704	AY099704	AY099704	AY099704	Alpha-mannosidase	Alpha-mannosidase	At.19885
FDH	3702.AT5G14780.1	http://smart.embl.de/smart/DD2.cgi?smart=384:Pfam_2-Hacid_dh(62|371)+Pfam_2-Hacid_dh_C(161|340)+Pfam_NAD_binding_2(197|309)+	Formate dehydrogenase; Catalyzes the NAD(+)-dependent oxidation of formate to carbon dioxide. Involved in the cell stress response	3JTM	3JTM	3JTM	3N7U	3N7U	3N7U	3NAQ	3NAQ	3NAQ	831330	831330	AA650660	AA712366	AA712427	AAF19435.1	AAF19436.1	AAF67100.1	AAK62664.1	AAL06944.1	AAL87387.1	AB023897	AB023897	AB023897	AB023897	AF208028	AF208028	AF208028	AF208028	AF208029	AF208029	AF208029	AF208029	AF217195	AF217195	AF217195	AF217195	AI100654	AI995714	AK221844	AK221844	AK319013	AK319013	AL391149	AL391149	AT5G14780	AT5G14780
IPP1	3702.AT5G16440.1	http://smart.embl.de/smart/DD2.cgi?smart=291:Pfam_NUDIX(110|262)+	Isopentenyl diphosphate isomerase 1; Catalyzes the 1,3-allylic rearrangement of the homoallylic substrate isopentenyl (IPP) to its highly electrophilic allylic isomer, dimethylallyl diphosphate (DMAPP)	831505	831505	AAB67741.1	AAC49932.1	AAF29980.1	AAL57687.1	AAM10373.1	AB005242	AB005242	AF188067	AF188067	AI996595	AT5G16440	AT5G16440	AT5G16440	AT5G16440-TAIR-G	AT5G16440.1	AT5G16440.1	AT5G16440.1	AT5G16440.1-TAIR	AV530571	AV782728	AV785920	AV822088	AY065053	AY065053	AY065053	AY065053	AY093749	AY093749	AY093749	AY093749	At.24823	At5g16440	At5g16440	BAB09611.1	BE037640	BP596699	BP625164	BP626896	BP647515	BP823526	BP824139	BP827517	BP841720	BX829906
UGP2	3702.AT5G17310.2	http://smart.embl.de/smart/DD2.cgi?smart=470:Pfam_UDPGP(26|438)+	UDP-glucose pyrophosphorylase 2; Converts glucose 1-phosphate to UDP-glucose, which is the major glycosyl donor for polysaccharides. Acts redundantly with UGP2 and is essential for the synthesis of sucrose, starch and cell wall, and callose deposition (PubMed:19366709, PubMed:20435647). Involved in the regulation of the programmed cell death (PCD) induced by the fungal toxin fumonisin B1 (FB1) (P…	831596	831596	AA067587	AAK25954.1	AAK32829.1	AAK64100.1	AB005238	AB005238	AED92411.1	AF360244	AF360244	AF360244	AF360244	AF361816	AF361816	AF361816	AF361816	AI100409	AI992615	AT5G17310	AT5G17310	AT5G17310	AT5G17310-TAIR-G	AT5G17310.1	AT5G17310.1	AT5G17310.1-TAIR	AT5G17310.2	AT5G17310.2	AT5G17310.2	AT5G17310.2-TAIR	AV521717	AV547924	AV556348	AV797517	AV798320	AV804633	AV827207	AV827469	AV830534	AY040042	AY040042	AY040042	AY040042	At.20807	At5g17310	At5g17310
AT5G17380	3702.AT5G17380.1	http://smart.embl.de/smart/DD2.cgi?smart=572:Pfam_TPP_enzyme_N(12|181)+Pfam_TPP_enzyme_M(206|334)+Pfam_TPP_enzyme_C(403|555)+	2-hydroxyacyl-CoA lyase; Catalyzes a carbon-carbon cleavage reaction; cleaves a 2-hydroxy-3-methylacyl-CoA into formyl-CoA and a 2-methyl-branched fatty aldehyde	2-hydroxyacyl-CoA lyase	2-hydroxyacyl-CoA lyase	2-hydroxyphytanoyl-CoA lyase	2-hydroxyphytanoyl-CoA lyase	831604	831604	AA394411	AA713085	AAM20625.1	AAN15603.1	AI100699	AI993728	AI995167	AI997011	AJ278629	AJ278629	AJ278629	AJ278629	AK175390	AK175390	AK175390	AK175390	AL391142	AL391142	AT5G17380	AT5G17380	AT5G17380	AT5G17380	AT5G17380-TAIR-G	AT5G17380.1	AT5G17380.1	AT5G17380.1	AT5G17380.1-TAIR	AV439603	AV441891	AV520048	AV520224	AV525447	AV525803	AV526123	AV540055	AV783319	AV795360	AV806575	AV813841	AV815117
ATMS1	3702.AT5G17920.1	http://smart.embl.de/smart/DD2.cgi?smart=765:Pfam_Meth_synt_1(2|318)+Pfam_Meth_synt_2(432|756)+Pfam_Meth_synt_1(531|723)+	Methionine synthesis 1; Catalyzes the transfer of a methyl group from 5- methyltetrahydrofolate to homocysteine resulting in methionine formation	1U1H	1U1H	1U1J	1U1J	1U1U	1U1U	1U22	1U22	831660	AA042260	AA067582	AA389835	AA712205	AA712437	AAC50037.1	AAK43899.1	AAK82464.1	AAL06986.1	AAL09712.1	AAL09740.1	AAL47432.1	AAL50108.1	AAM10291.1	AAN31836.1	AB011480	AF370522	AF370522	AF370522	AI993918	AJ608673	AJ608673	AJ608673	AK221003	AK222123	AT5G17920	AT5G17920	AT5G17920	AT5G17920-TAIR-G	AT5G17920.1	AT5G17920.1	AT5G17920.1	AT5G17920.1-TAIR	AT5G17920.2	AT5G17920.2	AT5G17920.2-TAIR	ATCIMS
AT5G20090	3702.AT5G20090.1	http://smart.embl.de/smart/DD2.cgi?smart=110:Pfam_MPC(1|110)+	Uncharacterized protein; Mediates the uptake of pyruvate into mitochondria	832131	AAK93615.1	AAL85149.1	AAM62976.1	AED92792.1	AED92793.1	AED92794.1	AF296836	AI992597	AT5G20090	AT5G20090	AT5G20090	AT5G20090	AT5G20090-TAIR-G	AT5G20090.1	AT5G20090.1	AT5G20090.1	AT5G20090.1-TAIR	AT5G20090.2	AT5G20090.2	AT5G20090.2-TAIR	AT5G20090.3	AT5G20090.3	AT5G20090.3-TAIR	AV521755	AV784554	AV794281	AV823559	AV826290	AY046053	AY050938	AY050938	AY050938	AY079418	AY079418	AY079418	AY085758	AY085758	AY085758	At.26200	At5g20090	B3H6E6_ARATH	BP613668	BP626850	BP628261	BP631222
RPS11-BETA	3702.AT5G23740.1	http://smart.embl.de/smart/DD2.cgi?smart=159:Pfam_Ribosomal_S17(74|143)+	Ribosomal protein S11-beta	40S ribosomal protein S11-3	40S ribosomal protein S11-3	832439	832439	AA041011	AA042784	AAA32867.1	AAK25990.1	AAL33787.1	AAM64796.1	AB005244	AB005244	AF360280	AF360280	AF360280	AF360280	AT5G23740	AT5G23740	AT5G23740	AT5G23740-TAIR-G	AT5G23740.1	AT5G23740.1	AT5G23740.1	AT5G23740.1-TAIR	AV530696	AV561164	AV786582	AV787846	AV798314	AV799726	AV813742	AV813951	AY062955	AY062955	AY062955	AY062955	AY087240	AY087240	AY087240	AY087240	At.20778	At5g23740	At5g23740	BAB10047.1	BP566542	BP568680
TUB8	3702.AT5G23860.1	http://smart.embl.de/smart/DD2.cgi?smart=449:Tubulin(47|244)+Tubulin_C(246|383)+COIL(405|434)+	Tubulin beta 8; Tubulin is the major constituent of microtubules. It binds two moles of GTP, one at an exchangeable site on the beta chain and one at a non-exchangeable site on the alpha chain	832451	832451	AA041090	AAA32886.1	AAK96884.1	AAM10035.1	AB005244	AB005244	AT5G23860	AT5G23860	AT5G23860	AT5G23860-TAIR-G	AT5G23860.1	AT5G23860.1	AT5G23860.1	AT5G23860.1-TAIR	AT5G23860.2	AT5G23860.2	AT5G23860.2-TAIR	AV440414	AV541160	AV542031	AV544929	AV553487	AV556317	AV557308	AV559995	AV560811	AV561786	AV563719	AV782544	AV800243	AV802324	AV806383	AV819338	AV821954	AY054693	AY054693	AY054693	AY054693	AY081473	AY081473	AY081473	AY081473	At.330	At.67084
AT5G28060	3702.AT5G28060.1	http://smart.embl.de/smart/DD2.cgi?smart=133:Pfam_Ribosomal_S24e(24|108)+	40S ribosomal protein S24-2	40S ribosomal protein S24-2	40S ribosomal protein S24-2	832878	832878	AAK62437.1	AAL66893.1	AAM63791.1	AC007627	AC007627	AF386992	AF386992	AF386992	AF386992	AI100178	AI997333	AT5G28060	AT5G28060	AT5G28060	AT5G28060	AT5G28060-TAIR-G	AT5G28060.1	AT5G28060.1	AT5G28060.1	AT5G28060.1-TAIR	AV783821	AV784699	AV788727	AV790959	AV805576	AV809519	AV822942	AY072478	AY072478	AY072478	AY072478	AY086740	AY086740	AY086740	AY086740	At.20505	At5g28060	At5g28060	BE037704	BP561062	BP562190	BP565677
c-NAD-MDH2	3702.AT5G43330.1	http://smart.embl.de/smart/DD2.cgi?smart=332:Pfam_Ldh_1_N(6|154)+Pfam_Ldh_1_C(157|331)+	Malate dehydrogenase	834351	834351	AAL59959.1	AAM14159.1	AAM65532.1	AB025638	AB025638	AT5G43330	AT5G43330	AT5G43330	AT5G43330	AT5G43330	AT5G43330-TAIR-G	AT5G43330.1	AT5G43330.1	AT5G43330.1	AT5G43330.1-TAIR	AV538154	AV540332	AV550308	AV550948	AV788271	AV790164	AY072137	AY072137	AY072137	AY072137	AY087986	AY087986	AY091220	AY091220	AY091220	AY091220	At.27775	At5g43330	At5g43330	BAA97412.1	BP561308	BP574703	BP579326	BP593933	BP611924	BP784269	BP799266	BP805765	BP814153
AT5G44380	3702.AT5G44380.1	http://smart.embl.de/smart/DD2.cgi?smart=541:TRANS(7|29)+Pfam_FAD_binding_4(87|228)+Pfam_BBE(479|537)+	FAD-binding Berberine family protein	834464	834464	AA395414	AAM13126.1	AB011475	AB011475	AED95103.1	AI994502	AK220778	AK220778	AK226516	AK226516	AK226516	AK226516	AT5G44380	AT5G44380	AT5G44380	AT5G44380	AT5G44380-TAIR-G	AT5G44380.1	AT5G44380.1	AT5G44380.1	AT5G44380.1-TAIR	AV539614	AV540136	AV542567	AV544209	AV547419	AV550465	AV552692	AV553995	AV789778	AV801665	AV813639	AV814371	AV825071	AV828515	AY093127	AY093127	AY093127	AY093127	At.19702	At5g44380	At5g44380	BAB10123.1	BAD93999.1
ACLB-2	3702.AT5G49460.1	http://smart.embl.de/smart/DD2.cgi?smart=608:Pfam_Ligase_CoA(173|298)+Pfam_Citrate_synt(393|599)+	ATP citrate lyase subunit B 2; ATP citrate-lyase is the primary enzyme responsible for the synthesis of cytosolic acetyl-CoA, used for the elongation of fatty acids and biosynthesis of isoprenoids, flavonoids and malonated derivatives. May supply substrate to the cytosolic acetyl-CoA carboxylase, which generates the malonyl-CoA used for the synthesis of a multitude of compounds, including very lo…	835006	AAK59572.1	AAL25638.1	AAL33788.1	AB023034	ACLB-2	ACLB-2	ACLB-2	ACLB-2	ACLB-2	ACLB-2	ACLB-2	ACLB2_ARATH	AED95814.1	AK220717	AK220717	AT5G49460	AT5G49460	AT5G49460	AT5G49460-TAIR-G	AT5G49460.1	AT5G49460.1	AT5G49460.1	AT5G49460.1-TAIR	ATP citrate lyase subunit B 2	ATP-citrate lyase B-2	ATP-citrate synthase beta chain protein 2	AV440989	AV442244	AV523998	AV529791	AV534868	AV547416	AV552256	AV558870	AV559696	AV564357	AV564684	AV567407	AV795018	AV798254	AV800879	AY035067	AY035067	AY035067	AY056594
PHOS32	3702.AT5G54430.1	http://smart.embl.de/smart/DD2.cgi?smart=242:Pfam_Usp(46|203)+	Universal stress protein (USP) family protein	835531	835531	AAL49890.1	AAM65217.1	AAM67558.1	AED96495.1	AI992697	AK118526	AK118526	AK118526	AK118526	AT5G54430	AT5G54430	AT5G54430	AT5G54430-TAIR-G	AT5G54430.1	AT5G54430.1	AT5G54430.1	AT5G54430.1-TAIR	ATPHOS32	ATPHOS32	ATPHOS32	AU230693	AU239391	AV812717	AY070394	AY070394	AY070394	AY070394	AY087680	AY087680	AY087680	AY087680	AY123025	AY123025	AY123025	AY123025	At5g54430	At5g54430	At5g54430/F24B18_5	At5g54430/F24B18_5	BAA97516.1	BAC43129.1	BP563559	BP563988	BP567217
PDC2	3702.AT5G54960.1	http://smart.embl.de/smart/DD2.cgi?smart=607:Pfam_TPP_enzyme_N(45|219)+Pfam_TPP_enzyme_M(243|377)+Pfam_TPP_enzyme_C(432|578)+	Pyruvate decarboxylase-2	835587	AAB16855.1	AAM14096.1	AB005232	AED96563.1	AK221440	AK221440	AT5G54960	AT5G54960	AT5G54960	AT5G54960-TAIR-G	AT5G54960.1	AT5G54960.1	AT5G54960.1	AT5G54960.1-TAIR	AV546894	AV563775	AV784732	AV785479	AV798136	AV801068	AV801418	AV804675	AV804990	AV805588	AV808625	AV809411	AV810297	AV813232	AV813721	AV824559	AV828317	AV828439	AY091147	AY091147	At.47515	At.71484	At5g54960	BAB08775.1	BAD94479.1	BE521085	BP561208	BP567552	BP568725	BP573186	BP574283
PRF3	3702.AT5G56600.1	http://smart.embl.de/smart/DD2.cgi?smart=168:PROF(38|168)+	Profilin 3; Binds to actin and affects the structure of the cytoskeleton. At high concentrations, profilin prevents the polymerization of actin, whereas it enhances it at low concentrations. By binding to PIP2, it inhibits the formation of IP3 and DG (By similarity)	835761	835761	AAG10089.1	AAK59494.2	AAM60876.1	AAN41285.1	AB013392	AB013392	AED96785.1	AED96786.1	AK318954	AK318954	AK318954	AK318954	AT5G56600	AT5G56600	AT5G56600	AT5G56600-TAIR-G	AT5G56600.1	AT5G56600.1	AT5G56600.1	AT5G56600.1-TAIR	AT5G56600.2	AT5G56600.2	AT5G56600.2-TAIR	AV532598	AV782020	AV821529	AY034989	AY034989	AY034989	AY034989	AY084285	AY084285	AY084285	AY084285	At.9264	At5g56600	At5g56600	B3H795	B3H795	B3H795_ARATH	BAB09877.1	BAH57069.1	BP646618	BP649927
SERAT1;1	3702.AT5G56760.1	http://smart.embl.de/smart/DD2.cgi?smart=312:SATase_N(45|149)+Pfam_Hexapep(229|263)+Pfam_Hexapep_2(231|263)+	Serine acetyltransferase 5	2.3.1.30	835778	835778	AA728458	AAC49655.1	AAK62667.1	AAM61424.1	AAM91504.1	AB013392	AB013392	AB013392	AI997666	AK227979	AK227979	AK227979	AK227979	AT5G56760	AT5G56760	AT5G56760	AT5G56760-TAIR-G	AT5G56760.1	AT5G56760.1	AT5G56760.1	AT5G56760.1-TAIR	ATSERAT1;1	ATSERAT1;1	ATSERAT1;1	AU226667	AU235895	AV440389	AV536755	AV536796	AV537568	AV538733	AV544684	AV555772	AV556128	AV783101	AV797374	AV810204	AV822360	AY039612	AY039612	AY039612	AY039612	AY084861
AT5G58420	3702.AT5G58420.1	http://smart.embl.de/smart/DD2.cgi?smart=262:Pfam_RS4NT(3|40)+S4(42|106)+KOW(174|201)+	40S ribosomal protein S4-3	40S ribosomal protein S4-3	40S ribosomal protein S4-3	835955	835955	AAL16117.1	AAL49933.1	AAM64284.1	AAN28773.1	AB025632	AB025632	AF428285	AF428285	AF428285	AF428285	AI099564	AT5G58420	AT5G58420	AT5G58420	AT5G58420	AT5G58420-TAIR-G	AT5G58420.1	AT5G58420.1	AT5G58420.1	AT5G58420.1-TAIR	AV530670	AV541151	AV542981	AV543961	AV544111	AV544452	AV551244	AV552419	AV552579	AV558433	AV562042	AV566982	AV567068	AV567668	AV781359	AV786033	AV794829	AV795986	AV799786	AV799984	AV801622	AV801630
HSP18.2	3702.AT5G59720.1	http://smart.embl.de/smart/DD2.cgi?smart=161:Pfam_HSP20(55|158)+	Heat shock protein 18.2	18.1 kDa class I heat shock protein	18.1 kDa class I heat shock protein	18.1 kDa heat shock protein	18.1 kDa heat shock protein	836093	836093	AA395897	AA597611	AAL49881.1	AAM67156.1	AAM67481.1	AB006705	AB006705	AB006705	AI995531	AK228529	AK228529	AK228529	AK228529	AT5G59720	AT5G59720	AT5G59720	AT5G59720-TAIR-G	AT5G59720.1	AT5G59720.1	AT5G59720.1	AT5G59720.1-TAIR	AU227755	AU236775	AV441076	AV442469	AV812856	AV830741	AY070385	AY070385	AY070385	AY070385	AY088849	AY088849	AY088849	AY088849	AY122948	AY122948	AY122948	AY122948	At.28612
HIR1	3702.AT5G62740.1	http://smart.embl.de/smart/DD2.cgi?smart=286:PHB(5|165)+	HYPERSENSITIVE-INDUCED RESPONSE PROTEIN 1	836395	836395	AAL32928.1	AAM47891.1	AAM63689.1	AB009053	AB009053	AI996094	AT5G62740	AT5G62740	AT5G62740	AT5G62740-TAIR-G	AT5G62740.1	AT5G62740.1	AT5G62740.1	AT5G62740.1-TAIR	ATHIR1	ATHIR1	ATHIR1	AV531531	AV556641	AV559188	AV560903	AV563891	AV564018	AV784693	AV786977	AV815109	AV823679	AY062850	AY062850	AY062850	AY062850	AY086631	AY086631	AY086631	AY086631	AY114572	AY114572	AY114572	AY114572	At.71021	At5g62740	At5g62740	AtHIR4	BAB10843.1
EXL2	3702.AT5G64260.1	http://smart.embl.de/smart/DD2.cgi?smart=305:SIGNAL(1|23)+Pfam_Phi_1(33|305)+	EXORDIUM like 2; May play a role in a brassinosteroid-dependent regulation of growth and development	836547	AA605389	AA720090	AA720239	AA720240	AAG41473.1	AAK00390.1	AAK55719.1	AAL15369.1	AAM65190.1	AB008268	AED97863.1	AF326891	AF326891	AF326891	AF339708	AF339708	AF339708	AF380638	AF380638	AF380638	AI239411	AI994601	AT5G64260	AT5G64260	AT5G64260	AT5G64260-TAIR-G	AT5G64260.1	AT5G64260.1	AT5G64260.1	AT5G64260.1-TAIR	AV440929	AV441501	AV442419	AV531985	AV532997	AV533029	AV535132	AV535901	AV535974	AV536293	AV536496	AV537722	AV538713	AV539381	AV540277
ASN2	3702.AT5G65010.2	http://smart.embl.de/smart/DD2.cgi?smart=579:Pfam_GATase_6(33|160)+Pfam_GATase_7(48|166)+Pfam_DUF3700(109|215)+Pfam_Asn_synthase(209|450)+	Asparagine synthetase 2; Essential for nitrogen assimilation, distribution and remobilization within the plant via the phloem	836625	AAC72837.1	AAK32927.1	AAM70575.1	AB019236	AED97984.1	AED97985.1	AF095453	AF095453	AF095453	AF367340	AF367340	AF367340	AI997088	ASN2	ASN2	ASN2	ASN2	ASN2	ASN2	ASN2	ASNS2_ARATH	ASPARAGINE SYNTHETASE 2	AT5G65010	AT5G65010	AT5G65010	AT5G65010-TAIR-G	AT5G65010.1	AT5G65010.1	AT5G65010.1-TAIR	AT5G65010.2	AT5G65010.2	AT5G65010.2	AT5G65010.2-TAIR	AV440484	AV520091	AV526186	AV547117	AV563694	AV788017	AV791893	AV793408	AV794055	AV795211	AV797334	AV804698
At5g65430	3702.AT5G65430.3	http://smart.embl.de/smart/DD2.cgi?smart=260:14_3_3(7|251)+	General regulatory factor 8; Is associated with a DNA binding complex that binds to the G box, a well-characterized cis-acting DNA regulatory element found in plant genes. Involved in the regulation of nutrient metabolism (PubMed:22104211)	14-3-3 PROTEIN G-BOX FACTOR14 KAPPA	14-3-3-like protein GF14 kappa	14-3-3-like protein GF14 kappa	14-3-3KAPPA	14-3-3KAPPA	14-3-3KAPPA	14338_ARATH	14338_ARATH	14338_ARATH	836668	836668	AA041050	AA042178	AA712952	AA712974	AAA79700.2	AAD51783.1	AAK93673.1	AAL85081.1	AAM61642.1	AB011479	AB011479	AED98054.1	AF145300	AF145300	AF145300	AI996029	AJ609319	AK228019	AK228019	AK228019	AT5G65430	AT5G65430	AT5G65430	AT5G65430-TAIR-G	AT5G65430.1	AT5G65430.1	AT5G65430.1-TAIR	AT5G65430.2	AT5G65430.2	AT5G65430.2-TAIR	AT5G65430.3	AT5G65430.3	AT5G65430.3	AT5G65430.3-TAIR	AV545679
RHS19	3702.AT5G67400.1	http://smart.embl.de/smart/DD2.cgi?smart=329:SIGNAL(1|25)+Pfam_peroxidase(43|293)+	Peroxidase 73; Removal of H(2)O(2), oxidation of toxic reductants, biosynthesis and degradation of lignin, suberization, auxin catabolism, response to environmental stresses such as wounding, pathogen attack and oxidative stress. These functions might be dependent on each isozyme/isoform in each plant tissue	836876	836876	A3KPG1_ARATH	AB007645	AB007645	ABO09891.1	AT5G67400	AT5G67400	AT5G67400	AT5G67400-TAIR-G	AT5G67400.1	AT5G67400.1	AT5G67400.1	AT5G67400.1-TAIR	ATP10a	ATP10a	AV538011	AV538274	AV538865	AV539436	AV542825	AV543055	AV550157	AV550498	AV550520	AV551204	At.95	At5g67400	At5g67400	BAB09025.1	BT030328	BT030328	CAA66967.1	CAA67428.1	CP002688	CP002688	EH799284	EH857926	EH895361	EH950882	EH986513	EL107045	IPI00521401.1	K8K14.13	K8K14.13	K8K14.13
[truncated: 206 more columns]
